# Supplementary material for: Succession of Bifidobacterium longum Strains in Response to a Changing Early Life Nutritional Environment Reveals Dietary Substrate Adaptations
Source: iScience. 2020 Jul 15;23(8):101368. doi: 10.1016/j.isci.2020.101368 (PMC7390879; doi:10.1016/j.isci.2020.101368)
Supplement: Table S1. FISH Probes Used to Enumerate Bacterial Groups in Infants (Adapted from Roger & McCartney (2010)), Proportional Representation of FISH Data for Each Baby, Summative Analysis of Bacterial Populations in Relation to Dietary Phases (Separate Tabs), Related to Figure 1 [file mmc2.xlsx]

## Sheet: Oligonucleotide probes (FISH)
Table S1. FISH probes used to enumerate bacterial groups in infants (adapted from Roger & McCartney (2010)), proportional representation of FISH data for each baby, summative analysis of bacterial populations in relation to dietary phases (separate tabs). Related to Figure 1.
Bacteria detected by probe*		Temperature (°C)		Reference
		Hybridization	Washing
Ato291	Cryptobacterium curtum, Gordonibacter pamelaeae, Paraeggerthella hongkongensis, all Eggerthella, Collinsella, Olsenella and Atopobium species	50	50	Harmsen et al. (2000b)
Bac303	Most members of the genus Bacteroides, some Parabacteroides and Prevotella species, Paraprevotella, Xylanibacter, Barnesiella species and Odoribacter splanchnicus	46	48	Manz et al. (1996)
Bif164	Most Bifidobacterium species and Parascardovia denticolens	50	50	Langendijk et al. (1995)
Chis150	Most members of Clostridium cluster I, all members of Clostridium cluster II	50	50	Franks et al. (1998)
EC1531†	Escherichia coli	37	37	Poulsen et al. (1994)
ER482	Most members of Clostridium cluster XIVa	50	50	Franks et al. (1998)
Lab158‡	All Oenococcus, Vagococcus, Melissococcus, Tetragenococcus, Enterococcus, Catellicoccus, Paralactobacillus, Pediococcus and Lactococcus species, most Lactobacillus, Weissella and Leuconostoc species	50	50	Harmsen et al. (1999)
*Probe specificity was determined by checking the probe sequences against database sequences using Probe Match via the RDP website (http://rdp.cme.msu.edu/index.jsp) and the following search options: 0 mismatches; strains, type and non-type; source, isolates; size ≥1200 nt; quality, good.
†Formamide (35 %) was used in the hybridization buffer for EC1531 only.
‡Lysozyme treatment was carried out as described by Abecia et al. (2010) .

## Sheet: BF1
Weeks	Bifidobacterium	Bacteroides	Lactobacilli	Clostridium histolyticum	Escherichia coli	Eubacterium rectale	Atopobium
4	22.8947	24.8684	0.710526	0	5.16667	0	0.0315789
6	48.7572	26.6348	0.210325	0.0152964	1.68579	0	1.28489
8	92.8157	4.18723	1.45864	0.00290276	0.423319	0	1.31785
10	72.9787	2.25532	0.0106383	0.104255	0.228723	0	0.86383
12	82.2724	8.32991	0.971937	0.205339	0.690167	0	0
14	58.1619	0.624143	0.15775	0.0411523	0.374943	0.358025	0
16	77.5534	0.926366	0.0118765	0.0261283	0.219715	0.401425	2.71734
18	72.6512	18.2326	0	1.3507	0.995349	0.00186047	2.93953
20	71.7197	17.4013	0.00764331	0.252229	1.6	1.64331	3.66115
22	86.1842	13.3717	0	3.01645	5.1	1.59539	4.51974
24	80.6271	3.90817	0	0.00671892	0.447928	0.0772676	0.676372
26	85.3352	4.22486	0	0.108939	0.0977654	0.0488827	1.18156
29	33.8889	40.3333	0	0.2	3.56667	5.46667	14.2222
30	67.7778	17	0	0.977778	1.05556	6.85556	15.4889
31	53.4946	25.8065	0	3.58602	4.70968	7.1129	3.67742
32	27.5109	34.1921	0.00436681	0.489083	0.969432	9.9214	4.39301
33	30.2564	19.5897	0.00512821	3.06154	2.58462	13.7641	2.58462
34	40.305	35.207	0.0043573	0.296296	0.75817	9.18519	6.22222
35	47.8036	24.3152	0	0.22739	1.89147	11.5349	8.8062
36	21.8062	17.1366	0.00440529	0.0352423	3.81498	7.44493	2.98678
mth 10	27.8448	20.6034	0	0.0862069	0.0862069	28.2974	2.69828
mth 12	21.9286	33.5357	0	0.0625	0.935714	34.8571	1.77143
mth 15	9.20213	11.7287	0	0.00664894	0.12766	21.7553	1.34043
mth 18	8.45714	19.7429	0	0.00714286	0.531429	30.7714	4

## Sheet: BF2
Weeks	Bifidobacterium	Bacteroides	Lactobacilli	Clostridium histolyticum	Escherichia coli	Eubacterium rectale	Atopobium
4	54.5	0	0	0.0830721	0.0438871	0	0
6	49.4	0.0171821	0	0	0.524055	0	0
8	116.422	0	0	0.5	0.165033	0	0
10	99.2308	0	0	1.56	0.424615	0	0
12	72.5862	0	0	1.11724	0.148276	0	0
15	65.5567	0	0	0.9	0.0728408	0	0.0062435
16	44.4068	0	0	0.9	0.124294	0.4	0.0135593
17	31.549	0	0	0.9	0.10915	0.0728929	0.00113895
18	34.375	0	0	0.8	0.541667	0.0496032	0
19	66.5242	0	0	2.8	0.893162	2.23805	0.00997151
20	53.0534	0	0	2.5	0	1.66349	0.0178117
21	48.9796	0	0	0.7	0.627851	1.34454	0.0120048
22	45.5285	0.00135501	0	2.6	0.711382	1.92751	0.0176152
23	26.7537	0	0	2.6	0	5.79527	0.595432
24	36.2269	0.00578704	0	4	0	2.9919	0.430556
25	39.54	0	0	0.4	0	1.06791	0.605696
26	73.3026	0	0	2.3	1.56502	4.26928	0.237054
mth 7	0.237389	0.0074184	0.00593472	0.215134	0.0652819	17.5668	0.37092
mth 8	4.84848	0.00688705	0.0716253	0.172176	0.286501	16.8595	0.523416
mth 9	0.373134	0.00932836	0	0.0279851	0.485075	25.0746	0.494403
mth 10	2.51046	0.00523013	0	0.0104603	0.305439	19.5816	0.40272
mth 11	4.43478	0.00543478	0	0.320652	0.186957	5.1087	0.13587
mth 12	5.67442	0.00581395	0	0.0465116	0.00465116	24.3256	0.319767
mth 15	6.17737	1.55963	0.0366972	1.00917	0.428135	22.3242	0.59633
mth 18	4.6395	21.9	0.00626959	0.125392	0.92163	12.4765	0.438871

## Sheet: BF3
Weeks	Bifidobacterium	Bacteroides	Lactobacilli	Clostridium histolyticum	Escherichia coli	Eubacterium rectale	Atopobium
4	70.3308	0	0	0.0592909	0	0	0
6	46.9302	0	0	0.00852733	0.00959325	0	0
8	19.4863	1.09832	0.00177148	0.561559	0.531444	0	0.680248
10	52.6457	0.401794	0	1.21256	0.561435	0	0.566816
12	87.5371	0	0.00197824	0	0.205737	0.462908	0.126607
14	67.2204	0	0	0.0779553	1.44281	1.29712	0.641534
16	87.5989	0	0.00175901	0.0369393	0.0299033	0	0.0351803
17	87.5989	0	0.00175901	0.0369393	0.0299033	0	0.0351803
18	70.0276	0.214088	0.00276243	0.00276243	0.201657	0	0.0994475
20	71.7351	2.15368	0.000932836	0.00373134	0.318097	0.346082	0.0429104
22	16.5298	0.69473	0.000684463	0	0.0492813	0.156057	0.125257
24	81.2715	0.360825	0.00343643	0.00343643	0.04811	0.024055	0.0549828
25	79.0353	3.20037	0.00185529	0	0.207792	0.497217	0.00185529
27	80.2273	0.00454545	0.00454545	0.0181818	0.454545	0.345455	0.0772727
28	90.08	0.0032	0.0032	0.0032	0.1312	0.128	0.0416
29	63.1297	0.00214362	0.00428725	0.00643087	0.0578778	0.488746	0.392283
30	54.7401	0.00611621	0.00611621	0.0856269	0.256881	1.3945	1.11927
32	81.6552	0.00275862	0.00275862	0.424828	1.12828	0.477241	0.0413793
33	69.3902	0.00243902	0.00243902	0.00243902	0.67561	0.590244	0.00243902
34	83.4783	0.00289855	0.00289855	0.0782609	0.756522	0.765217	6.5942
37	62.8726	0.00271003	0.00271003	0.149051	0.341463	0.338753	6.86992
mth 10	30.2013	22.2483	0.926174	0.00671141	0.919463	11.6443	9.47148
mth 11	32	14.35	0.005	0.15	0.635	15.425	7.4875
mth 12	48.7281	15	0.00438596	0.00438596	0.0614035	18.3333	4.375
mth 15	16.3636	15.4545	0.004662	0.004662	0.13986	16.2704	1.04895
mth 18	12.1481	24.5556	0.00740741	0.207407	0.17037	27.3333	6.30556

## Sheet: BF4
Weeks	Bifidobacterium	Bacteroides	Lactobacilli	Clostridium histolyticum	Escherichia coli	Eubacterium rectale	Atopobium
4	66.0833	0	0	0.532407	0	0	0
6	59.3333	0	0	0.335512	0	0	0
8	48.9362	0.753191	0	0.52766	0.302128	0	0.323404
10	19.0962	0.810496	0	1.44898	0.688047	0	0.862974
12	95.5882	0	0	0.178431	0.0568627	3.65098	0.501961
14	0	0	0	0	0.988558	0	0
16	81.0705	0	0	0	0.133159	0	0.0417755
17	81.0705	0.00261097	0.00261097	0.00261097	0.133159	0.00261097	0.0417755
18	58.0093	0.00194401	0.00155521	0.00155521	0.00155521	0.00155521	0.0326594
20	70.122	0.00304878	0.00243902	0.0487805	0.0097561	0.00243902	0.0243902
22	109.946	0.394595	0.00216216	0.00216216	0.00216216	0.00216216	0.0691892
24	70.096	2.49829	0.00137174	0.0644719	0.26749	0.145405	0.00137174
25	81.7884	0.00205086	0.00164069	0.00164069	0.187039	0.229696	0.00164069
27	82.5301	0.00240964	0.00240964	0.00481928	0.421687	0.450602	0.00240964
28	84.5865	0.00250627	0.0075188	0.00250627	0.0100251	0.192982	0.00250627
29	80.4	0.004	0.004	0.004	0.004	0.008	0.004
30	72.3739	0.00165426	0.00165426	0.0661704	0.140612	0.688172	0.00330852
32	75.5294	0.00235294	0.00235294	0.00235294	0.425882	0.409412	0.0494118
33	72.2222	0.00358423	0.0143369	0.046595	0.0681004	0.749104	0.00716846
34	80.7626	0.0034662	0.0034662	0.0034662	0.329289	0.249567	0.221837
37	82.1355	0.00205339	0.00205339	0.0102669	0.841889	0.523614	0.310062
mth 10	65.368	14.2857	1.68831	0.103896	0.52381	9.11255	5.66017
mth 11	54.7157	14.4816	1.47826	0.381271	1.82609	11.806	7.55017
mth 12	75.6923	9.93407	0.465934	0.118681	0.615385	8.46154	8.07692
mth 15	17.1429	6.50456	0	0.00607903	0.176292	6.38298	5.18997
mth 18	9.03475	16.2162	0	0.00772201	3.33591	27.4517	8.88996

## Sheet: BF5
Weeks	Bifidobacterium	Bacteroides	Lactobacilli	Clostridium histolyticum	Escherichia coli	Eubacterium rectale	Atopobium
4	35.9173	7.51938	1.91731	0.134367	0	0	0
6	21.25	7.84375	1.66875	0.11875	0.0885417	0	0
8	36.4906	0	0.00364299	0	0	0	0
10	44.6697	4.70896	0	0	0.00436015	0	0
12	49.5215	4.49761	0.0338915	0.921053	0.322967	1.17225	0.318182
14	84.3866	3.54399	0.142503	1.42751	1.22924	0.0173482	1.1995
16	38.1609	0.0183908	0.114943	0.390805	0.0505747	0	0.698851
17	38.2629	0.0798122	0	0	0.0258216	0	0.0539906
18	46.3796	0.493151	0	0	0.123288	0	0.00978474
19	61.5213	11.8792	0	0	0.14094	0	0.279642
20	46.5517	0.0402299	0	0	0.100575	0	0.00287356
21	40.6832	0.0621118	0	0	0.0652174	0.00310559	0
22	49.0099	0.029703	0	0	0.0123762	0	0.00990099
23	56.6292	0.0494382	0	0	0.494382	0	0.197753
24	50.5017	0	0	0	1.29766	0.190635	0.16388
25	81.3589	2.23693	0	0	0.236934	0.0592334	0.00348432
26	85.902	4.66189	0	0	0.434886	0	0.332139
mth 7	51.773	37.2	2.44681	0.425532	1.96454	2.74823	3.12057
mth 8	44	9	0.746667	0.833333	0.626667	0.7	0.0166667
mth 9	15.4	8.55	0.305	0.1125	0.165	26.45	0.45
mth 10	18.0328	14.6042	0.140515	0.28103	0.117096	9.95316	1.7623
mth 11	14.8521	13.6473	0.118291	0.0438116	0.286966	8.87185	3.7897
mth 12	12.7391	16.0778	0.0583468	0.0810373	0.0745543	22.7229	2.72285
mth 15	11.5315	21.1261	0.207207	0.0045045	0.0675676	46.5315	2.34234
mth 18	7.70812	12.3124	0.402878	0.00822199	0.0020555	15.4573	0.0020555

## Sheet: FF1
Weeks	Bifidobacterium	Bacteroides	Lactobacilli	Clostridium histolyticum	Escherichia coli	Eubacterium rectale	Atopobium
4	48.0634	0.00352113	0.00440141	2.0493	3.53873	18.0634	0.00352113
6	52.1368	0.0042735	0.00534188	1.73504	2.68162	12.8419	0.0042735
8	55.098	0.00392157	0.00490196	0.172549	2.35294	12.6275	0.00392157
10	45.941	0.00369004	0.00461255	0.188192	6.86347	14.262	0.00369004
12	55.0167	0.00334448	0.0041806	0.458194	5.72742	19.097	0.00334448
14	51.487	0.00371747	0.00464684	0.185874	3.829	8.32714	0.00371747
16	55.6582	0.00461894	0.00461894	0.138568	0.51963	5.09469	0.0461894
18	67.8035	0.00272851	0.00341064	0.376535	0.579809	4.84038	0.231924
19	55.5172	0.00689655	0.00862069	0.586207	1.13793	28.2759	0.393103
21	47.8992	0.00420168	0.00420168	0.544538	0.613445	15.6807	0.184874
22	49.8175	0.00456204	0.00456204	0.262774	4.41606	14.6168	0.554745
23	61.5012	0.00605327	0.00605327	0.372881	0.932203	9.22518	0.276029
24	39.1626	0.00615764	0.00615764	0.775862	1.44089	17.6108	0.00615764
25	46.0905	0.0102881	0.0102881	1.52263	2.51029	29.5473	0.0411523
28	36.9942	0.0144509	0.0144509	1.21387	1.32948	26.5896	0.0144509
29	24.4755	0.00874126	0.00874126	0.533217	1.66084	13.6014	8.14685
mth10	2.96412	7.78471	0.00440141	8.9922	0.49922	32.5741	5.75663
mth12	32.8859	15.9284	0.00440141	12.8949	0.223714	27.6286	10.962
mth15	7.87037	42.963	0.00440141	0.0462963	0.0231481	14.9537	17.3148

## Sheet: FF2
Weeks	Bifidobacterium	Bacteroides	Lactobacilli	Clostridium histolyticum	Escherichia coli	Eubacterium rectale	Atopobium
4	0.00533333	0.00533333	0.437333	4.54933	1.10933	14.336	0.00533333
6	0.0118343	0.0118343	0.0118343	4.42604	3.33728	7.05325	0.0118343
8	0.0116279	0.0116279	0.0116279	0.709302	3.30233	34.7442	0.0116279
10	0.00141143	0.00282287	0.0141143	0.206069	0.248412	6.94425	0.0136102
12	0.00677966	0.00677966	0.244068	0.989831	0.257627	18.9153	0.00847458
14	0.00414079	0.00414079	0.215321	0.84472	0.240166	52.381	0.00517598
18	0.00671141	0.516779	0.00671141	0.395973	0.281879	16.1745	0.00838926
21	0.504305	0.00369004	0.00369004	1.42804	0.538745	64.0959	0.0738007
23	41.0845	0.00318979	0.00318979	1.08453	0.0956938	11.2281	0.00398724
26	35.7848	0.0044843	0.0044843	1.52915	0.107623	47.8475	0.00560538
27	32.4299	0.0046729	0.0046729	4.35514	0.35514	50.1402	0.00584112
28	25.534	0.00485437	0.00485437	1.0534	1.06796	50.8738	0.0182039
29	13.7313	0.00497512	0.00497512	0.482587	2.83582	29.7015	0.00621891
30	17.2308	1.53846	0.00512821	0.384615	2.12821	36.9231	0.108974
31	4.66809	8.99358	0.00428266	0.479657	0.620985	46.0814	6.2152
32	6.08084	10.9666	0.00351494	0.625659	0.193322	20.1757	15.7996
33	8.4466	18.2524	0.00485437	0.57767	1.01942	51.7476	4.10801
35	7.52076	16.6726	0.00355872	2.21708	1.04982	37.1886	19.7153
mth9	11.4489	23.0272	0	35.6533	0.0465718	26.2613	9.12031
mth10	10.2256	18.9474	0	28.9474	0.142857	26.8797	8.42105
mth11	4.6338	18.0845	0	5.40845	0.0169014	21.8873	7.19718
mth12	3.6828	12.6075	0	21.9892	3.79032	15.9677	0.134409
mth15	14.3548	10.1613	0	37.5806	0	35	1.59274
mth18	6.45624	15.495	0	33.7159	0.0071736	52.0803	3.33572

## Sheet: FF3
Weeks	Bifidobacterium	Bacteroides	Lactobacilli	Clostridium histolyticum	Escherichia coli	Eubacterium rectale	Atopobium
7	49.5437	0.00260756	0	2.68057	0.359844	24.8761	0.396349
8	50.3185	5.15924	0.49	2.38854	0.420382	64.3949	0.89172
10	0.328689	12.0364	0	0.0257235	0.664523	13.462	0.0471597
12	6.28829	20.9189	0	1.41081	0.443243	10.0432	0.194595
15	25.7373	28.311	0	0.965147	1.73727	14.7989	12.2359
16	32.2084	10.9677	0	1.64764	0.684864	8.88337	9.50868
17	22.3913	25.2174	0	25.9903	2	12.5121	9.12077
18	24.5395	16.1184	0	16.8421	2.75	16.7105	9.52632
20	16.0574	5.48303	0	3.18538	1.01175	34.2037	10.0783
22	20.9231	25.2747	0	16.8791	0.769231	28.3516	7.91209
23	20.9709	25.89	0	13.5761	0.0889968	20.8091	4.41748
24	17.3756	16.0633	0	21.1538	0.0678733	18.3258	8.39367
26	17.2376	9.02394	0	9.87109	0.0092081	31.0497	6.83241
mth 8	20.8553	21.2171	0	14.0789	0.00411184	28.6842	5.625
mth 9	7.42857	28.8163	0	16.4898	0.00816327	8.97959	2.61224
mth 10	23.2727	16.3967	0	18.843	0.0330579	15.7025	3.17355
mth 11	3.16832	14.4158	0	23.2079	0.0049505	23.9604	3.08911
mth 12	10.641	4.35897	0	12.4359	0.166667	21.4744	6.34615
mth 15	3.62869	23.7131	0	28.9451	0.0421941	39.4515	2.78481
mth 18	10.411	35.3425	0	43.8356	0.308219	40.6849	5.89041

## Sheet: FF5
Weeks	Bifidobacterium	Bacteroides	Lactobacilli	Clostridium histolyticum	Escherichia coli	Eubacterium rectale	Atopobium
4	38.2488	6.70046	0	0.428571	1.08756	7.89862	3.79263
6	33.6207	7.15517	0	0.425287	0.701149	11.931	3.35057
8	51.6245	11.5957	0	0.729242	0.476534	12.5776	6.07942
10	33.4471	18.1229	0	0.273038	0.266212	8.8942	5.4471
12	46.4522	7.09555	0	1.10501	0.189215	2.10785	6.44276
14	70.3625	13.3049	0	1.98721	0.818763	13.1343	1.91898
16	73.2673	22.6238	0	4.42574	0.326733	23.4653	1.37624
19	50.6897	54.069	1.37	9.25517	0.993103	27.1034	1.82069
20	52.8517	15.7795	0	2.13688	0.387833	19.6578	3.77947
21	55.6263	21.104	0	20.0849	0.859873	20.4246	0.178344
22	4.17445	32.243	0	32.1028	8.64486	66.2617	0.0700935
23	2.47748	41.8919	30	29.3243	4.18919	42.2297	0.0168919
24	1.77118	31.8152	0	20.9571	1.53465	28.0858	1.27063
25	21.5168	28.3245	0	15.7143	0.520282	15.9083	0.890653
27	67.3943	16.1801	0	10.9141	0.511596	12.06	2.37381
28	38.4722	26.1111	0	5.66667	0.270833	17.5556	0.805556
mth 8	4.21245	23.8828	0	11.7949	0.201465	20.8059	1.50183
mth 9	4.3617	38.0851	0	18.8298	1.17021	13.0851	2.02128
mth 10	9.50893	37.5	0	25.8929	0.142857	45.5357	10.7143
mth 11	10.2405	73.3236	0	15.1603	5.10204	32.9446	5.61224
mth 12	21.0593	80.678	0	15.8305	0.0169492	83.3898	3.4322
mth 15	3.42908	15.009	0	30.7361	0.00718133	37.4865	0.825853
mth 18	12.0526	14	0	38.2105	0.0105263	37.4737	3.02632

[truncated: 1 more sheets: Dietary_phases]
