# Supplementary material for: Succession of Bifidobacterium longum Strains in Response to a Changing Early Life Nutritional Environment Reveals Dietary Substrate Adaptations
Source: iScience. 2020 Jul 15;23(8):101368. doi: 10.1016/j.isci.2020.101368 (PMC7390879; doi:10.1016/j.isci.2020.101368)
Supplement: Table S3. Average Nucleotide Identity Matrix for the Isolates Used in This Study, Related to Figure 2 [file mmc4.xlsx]

## Sheet: ANIb_percentage_identity
Table S3. Average nucleotide identity matrix for the isolates used in this study. Related to Figure 2.
	B_1	B_10	B_11	B_12	B_13	B_14	B_15	B_16	B_17	B_18	B_19	B_2	B_20	B_21	B_22	B_23	B_24	B_25	B_26	B_27	B_28	B_29	B_3	B_30	B_31	B_32	B_33	B_34	B_35	B_36	B_37	B_38	B_39	B_4	B_40	B_41	B_42	B_43	B_44	B_45	B_46	B_48	B_49	B_5	B_50	B_51	B_52	B_53	B_54
B_1	1	0.953527	0.953462	0.9535	0.953296	0.999944	0.956007	0.953312	0.953955	0.95458	0.956705	0.860257	0.98753	0.987541	0.854371	0.987524	0.98752	0.987553	0.987472	0.987536	0.796597	0.987518	0.860192	0.987483	0.987572	0.987526	0.987478	0.987278	0.984396	0.984371	0.855789	0.988236	0.988098	0.999933	0.988123	0.988195	0.988177	0.988378	0.988193	0.989078	0.988204	0.988173	0.775822	0.999884	0.989016	0.860287	0.988865	0.98444	0.988293
B_10	0.951835	1	0.999909	0.999899	0.999912	0.951972	0.981964	0.999931	0.986437	0.985688	0.98444	0.858054	0.952456	0.952935	0.856275	0.952675	0.952483	0.952578	0.952422	0.95254	0.791899	0.952561	0.858022	0.952517	0.952604	0.95254	0.952474	0.952265	0.953208	0.953098	0.856656	0.951825	0.952152	0.951829	0.952035	0.952044	0.952056	0.953411	0.95206	0.95343	0.952062	0.951977	0.779519	0.951851	0.952069	0.859629	0.951992	0.953154	0.951641
B_11	0.951485	0.999892	1	0.999947	0.999938	0.95146	0.982224	0.999948	0.986457	0.98562	0.984369	0.859025	0.952253	0.952586	0.85761	0.952622	0.952315	0.952487	0.952485	0.95265	0.790836	0.952413	0.859	0.952255	0.952309	0.952096	0.951875	0.952273	0.953889	0.953855	0.858101	0.951911	0.951918	0.951228	0.951965	0.952465	0.95244	0.953857	0.95247	0.952783	0.952499	0.952368	0.778409	0.951207	0.952719	0.860334	0.952738	0.953833	0.951348
B_12	0.952251	0.99984	0.999935	1	0.999927	0.952307	0.982062	0.999963	0.986578	0.985771	0.984506	0.858666	0.952725	0.952886	0.857494	0.952796	0.952757	0.952899	0.952946	0.953118	0.792034	0.952985	0.858765	0.952787	0.952684	0.952787	0.952627	0.952845	0.954011	0.953928	0.857269	0.952772	0.952296	0.952129	0.952295	0.952911	0.952882	0.954119	0.952931	0.953131	0.952939	0.952875	0.777885	0.951999	0.952752	0.860577	0.95281	0.953866	0.951624
B_13	0.951563	0.99982	0.999898	0.999836	1	0.951639	0.982193	0.999862	0.986151	0.985402	0.984194	0.85869	0.951546	0.951879	0.857531	0.95181	0.951635	0.951693	0.951722	0.951986	0.792568	0.951729	0.858762	0.951629	0.95159	0.95155	0.951527	0.951851	0.953076	0.953036	0.857442	0.95136	0.9515	0.951571	0.951515	0.951508	0.951566	0.95289	0.951524	0.952522	0.951537	0.95149	0.779028	0.951385	0.95198	0.860565	0.952004	0.953005	0.951034
B_14	0.999936	0.954438	0.9542	0.954167	0.954166	1	0.956319	0.954075	0.955305	0.956133	0.958252	0.858265	0.988112	0.988133	0.853886	0.988107	0.988165	0.988157	0.988087	0.988198	0.794932	0.988186	0.85845	0.988121	0.988135	0.988048	0.988054	0.987173	0.984531	0.984526	0.854901	0.988728	0.988403	0.999894	0.988402	0.988696	0.988667	0.988707	0.988684	0.989286	0.988647	0.988664	0.775647	0.999911	0.989625	0.85933	0.989516	0.984544	0.988738
B_15	0.954765	0.982687	0.982494	0.982529	0.982333	0.954609	1	0.982546	0.979405	0.97858	0.977445	0.860102	0.954916	0.955435	0.854696	0.954988	0.955073	0.954998	0.95495	0.955206	0.792932	0.954925	0.860159	0.954921	0.955098	0.954931	0.954893	0.954052	0.953874	0.953794	0.85964	0.953224	0.95464	0.954636	0.954711	0.95417	0.954422	0.955727	0.954218	0.95429	0.954247	0.954153	0.777705	0.954819	0.954432	0.860067	0.954595	0.953809	0.95469
B_16	0.952564	0.999845	0.999916	0.999944	0.999958	0.952604	0.982128	1	0.986568	0.985853	0.984769	0.858694	0.95302	0.953398	0.85713	0.953339	0.953223	0.953223	0.953229	0.953494	0.792585	0.95331	0.858741	0.953101	0.953224	0.953054	0.952895	0.95326	0.953979	0.953857	0.858092	0.95288	0.952954	0.952413	0.953007	0.953509	0.953455	0.95491	0.953499	0.953855	0.953521	0.953384	0.77715	0.95237	0.953521	0.861194	0.953485	0.95385	0.952366
B_17	0.953026	0.987345	0.987352	0.987347	0.987229	0.953216	0.97933	0.987452	1	0.999288	0.997887	0.854759	0.95401	0.954307	0.856804	0.954263	0.954196	0.954309	0.954177	0.954067	0.791851	0.954135	0.854753	0.954112	0.953986	0.954215	0.954181	0.95319	0.955193	0.955125	0.858118	0.952491	0.953326	0.953025	0.95318	0.954303	0.954311	0.954149	0.954305	0.95363	0.954281	0.954282	0.778352	0.952889	0.953196	0.855947	0.953102	0.955158	0.952605
B_18	0.952573	0.986492	0.986404	0.986411	0.986302	0.952596	0.97825	0.986303	0.999281	1	0.998338	0.854424	0.953823	0.954401	0.855863	0.954193	0.954197	0.954202	0.954333	0.954014	0.795835	0.953786	0.854263	0.953965	0.953747	0.954214	0.954336	0.952742	0.954355	0.954239	0.856959	0.951702	0.952779	0.952431	0.952714	0.953873	0.953877	0.954043	0.95384	0.953621	0.953887	0.9538	0.78092	0.952491	0.953804	0.856091	0.953777	0.954267	0.952441
B_19	0.956257	0.985523	0.985441	0.985399	0.985399	0.956196	0.977132	0.985435	0.997809	0.998417	1	0.854612	0.956717	0.95715	0.856278	0.957191	0.957259	0.957301	0.957322	0.956852	0.79154	0.956756	0.854506	0.956948	0.956636	0.956978	0.957015	0.956029	0.957661	0.957654	0.857388	0.955472	0.956115	0.956223	0.956127	0.957236	0.957155	0.957045	0.957183	0.956797	0.957234	0.957173	0.780556	0.956045	0.956494	0.855871	0.956482	0.957653	0.955661
B_2	0.857426	0.85763	0.857782	0.857775	0.857806	0.857409	0.858386	0.857854	0.853795	0.853838	0.853997	1	0.85585	0.855867	0.987685	0.855606	0.856053	0.855906	0.855993	0.855847	0.78905	0.855709	0.999799	0.855742	0.855768	0.85572	0.855754	0.854848	0.853718	0.853712	0.980295	0.857244	0.853893	0.857399	0.853925	0.85536	0.855578	0.858445	0.855491	0.85493	0.855454	0.855365	0.779736	0.857563	0.854485	0.989634	0.85449	0.853616	0.853365
B_20	0.987384	0.954112	0.953937	0.953934	0.953818	0.98738	0.955039	0.953931	0.953949	0.955088	0.957224	0.857599	1	0.999982	0.854664	0.999961	0.999915	0.999949	0.999962	0.999958	0.793329	0.999899	0.857702	0.999964	0.999882	0.999739	0.999764	0.989176	0.983442	0.983397	0.853308	0.988485	0.988065	0.987365	0.987875	0.987544	0.987419	0.987746	0.987483	0.987745	0.9875	0.9875	0.773392	0.987413	0.98811	0.858045	0.988104	0.983385	0.98764
B_21	0.987783	0.954134	0.953911	0.953858	0.953979	0.987762	0.956068	0.954062	0.954371	0.955555	0.95784	0.857977	0.999945	1	0.854545	0.999921	0.999971	0.999946	0.99995	0.999887	0.792517	0.999923	0.858072	0.99993	0.999904	0.999851	0.999835	0.989142	0.984046	0.984021	0.853045	0.988386	0.988414	0.987783	0.988229	0.987805	0.987758	0.988154	0.987785	0.987904	0.987773	0.987763	0.775744	0.98776	0.988635	0.85786	0.988616	0.984	0.987995
B_22	0.852231	0.857146	0.857248	0.857189	0.857244	0.852326	0.855424	0.857042	0.85597	0.855841	0.85573	0.987876	0.854243	0.854464	1	0.854234	0.854265	0.854342	0.854342	0.854314	0.789959	0.853946	0.987881	0.854242	0.85422	0.854223	0.854221	0.850284	0.852718	0.852826	0.981048	0.854758	0.849392	0.85214	0.84943	0.855492	0.855593	0.855717	0.855853	0.850098	0.855973	0.856022	0.775828	0.852156	0.850307	0.98719	0.850429	0.852717	0.848403
B_23	0.987946	0.954329	0.954213	0.954244	0.954297	0.987937	0.955723	0.954259	0.954832	0.956122	0.958216	0.858645	0.999968	0.999969	0.855982	1	0.999975	0.99996	0.999981	0.999967	0.794945	0.999951	0.858693	0.999932	0.999967	0.999906	0.999858	0.989144	0.983723	0.983653	0.854457	0.988573	0.988578	0.98793	0.988368	0.988134	0.988198	0.988586	0.988163	0.98842	0.988197	0.988051	0.775143	0.987935	0.988693	0.859079	0.988687	0.983671	0.988294
B_24	0.988114	0.95409	0.954106	0.954026	0.953839	0.988075	0.955695	0.954057	0.954316	0.95545	0.957548	0.857845	0.999905	0.999966	0.855155	0.999936	1	0.999955	0.999945	0.999964	0.793154	0.999941	0.857905	0.999835	0.999942	0.999732	0.999763	0.989776	0.984097	0.984066	0.854304	0.988855	0.989206	0.98808	0.989019	0.988411	0.98836	0.988716	0.988408	0.988902	0.988355	0.988354	0.775088	0.988051	0.98887	0.858432	0.988861	0.984035	0.988777
B_25	0.987419	0.953658	0.953554	0.953559	0.95334	0.987447	0.955487	0.953474	0.954315	0.955445	0.957562	0.85682	0.999897	0.999911	0.854391	0.999872	0.999899	1	0.999936	0.999866	0.792233	0.999878	0.856893	0.999891	0.999777	0.999809	0.999821	0.989114	0.98418	0.984172	0.852936	0.98841	0.98881	0.987428	0.988757	0.988323	0.988215	0.988493	0.98831	0.988523	0.988315	0.988313	0.773572	0.987433	0.988649	0.857704	0.988628	0.984014	0.988574
B_26	0.987921	0.95409	0.953972	0.954112	0.954109	0.987906	0.955824	0.953885	0.95515	0.956238	0.958322	0.856983	0.99995	0.99993	0.854288	0.999954	0.999934	0.999914	1	0.999908	0.793013	0.999917	0.857079	0.999908	0.999917	0.999683	0.999716	0.98999	0.983848	0.983873	0.852758	0.988804	0.989161	0.98789	0.988953	0.987945	0.988066	0.988348	0.988065	0.98879	0.988082	0.987958	0.774545	0.987893	0.98873	0.858192	0.988731	0.983808	0.98875
B_27	0.98799	0.953687	0.953434	0.953397	0.953487	0.98802	0.955262	0.953593	0.952496	0.953843	0.956109	0.858204	0.999907	0.999892	0.854823	0.999921	0.999885	0.999831	0.999922	1	0.794285	0.99985	0.858278	0.999872	0.999935	0.999759	0.999762	0.98881	0.98425	0.984226	0.853179	0.988292	0.988321	0.987992	0.988245	0.987882	0.987755	0.988046	0.987877	0.988029	0.987851	0.98785	0.776169	0.988002	0.988193	0.858163	0.9882	0.984203	0.988186
B_28	0.795983	0.794272	0.794307	0.794147	0.794289	0.796077	0.794152	0.79429	0.795419	0.796277	0.796272	0.790225	0.795135	0.795403	0.791496	0.795309	0.795153	0.795153	0.795231	0.795289	1	0.795279	0.790226	0.795137	0.795043	0.794949	0.794795	0.795949	0.794779	0.794842	0.79385	0.794771	0.796971	0.796008	0.796969	0.794247	0.794142	0.795186	0.795113	0.797716	0.795268	0.795195	0.773771	0.796141	0.799733	0.789174	0.799688	0.794779	0.797026
B_29	0.987997	0.954694	0.954581	0.954605	0.954415	0.98799	0.955455	0.954501	0.954199	0.955342	0.957629	0.857291	0.999893	0.999914	0.854678	0.999886	0.999971	0.999949	0.999938	0.99991	0.792625	1	0.85735	0.999849	0.999912	0.999799	0.99984	0.989213	0.984123	0.98412	0.85256	0.988446	0.988649	0.987988	0.988454	0.987601	0.987599	0.988148	0.98773	0.988006	0.987673	0.987538	0.776268	0.988012	0.988753	0.858091	0.988746	0.984079	0.988251
B_3	0.857213	0.857817	0.85798	0.858023	0.857995	0.857093	0.859185	0.858028	0.853638	0.85366	0.853906	0.999892	0.855701	0.855686	0.987451	0.85574	0.85608	0.855885	0.855895	0.855589	0.788301	0.855774	1	0.855807	0.855701	0.855797	0.855874	0.85461	0.85452	0.854515	0.980121	0.856427	0.853642	0.857085	0.85367	0.855925	0.855765	0.858682	0.856103	0.854316	0.856033	0.855926	0.777827	0.857297	0.854911	0.989577	0.854826	0.854418	0.852861
B_30	0.987974	0.954059	0.953773	0.953815	0.953886	0.987973	0.954775	0.953751	0.953175	0.954263	0.956486	0.857566	0.999968	0.999977	0.855058	0.999933	0.999956	0.999959	0.999979	0.999912	0.796274	0.999942	0.857618	1	0.999941	0.999894	0.999855	0.98944	0.983739	0.983734	0.853464	0.988421	0.988779	0.987919	0.988574	0.98806	0.987918	0.988335	0.987974	0.988256	0.987987	0.98798	0.77678	0.987913	0.988595	0.858455	0.988538	0.983702	0.98837
B_31	0.987762	0.954943	0.954665	0.954642	0.954517	0.987743	0.956147	0.954789	0.955161	0.95631	0.958384	0.858663	0.999921	0.999887	0.855138	0.999918	0.999901	0.999888	0.999926	0.999943	0.79219	0.999878	0.858814	0.999929	1	0.999844	0.999855	0.989344	0.984187	0.984172	0.853857	0.988516	0.9885	0.987758	0.988292	0.987967	0.987864	0.988353	0.98797	0.988241	0.987948	0.987951	0.774401	0.987767	0.988543	0.858762	0.988523	0.984139	0.988087
B_32	0.988393	0.953965	0.953879	0.953869	0.953742	0.988419	0.955508	0.953821	0.95457	0.95567	0.957679	0.858003	0.999983	0.999954	0.855422	0.999965	0.999933	0.999931	0.999957	0.999945	0.795087	0.999931	0.858067	0.99998	0.999917	1	0.999972	0.98972	0.984283	0.984234	0.853779	0.988733	0.989066	0.98842	0.988856	0.988436	0.988289	0.988508	0.988347	0.988768	0.988386	0.988381	0.774643	0.98843	0.988729	0.858901	0.988713	0.984207	0.988763
B_33	0.988087	0.953308	0.953191	0.9532	0.952956	0.988085	0.954983	0.95312	0.953433	0.954533	0.95676	0.857484	0.99991	0.999914	0.854902	0.99993	0.999919	0.999909	0.999966	0.999879	0.79432	0.999902	0.85762	0.99987	0.999899	0.999921	1	0.989348	0.983842	0.983808	0.853098	0.988182	0.98877	0.988089	0.988725	0.9882	0.987996	0.988407	0.988112	0.988404	0.988132	0.988114	0.77562	0.988106	0.988833	0.858007	0.988809	0.983828	0.988486
B_34	0.987073	0.954885	0.954508	0.954519	0.954587	0.987136	0.954991	0.954796	0.954459	0.955427	0.957611	0.856543	0.989081	0.989247	0.850727	0.989119	0.989284	0.989283	0.989526	0.989068	0.794993	0.989138	0.856649	0.989119	0.989494	0.989136	0.989114	1	0.987793	0.987736	0.85288	0.988088	0.989188	0.987085	0.989176	0.987738	0.987745	0.987947	0.987987	0.988316	0.987703	0.987696	0.780103	0.987285	0.988218	0.856103	0.988189	0.987655	0.988887
B_35	0.983312	0.953393	0.953242	0.953228	0.953203	0.983317	0.951758	0.953156	0.954168	0.954711	0.956458	0.853258	0.982354	0.982375	0.852109	0.98225	0.9824	0.982254	0.9824	0.982315	0.792217	0.982336	0.853357	0.982176	0.982461	0.981998	0.982168	0.985822	1	0.999976	0.855622	0.984274	0.985872	0.983326	0.985892	0.983732	0.983796	0.983695	0.983706	0.985014	0.983792	0.983745	0.774878	0.98332	0.984796	0.853357	0.984833	0.99999	0.985713
B_36	0.983273	0.953588	0.953325	0.953386	0.953349	0.98323	0.952851	0.953282	0.954789	0.955333	0.957256	0.853896	0.983078	0.98347	0.851496	0.983297	0.98306	0.983058	0.98302	0.983099	0.79393	0.983085	0.853915	0.983061	0.983396	0.983156	0.983009	0.986473	0.999976	1	0.854993	0.985298	0.985751	0.983274	0.98577	0.984998	0.985002	0.98497	0.985013	0.984908	0.985043	0.98494	0.775542	0.983249	0.98537	0.85385	0.98537	0.999969	0.985513
B_37	0.856421	0.857604	0.857754	0.857575	0.857754	0.856319	0.859927	0.857667	0.85793	0.857665	0.85785	0.980564	0.853865	0.854145	0.981369	0.854047	0.853923	0.853994	0.853914	0.854019	0.79468	0.853765	0.980598	0.853944	0.853878	0.853936	0.854016	0.854488	0.85702	0.856929	1	0.853514	0.852122	0.856144	0.852041	0.857766	0.857679	0.857186	0.857718	0.852797	0.857754	0.857737	0.779434	0.856195	0.852916	0.981336	0.852875	0.856818	0.851465
B_38	0.987906	0.952329	0.952185	0.952156	0.952394	0.987924	0.952474	0.95219	0.952141	0.953042	0.95488	0.857737	0.988811	0.988955	0.855531	0.98891	0.988862	0.988825	0.988802	0.988869	0.79474	0.988808	0.857618	0.988799	0.98897	0.98885	0.988807	0.987775	0.985519	0.985516	0.853273	1	0.988235	0.987911	0.988242	0.987536	0.987572	0.987813	0.987536	0.988502	0.987537	0.987523	0.775542	0.987933	0.988486	0.859244	0.988482	0.985575	0.988332
B_39	0.988616	0.95362	0.953495	0.953493	0.953515	0.988619	0.955329	0.953526	0.953749	0.954415	0.956534	0.854894	0.98854	0.988946	0.850565	0.988742	0.988937	0.988775	0.988756	0.98877	0.793613	0.988553	0.854833	0.988538	0.988753	0.988751	0.988762	0.98861	0.986522	0.986515	0.85225	0.988581	1	0.988623	0.999969	0.99036	0.989903	0.990402	0.990187	0.998369	0.990343	0.99035	0.772867	0.988627	0.988781	0.854821	0.988783	0.986517	0.999216
B_4	0.99997	0.954546	0.954404	0.954376	0.954405	0.999986	0.955847	0.954246	0.954572	0.955149	0.957506	0.859628	0.988164	0.988135	0.854354	0.988127	0.988191	0.988213	0.988149	0.98828	0.794513	0.988206	0.859761	0.988105	0.988168	0.98816	0.988085	0.987399	0.984487	0.984497	0.855946	0.988514	0.988388	1	0.988316	0.988421	0.988377	0.98859	0.988406	0.989255	0.988366	0.988387	0.777879	0.999991	0.989221	0.860179	0.989199	0.98451	0.988706
B_40	0.987586	0.952539	0.952443	0.952425	0.952288	0.987596	0.954472	0.952419	0.952284	0.953165	0.955266	0.854866	0.98816	0.988442	0.850103	0.988397	0.988449	0.988434	0.988406	0.988384	0.794208	0.988178	0.85482	0.988168	0.988337	0.988267	0.988266	0.988448	0.986281	0.986259	0.851729	0.988306	0.999971	0.987596	1	0.989617	0.989461	0.989975	0.98949	0.998039	0.989619	0.989613	0.773851	0.987758	0.988809	0.854618	0.988777	0.986263	0.999228
B_41	0.987533	0.953534	0.953493	0.953573	0.953541	0.987542	0.95438	0.953479	0.954561	0.955147	0.957081	0.856121	0.988228	0.988526	0.856014	0.988375	0.988421	0.9884	0.988343	0.988378	0.793539	0.988269	0.855928	0.988215	0.988411	0.988204	0.988231	0.988217	0.985885	0.985898	0.856581	0.9879	0.990032	0.987542	0.989999	1	0.999613	0.999604	0.999904	0.99048	0.99998	0.999982	0.776541	0.987691	0.988241	0.855752	0.988243	0.985896	0.989129
B_42	0.987509	0.95328	0.953206	0.953348	0.953365	0.987537	0.954073	0.953251	0.95395	0.954803	0.957003	0.857081	0.988036	0.988191	0.856534	0.988183	0.988046	0.988041	0.988178	0.988416	0.79284	0.988144	0.857265	0.98805	0.988189	0.988062	0.98805	0.987705	0.986195	0.986295	0.856673	0.987457	0.989365	0.98755	0.989305	0.999731	1	0.999945	0.999784	0.989883	0.999719	0.999723	0.775823	0.987384	0.987733	0.856898	0.987728	0.986167	0.988493
B_43	0.987501	0.953908	0.9538	0.953834	0.953812	0.987505	0.954735	0.953928	0.953176	0.95385	0.955811	0.859258	0.987793	0.987985	0.856393	0.98794	0.987881	0.987829	0.987906	0.987993	0.791588	0.987791	0.859069	0.987799	0.987937	0.987764	0.987784	0.987418	0.986028	0.98605	0.856795	0.986962	0.989716	0.987514	0.989635	0.999369	0.999592	1	0.99937	0.989926	0.999297	0.999263	0.775457	0.987399	0.988105	0.859827	0.988096	0.985963	0.988869
B_44	0.987286	0.95317	0.953081	0.953098	0.953068	0.987291	0.954175	0.953221	0.953723	0.954284	0.95624	0.857238	0.987816	0.987976	0.85713	0.987957	0.987852	0.98783	0.987942	0.988075	0.79321	0.98782	0.857186	0.987831	0.987983	0.987833	0.98783	0.987471	0.986013	0.986045	0.856846	0.987277	0.989453	0.987304	0.98961	0.999813	0.999716	0.999492	1	0.989684	0.999675	0.999643	0.777041	0.98716	0.987882	0.857129	0.98788	0.985948	0.988608
B_45	0.989403	0.954156	0.954031	0.954069	0.954183	0.989456	0.954739	0.954198	0.953475	0.954411	0.956612	0.855999	0.98877	0.9891	0.851513	0.98907	0.988974	0.988904	0.988908	0.98887	0.795631	0.988851	0.85592	0.988777	0.989	0.988866	0.988922	0.988532	0.986015	0.98598	0.85302	0.989218	0.998814	0.98943	0.998807	0.990866	0.990453	0.990933	0.990667	1	0.990812	0.990759	0.777073	0.989461	0.989087	0.856256	0.989101	0.985992	0.999092
B_46	0.987533	0.953413	0.953312	0.953318	0.953286	0.987525	0.954355	0.953457	0.954049	0.954664	0.956627	0.855879	0.9879	0.988124	0.856297	0.988107	0.987995	0.987936	0.988104	0.988313	0.792479	0.9881	0.855728	0.987931	0.987917	0.988038	0.987986	0.987328	0.985994	0.985987	0.856163	0.987396	0.989794	0.987535	0.989913	0.99998	0.999618	0.999551	0.999821	0.989844	1	0.999961	0.776651	0.987372	0.987851	0.856395	0.987854	0.985807	0.988765
B_48	0.987756	0.953919	0.953931	0.953795	0.953786	0.987883	0.954487	0.953939	0.954424	0.955261	0.957103	0.857174	0.988169	0.988594	0.857376	0.988276	0.988344	0.9882	0.988144	0.988432	0.793415	0.9882	0.857006	0.988188	0.988454	0.988174	0.98817	0.9874	0.98551	0.98553	0.85746	0.987941	0.989569	0.987771	0.989795	0.999971	0.999606	0.999453	0.999794	0.989666	0.999911	1	0.777344	0.987763	0.987862	0.857272	0.98786	0.98533	0.988559
B_49	0.776419	0.778171	0.778047	0.778164	0.778247	0.776426	0.779154	0.777902	0.777913	0.778327	0.778423	0.779397	0.77595	0.775896	0.778596	0.775885	0.775599	0.775825	0.775945	0.775936	0.775134	0.775839	0.779397	0.775871	0.775795	0.775699	0.775861	0.777284	0.776211	0.776191	0.779093	0.77577	0.7747	0.776361	0.774702	0.776475	0.776528	0.77701	0.777267	0.775343	0.777216	0.777202	1	0.776295	0.775174	0.77877	0.775071	0.776172	0.774874
B_5	0.999955	0.95478	0.954653	0.954694	0.954715	0.999961	0.956421	0.954504	0.954849	0.955479	0.957707	0.859388	0.987719	0.987717	0.854439	0.987702	0.987726	0.987797	0.987683	0.98779	0.795813	0.987742	0.859535	0.987711	0.987763	0.987679	0.98768	0.987038	0.984522	0.98453	0.856312	0.988471	0.988032	0.999973	0.988009	0.988289	0.988245	0.98836	0.988273	0.989011	0.988232	0.988246	0.777346	1	0.989098	0.860101	0.989019	0.984541	0.988225
B_50	0.988718	0.954367	0.954354	0.954522	0.954447	0.988717	0.95476	0.954387	0.953884	0.95511	0.957227	0.855428	0.987589	0.987812	0.851408	0.98766	0.987678	0.9878	0.987971	0.988157	0.797161	0.987641	0.855459	0.98763	0.987817	0.987692	0.987723	0.988132	0.986644	0.986657	0.852842	0.98835	0.988884	0.988701	0.98903	0.987657	0.987545	0.988053	0.987704	0.988175	0.987658	0.987669	0.775431	0.988532	1	0.856144	0.999915	0.986628	0.989015
B_51	0.860221	0.86165	0.86153	0.861454	0.861511	0.860157	0.861471	0.861515	0.85729	0.857017	0.857443	0.990498	0.859035	0.859043	0.988085	0.859046	0.859169	0.859049	0.859072	0.859052	0.789888	0.859045	0.990514	0.859132	0.859024	0.859024	0.859129	0.857221	0.856147	0.856142	0.981978	0.859999	0.855503	0.860128	0.855525	0.857601	0.857607	0.86069	0.85767	0.85637	0.857639	0.857615	0.77942	0.860314	0.857212	1	0.857366	0.856145	0.854667
B_52	0.988514	0.953986	0.953998	0.954061	0.954062	0.988501	0.954215	0.953996	0.954192	0.955461	0.957525	0.854546	0.987727	0.987646	0.850374	0.987766	0.987644	0.987893	0.987917	0.987788	0.797807	0.987594	0.854657	0.987739	0.987885	0.987651	0.987792	0.987618	0.986373	0.98637	0.851384	0.988475	0.988724	0.988502	0.988848	0.987628	0.987498	0.987919	0.987674	0.987934	0.987628	0.987625	0.775336	0.988368	0.999923	0.855301	1	0.98632	0.98873
B_53	0.983666	0.953351	0.953203	0.9532	0.95325	0.983675	0.952284	0.953084	0.954374	0.954754	0.956595	0.854147	0.982684	0.982707	0.852806	0.982592	0.982726	0.98261	0.982748	0.982652	0.79174	0.982683	0.854264	0.982511	0.982788	0.982346	0.982562	0.986235	0.999993	0.999984	0.856052	0.984406	0.986142	0.983666	0.986121	0.984028	0.984059	0.983986	0.98399	0.985329	0.984013	0.983985	0.773427	0.983678	0.985153	0.85446	0.985207	1	0.985909
B_54	0.98779	0.952273	0.952179	0.952024	0.951961	0.987794	0.955157	0.951967	0.951919	0.952611	0.954801	0.853472	0.987798	0.988078	0.849036	0.987894	0.988067	0.987913	0.987997	0.987837	0.793113	0.987803	0.853497	0.987785	0.988126	0.987885	0.987869	0.988011	0.986395	0.986372	0.851071	0.988543	0.999253	0.987786	0.999259	0.988348	0.988059	0.98872	0.988322	0.998357	0.988344	0.988321	0.775156	0.987806	0.988772	0.853762	0.988776	0.986376	1
B_55	0.952148	0.982314	0.98216	0.982128	0.982166	0.952002	0.983958	0.982138	0.982921	0.982494	0.981616	0.858048	0.952187	0.952206	0.858981	0.952211	0.952281	0.95222	0.952381	0.952418	0.790479	0.952031	0.858145	0.952276	0.952106	0.952208	0.95231	0.952513	0.953338	0.953323	0.858681	0.952099	0.952385	0.95201	0.952417	0.952814	0.952834	0.95292	0.952812	0.953465	0.952901	0.952881	0.779478	0.951893	0.953388	0.859017	0.953425	0.953296	0.952041
B_56	0.986514	0.953954	0.953973	0.954285	0.954148	0.986505	0.95521	0.954006	0.954301	0.954974	0.957014	0.856599	0.986088	0.986212	0.859119	0.986078	0.986355	0.986065	0.986354	0.986372	0.800347	0.986065	0.856373	0.986065	0.986245	0.985913	0.985884	0.986782	0.985851	0.985814	0.858099	0.987407	0.988455	0.98652	0.988396	0.987582	0.987534	0.987516	0.987605	0.987919	0.987542	0.98753	0.774965	0.986477	0.986486	0.85876	0.986502	0.985735	0.988076
B_57	0.986349	0.953439	0.953451	0.95357	0.953454	0.986332	0.954939	0.953456	0.953895	0.954319	0.956482	0.857481	0.985767	0.985864	0.859725	0.985748	0.985868	0.985739	0.985863	0.985885	0.799456	0.985729	0.857434	0.985753	0.985905	0.985731	0.985734	0.986686	0.986078	0.986072	0.858138	0.987135	0.98842	0.98634	0.98847	0.987397	0.98756	0.987516	0.987559	0.987925	0.98737	0.987354	0.774395	0.986213	0.986313	0.859709	0.986311	0.985848	0.988192
B_58	0.989458	0.954436	0.954513	0.954349	0.954261	0.989451	0.953962	0.954542	0.95644	0.95735	0.959493	0.852786	0.988896	0.989082	0.852624	0.989062	0.989135	0.98911	0.9891	0.989016	0.792971	0.988975	0.852793	0.988953	0.989125	0.98892	0.988892	0.989128	0.985076	0.985079	0.853624	0.988838	0.989387	0.989452	0.989507	0.988914	0.988909	0.988904	0.98891	0.989419	0.988912	0.988909	0.776635	0.989623	0.990314	0.853151	0.990296	0.985041	0.989595
B_59	0.98633	0.953312	0.95344	0.953692	0.953387	0.986373	0.954842	0.953403	0.953132	0.953942	0.956235	0.855682	0.985696	0.985991	0.857919	0.985704	0.985885	0.985732	0.985654	0.985875	0.797629	0.985724	0.855543	0.985696	0.985905	0.985659	0.985631	0.986738	0.985668	0.985616	0.856837	0.986958	0.988048	0.986383	0.98805	0.987689	0.987852	0.987804	0.987849	0.987868	0.987671	0.987624	0.775051	0.986373	0.985871	0.857508	0.985876	0.985468	0.987839
B_6	0.999934	0.954225	0.954124	0.954111	0.954107	0.999954	0.956442	0.954105	0.954784	0.955383	0.957434	0.859864	0.988004	0.988012	0.854676	0.987989	0.988005	0.987991	0.987975	0.987988	0.795176	0.988025	0.859993	0.988024	0.988005	0.987993	0.988002	0.987474	0.984888	0.98483	0.855906	0.988291	0.9884	0.999925	0.988394	0.988577	0.988506	0.988816	0.988548	0.989181	0.988567	0.988562	0.777519	0.999965	0.989358	0.86013	0.989311	0.984864	0.988547
B_60	0.986292	0.953113	0.953134	0.953159	0.95311	0.986292	0.954454	0.953134	0.953419	0.953951	0.95611	0.85526	0.985602	0.985771	0.857951	0.98559	0.985912	0.985629	0.985865	0.985935	0.797199	0.985633	0.855255	0.9856	0.985801	0.98558	0.98557	0.986575	0.985825	0.985808	0.856219	0.987142	0.988073	0.986293	0.988183	0.987476	0.987719	0.987532	0.987639	0.987761	0.987506	0.987463	0.774064	0.986282	0.986045	0.857463	0.986045	0.98584	0.987824
B_61	0.988138	0.953574	0.95346	0.953364	0.953271	0.988164	0.955329	0.953587	0.953741	0.954755	0.956926	0.856368	0.987868	0.988005	0.853092	0.987962	0.987999	0.987982	0.987936	0.987929	0.794075	0.987905	0.856395	0.987891	0.987942	0.987671	0.987596	0.986867	0.982956	0.982921	0.854083	0.988032	0.988427	0.988148	0.988426	0.988045	0.988004	0.988181	0.988047	0.988717	0.988034	0.988033	0.772398	0.987989	0.989429	0.856767	0.989448	0.98288	0.988432
B_62	0.988497	0.953563	0.95354	0.953586	0.953503	0.988522	0.955951	0.953682	0.954054	0.955041	0.957184	0.857855	0.98826	0.988373	0.854876	0.988365	0.988359	0.988381	0.98852	0.988546	0.794329	0.988402	0.85776	0.988288	0.988286	0.988152	0.988061	0.986926	0.983242	0.983196	0.855606	0.987973	0.988402	0.988522	0.988416	0.988323	0.988289	0.988479	0.988306	0.988685	0.988298	0.988296	0.772952	0.988339	0.989541	0.857948	0.989547	0.983272	0.988404
B_63	0.988158	0.953344	0.953329	0.953448	0.953301	0.988171	0.95413	0.953327	0.953227	0.954361	0.956396	0.85576	0.988092	0.988125	0.851371	0.988133	0.988125	0.988112	0.988272	0.988192	0.796122	0.988068	0.855863	0.988105	0.988224	0.988156	0.988142	0.98776	0.986332	0.986323	0.852957	0.988454	0.98872	0.988152	0.988852	0.987915	0.987795	0.988019	0.987948	0.988304	0.9879	0.987902	0.774149	0.988018	0.999925	0.856674	0.999952	0.986249	0.988878
B_64	0.988333	0.953763	0.953722	0.953785	0.953707	0.988305	0.954154	0.953696	0.953132	0.954565	0.956744	0.855467	0.987855	0.987965	0.851038	0.987893	0.987929	0.987929	0.988184	0.988297	0.79747	0.987892	0.855553	0.987881	0.988058	0.987907	0.987936	0.987975	0.986755	0.986767	0.852385	0.988324	0.988711	0.988315	0.988777	0.987963	0.987834	0.988307	0.988003	0.988004	0.987949	0.987951	0.775319	0.988118	0.9999	0.856072	0.999891	0.986704	0.988727
B_65	0.789047	0.787555	0.787452	0.787541	0.787299	0.789076	0.788282	0.787373	0.788996	0.789035	0.788866	0.780533	0.785322	0.785399	0.779286	0.785412	0.785439	0.785591	0.785683	0.785419	0.776519	0.785333	0.780794	0.785322	0.785265	0.784958	0.785451	0.787466	0.7857	0.785711	0.777709	0.787366	0.787356	0.789074	0.78649	0.786794	0.786054	0.786546	0.786794	0.787418	0.786774	0.786532	0.916183	0.789202	0.790091	0.782011	0.790165	0.785699	0.787345
B_66	0.987982	0.953805	0.953771	0.953739	0.953714	0.987982	0.95498	0.953772	0.952797	0.954237	0.956373	0.856581	0.987641	0.98767	0.850479	0.987669	0.987678	0.987668	0.987806	0.987826	0.796522	0.987643	0.856796	0.987647	0.98778	0.987688	0.98772	0.98762	0.986963	0.986962	0.852345	0.988032	0.988535	0.987973	0.988682	0.987538	0.987406	0.98799	0.987574	0.987869	0.987527	0.987522	0.773959	0.987828	0.999728	0.857925	0.999672	0.986906	0.988594
B_67	0.988077	0.953737	0.953683	0.953716	0.953576	0.988071	0.954148	0.953692	0.953104	0.954377	0.956444	0.856373	0.987899	0.988115	0.852093	0.987981	0.988001	0.988016	0.988259	0.988416	0.796987	0.987924	0.85633	0.987893	0.988078	0.987981	0.987991	0.987854	0.9865	0.986497	0.852915	0.988426	0.988619	0.988058	0.988779	0.987845	0.987842	0.988097	0.987956	0.988067	0.987832	0.987838	0.772593	0.987879	0.999756	0.857172	0.999676	0.986429	0.988661
B_68	0.987924	0.954026	0.954001	0.953972	0.954134	0.98818	0.956289	0.954025	0.952776	0.953814	0.955798	0.856175	0.98767	0.988389	0.85183	0.988242	0.988125	0.988142	0.988085	0.987798	0.796053	0.987693	0.856293	0.987666	0.987818	0.988111	0.988094	0.988521	0.985596	0.985593	0.852646	0.98779	0.989148	0.987912	0.989155	0.98806	0.988117	0.988051	0.987964	0.988832	0.988029	0.988024	0.773198	0.987917	0.987302	0.855818	0.987285	0.985479	0.989599
B_69	0.987946	0.951966	0.951942	0.952045	0.951909	0.987953	0.951786	0.951879	0.95288	0.953867	0.95609	0.853758	0.988163	0.988208	0.854314	0.988167	0.988356	0.988331	0.988302	0.988226	0.798255	0.988203	0.85384	0.988168	0.98819	0.987867	0.987835	0.98766	0.985722	0.985725	0.853831	0.987809	0.989235	0.98795	0.989185	0.988629	0.9887	0.988329	0.988663	0.988634	0.988614	0.98868	0.77436	0.988096	0.988783	0.855062	0.988794	0.985671	0.989155
B_7	0.998599	0.953413	0.953378	0.953346	0.953216	0.998593	0.955732	0.95339	0.954472	0.955149	0.957355	0.859996	0.987888	0.98785	0.854428	0.987866	0.987826	0.988026	0.987975	0.987893	0.795091	0.987847	0.860229	0.987866	0.987864	0.987865	0.987842	0.98703	0.985086	0.985085	0.856293	0.988378	0.988311	0.99856	0.988335	0.98827	0.988289	0.988496	0.988266	0.989229	0.988277	0.988281	0.774429	0.998711	0.989312	0.859934	0.989186	0.985043	0.988754
B_70	0.988262	0.954347	0.954195	0.954231	0.954339	0.988265	0.956788	0.954335	0.95342	0.954375	0.956537	0.855962	0.987363	0.98796	0.851821	0.987939	0.987829	0.987823	0.987771	0.987331	0.796482	0.987382	0.855991	0.987365	0.98747	0.987805	0.987797	0.988536	0.986059	0.986059	0.853361	0.987711	0.989479	0.988144	0.98953	0.988534	0.98846	0.988259	0.988451	0.988908	0.988502	0.988499	0.773125	0.988132	0.988071	0.855986	0.988047	0.98593	0.98973
B_71	0.987747	0.953263	0.953066	0.95305	0.953062	0.987739	0.955025	0.953079	0.953954	0.95484	0.956851	0.860683	0.987433	0.987674	0.857424	0.987566	0.987445	0.98743	0.987408	0.987565	0.794603	0.98744	0.86066	0.987474	0.987642	0.98747	0.987451	0.986709	0.98533	0.98531	0.857182	0.986579	0.988532	0.987736	0.988572	0.989369	0.989163	0.989256	0.989307	0.988565	0.989317	0.989317	0.777313	0.987733	0.988162	0.860818	0.988142	0.985229	0.988447
B_72	0.988036	0.953888	0.953803	0.953921	0.95382	0.988029	0.955316	0.953739	0.954207	0.954863	0.956998	0.860485	0.98763	0.987691	0.857006	0.987496	0.987695	0.987534	0.987619	0.987545	0.792729	0.987532	0.86058	0.98754	0.987883	0.987525	0.987528	0.986724	0.985467	0.98545	0.856894	0.986971	0.988839	0.988038	0.988877	0.989298	0.989226	0.989563	0.989402	0.989032	0.989235	0.989199	0.775984	0.987886	0.988627	0.860812	0.98861	0.985406	0.989045
B_73	0.98708	0.9519	0.951797	0.951786	0.951696	0.987092	0.953426	0.951698	0.952627	0.953337	0.955384	0.859494	0.987202	0.987354	0.855512	0.987304	0.987238	0.987227	0.987118	0.987169	0.792678	0.987243	0.859496	0.987227	0.987351	0.987242	0.987257	0.986113	0.984765	0.984754	0.855677	0.986094	0.988814	0.987106	0.988696	0.988819	0.988662	0.988757	0.98882	0.987886	0.98878	0.988772	0.777383	0.986965	0.988081	0.859998	0.988065	0.984697	0.988581
B_74	0.986886	0.953308	0.953209	0.953215	0.953234	0.987023	0.955475	0.953114	0.953231	0.953775	0.955873	0.857846	0.98682	0.986995	0.853344	0.986948	0.986999	0.986989	0.986926	0.986792	0.793599	0.986855	0.858033	0.986834	0.986971	0.986826	0.98686	0.987097	0.986408	0.986434	0.854129	0.986233	0.98947	0.986879	0.989519	0.988382	0.988307	0.988663	0.988387	0.988579	0.988355	0.988348	0.777535	0.98687	0.988414	0.858155	0.988398	0.986319	0.989317
B_75	0.987503	0.952863	0.95274	0.952802	0.952739	0.987627	0.952568	0.952894	0.953838	0.954871	0.956835	0.853305	0.988182	0.988374	0.853351	0.988225	0.988224	0.988212	0.988059	0.988172	0.796651	0.988223	0.853343	0.98821	0.98803	0.987965	0.987942	0.988243	0.985459	0.985331	0.853244	0.987118	0.988988	0.9875	0.988948	0.987988	0.988002	0.987868	0.988029	0.988218	0.988054	0.987991	0.773021	0.987501	0.988432	0.854816	0.988412	0.985335	0.98904
B_76	0.98927	0.954536	0.954429	0.954435	0.954564	0.989273	0.955449	0.954519	0.953484	0.954259	0.956535	0.855245	0.988444	0.988794	0.850743	0.988644	0.98882	0.988597	0.988607	0.988591	0.79549	0.988532	0.855174	0.988482	0.988696	0.988569	0.988569	0.988358	0.986169	0.986137	0.852578	0.989394	0.998939	0.989272	0.998937	0.990535	0.990019	0.990522	0.990453	0.999768	0.990554	0.99056	0.774786	0.989313	0.989015	0.85516	0.989019	0.986165	0.999301
B_77	0.983476	0.952658	0.952561	0.952452	0.952446	0.983487	0.952233	0.952588	0.953853	0.954461	0.956268	0.854794	0.983089	0.983332	0.852692	0.983299	0.983108	0.983088	0.983049	0.983128	0.792198	0.983133	0.854815	0.983115	0.983399	0.983042	0.983043	0.986554	0.999987	0.999968	0.855523	0.984998	0.986028	0.983478	0.986003	0.984941	0.984973	0.984918	0.98494	0.985296	0.984931	0.98493	0.775142	0.983487	0.985514	0.85474	0.985517	0.999987	0.985986
B_78	0.952495	0.982193	0.982076	0.982054	0.982027	0.952409	0.983878	0.981946	0.983039	0.982599	0.981737	0.857056	0.953064	0.953378	0.859003	0.953024	0.953029	0.953094	0.953182	0.953402	0.790151	0.952925	0.857158	0.953097	0.952996	0.953147	0.953181	0.952826	0.954064	0.954088	0.858664	0.95268	0.952825	0.952468	0.952818	0.953226	0.953171	0.953128	0.953206	0.954367	0.95329	0.953241	0.77984	0.952519	0.953324	0.858131	0.953357	0.954058	0.952585
B_79	0.983145	0.955185	0.955013	0.955034	0.955177	0.983139	0.954831	0.954747	0.956702	0.957493	0.959209	0.854956	0.9823	0.982391	0.853101	0.982382	0.982304	0.982297	0.982415	0.982315	0.792685	0.982321	0.854951	0.982131	0.982469	0.982052	0.982218	0.985929	0.998416	0.998403	0.855978	0.984341	0.985173	0.983147	0.985137	0.984002	0.984018	0.983951	0.984011	0.984452	0.984105	0.983996	0.776658	0.983154	0.984283	0.855107	0.984295	0.998416	0.984794
B_8	0.952256	0.999865	0.9999	0.999887	0.999971	0.952275	0.982074	0.999935	0.986442	0.985726	0.984477	0.859295	0.952295	0.952329	0.857199	0.952014	0.9521	0.952346	0.952278	0.952187	0.79038	0.952094	0.859367	0.952265	0.952209	0.952284	0.952183	0.95277	0.953674	0.953814	0.857976	0.952138	0.952191	0.95195	0.952182	0.95247	0.952627	0.953601	0.952481	0.953362	0.952679	0.95258	0.777933	0.951904	0.952479	0.860416	0.952605	0.953621	0.951746
B_80	0.982905	0.95414	0.953651	0.953654	0.953612	0.982904	0.954294	0.953898	0.956251	0.95669	0.958198	0.85492	0.982939	0.983205	0.852733	0.983169	0.982946	0.982981	0.982895	0.983005	0.794702	0.983013	0.85495	0.983015	0.983265	0.982984	0.98299	0.986104	0.998478	0.998472	0.856467	0.984615	0.985286	0.982907	0.985269	0.9848	0.984814	0.984767	0.984777	0.984358	0.984995	0.984844	0.776468	0.982913	0.984626	0.854934	0.984625	0.998491	0.98494
B_81	0.986925	0.951675	0.951559	0.951526	0.951433	0.986924	0.951441	0.951543	0.951104	0.952037	0.954089	0.856616	0.986705	0.986732	0.854355	0.986725	0.986747	0.986726	0.986737	0.986643	0.79929	0.986729	0.856653	0.986759	0.986765	0.986586	0.986549	0.989008	0.984901	0.984765	0.854403	0.98627	0.988221	0.986938	0.988031	0.98647	0.98637	0.98646	0.986617	0.987334	0.986431	0.986478	0.77495	0.986949	0.987507	0.857326	0.987571	0.984746	0.988136
B_82	0.988138	0.951825	0.951736	0.951708	0.951487	0.988162	0.951757	0.951705	0.952798	0.953829	0.9561	0.853557	0.98828	0.988345	0.853453	0.988293	0.988447	0.988446	0.988394	0.988341	0.797509	0.988314	0.853655	0.988266	0.98833	0.987985	0.987878	0.98772	0.985631	0.985606	0.853173	0.987677	0.98932	0.988159	0.989358	0.988543	0.988422	0.988145	0.98858	0.988735	0.988517	0.98857	0.772375	0.988299	0.988867	0.854199	0.988852	0.985636	0.989305
B_83	0.987923	0.952801	0.952704	0.952719	0.952681	0.987919	0.954719	0.952831	0.952876	0.953476	0.95562	0.854085	0.988399	0.988803	0.849565	0.988597	0.988785	0.988637	0.988732	0.988442	0.794456	0.988415	0.85407	0.98841	0.988747	0.988607	0.988613	0.988592	0.986667	0.986657	0.851804	0.988307	0.999971	0.987909	0.999997	0.990008	0.989542	0.98999	0.989962	0.997994	0.989993	0.989999	0.77495	0.987921	0.989124	0.854313	0.989111	0.986659	0.99919
B_84	0.98908	0.95534	0.955157	0.955196	0.955073	0.989105	0.955782	0.955355	0.955439	0.956167	0.958264	0.856308	0.98844	0.98876	0.851324	0.988593	0.988752	0.988597	0.988712	0.988441	0.792661	0.988436	0.856203	0.988447	0.988729	0.988588	0.988585	0.987969	0.985739	0.985725	0.854258	0.989456	0.998705	0.989083	0.998698	0.99015	0.98976	0.990342	0.990137	0.999789	0.990141	0.990143	0.77391	0.989107	0.988379	0.856579	0.988388	0.985731	0.999013
B_85	0.77806	0.778672	0.778548	0.778742	0.778674	0.778063	0.779409	0.778638	0.778402	0.778347	0.778141	0.775262	0.778986	0.778943	0.775157	0.779013	0.779114	0.779106	0.779104	0.778986	0.780004	0.778985	0.77526	0.778987	0.778826	0.779032	0.779036	0.778019	0.778058	0.778093	0.775691	0.777351	0.778034	0.777854	0.77786	0.777867	0.777861	0.777861	0.777866	0.777641	0.777861	0.778029	0.806633	0.777944	0.778705	0.776291	0.778525	0.778107	0.777847
B_9	0.95111	0.999716	0.999828	0.999827	0.999857	0.951539	0.981794	0.999974	0.986496	0.985611	0.984385	0.858143	0.952113	0.952502	0.856712	0.952271	0.952218	0.952235	0.952156	0.95228	0.790305	0.952231	0.858056	0.952144	0.952253	0.952162	0.952151	0.952072	0.953046	0.953012	0.857402	0.951162	0.951022	0.950963	0.950997	0.951619	0.951586	0.953024	0.951642	0.952364	0.951662	0.951548	0.778059	0.951105	0.951578	0.859757	0.951586	0.953022	0.950371
B_actinocoloniiforme_DSM22766	0.749227	0.753368	0.753393	0.752773	0.753315	0.749222	0.753085	0.753318	0.751664	0.75144	0.751833	0.748294	0.749522	0.749515	0.749183	0.749523	0.749523	0.749528	0.749519	0.749511	0.755809	0.749518	0.748291	0.749531	0.749528	0.749533	0.749526	0.749345	0.750375	0.750373	0.749607	0.749314	0.750741	0.749222	0.750742	0.749504	0.749527	0.749585	0.749504	0.750614	0.749532	0.749551	0.739749	0.749054	0.749993	0.749002	0.74998	0.750375	0.750726
B_adolescentis_ATCC_15703	0.789954	0.789376	0.789381	0.788766	0.78914	0.789938	0.790208	0.789205	0.790895	0.790403	0.790437	0.780232	0.790278	0.790498	0.78242	0.790316	0.790311	0.790308	0.790438	0.790319	0.790065	0.790311	0.780451	0.790284	0.790316	0.790456	0.790447	0.790162	0.789063	0.788872	0.78208	0.790335	0.789885	0.79001	0.789987	0.791939	0.791809	0.79153	0.791942	0.790095	0.791937	0.791998	0.828123	0.789939	0.788793	0.779471	0.788887	0.788887	0.790116
B_aemilianum_XV10	0.761385	0.760409	0.760205	0.76028	0.760509	0.761231	0.76082	0.760312	0.759596	0.759602	0.75988	0.758573	0.760665	0.760556	0.758409	0.760312	0.760158	0.760217	0.760259	0.760832	0.76122	0.760746	0.758427	0.760631	0.760556	0.760567	0.7602	0.760287	0.761577	0.761213	0.75877	0.75979	0.760832	0.761665	0.760979	0.760839	0.761187	0.760919	0.76141	0.760887	0.760835	0.761208	0.747114	0.761046	0.761191	0.757791	0.760762	0.761736	0.760984
B_aesculapii_DSM26737	0.800249	0.800072	0.800066	0.799974	0.800077	0.800153	0.801604	0.799918	0.79898	0.7988	0.798697	0.792619	0.79738	0.797444	0.791405	0.797449	0.797451	0.79745	0.797448	0.797398	0.797963	0.797501	0.792613	0.79746	0.797384	0.797442	0.797452	0.800453	0.799033	0.799032	0.792091	0.797999	0.798207	0.80019	0.798217	0.798345	0.798309	0.798313	0.798317	0.797702	0.798302	0.798297	0.77066	0.80016	0.797991	0.792276	0.798007	0.799033	0.797928
B_angulatum_DSM20098	0.792509	0.791131	0.790825	0.790943	0.790993	0.79254	0.790607	0.790804	0.791215	0.791241	0.791092	0.786142	0.791793	0.791679	0.78566	0.791809	0.791855	0.791859	0.791856	0.791805	0.788933	0.791792	0.786156	0.791774	0.791744	0.791743	0.791718	0.793347	0.79038	0.790406	0.787688	0.7918	0.790726	0.79249	0.79072	0.790862	0.790879	0.790861	0.790862	0.791797	0.790862	0.790878	0.79978	0.792515	0.790004	0.785445	0.78998	0.790422	0.790891
B_animalis_subsp_animalis_ATCC25527	0.763316	0.765001	0.764761	0.76488	0.76473	0.763311	0.764574	0.764586	0.765136	0.764942	0.765725	0.761534	0.764646	0.764515	0.76171	0.76448	0.764464	0.764644	0.764645	0.764641	0.768935	0.764459	0.761348	0.764646	0.764513	0.764633	0.764619	0.7635	0.764222	0.764225	0.762038	0.763642	0.764371	0.763309	0.764342	0.76376	0.763701	0.763818	0.763761	0.764255	0.76376	0.763699	0.756309	0.763314	0.763776	0.761387	0.763954	0.764226	0.764315
B_animalis_subsp_lactis_DSM10140	0.763147	0.76337	0.763176	0.763244	0.763423	0.763094	0.764141	0.763317	0.763192	0.76304	0.763434	0.76208	0.763543	0.76319	0.761115	0.76343	0.763487	0.763484	0.763533	0.763533	0.766782	0.763473	0.762078	0.763486	0.763248	0.763427	0.763471	0.762831	0.763866	0.763921	0.760888	0.762618	0.763817	0.763145	0.763712	0.763703	0.763813	0.763759	0.763703	0.763371	0.763704	0.763807	0.756986	0.763143	0.763495	0.760719	0.763438	0.763877	0.763685
B_anseris_Goo31D	0.769337	0.768175	0.768137	0.768089	0.768179	0.76917	0.768177	0.768059	0.767342	0.767832	0.767399	0.763468	0.768804	0.768862	0.763286	0.768875	0.768802	0.768856	0.768859	0.768812	0.777359	0.768823	0.763467	0.768804	0.768919	0.768835	0.768751	0.768598	0.768859	0.76886	0.764006	0.769175	0.768864	0.769289	0.768861	0.768424	0.768427	0.768431	0.768426	0.768514	0.768424	0.768423	0.759295	0.769257	0.768437	0.763654	0.768441	0.768873	0.768613
B_aquikefiri_LMG28769	0.730577	0.731193	0.730928	0.73115	0.730989	0.730597	0.730723	0.730949	0.73065	0.730433	0.730707	0.730738	0.730958	0.730784	0.72975	0.73096	0.730965	0.730958	0.730968	0.730981	0.732355	0.730969	0.730442	0.730965	0.730762	0.730967	0.730987	0.729628	0.730195	0.730198	0.73087	0.730928	0.730793	0.730085	0.730793	0.730817	0.730789	0.731006	0.730817	0.730845	0.730814	0.730816	0.73263	0.730316	0.731404	0.729882	0.731408	0.730388	0.73096
B_asteroides_PRL2011	0.747713	0.753742	0.75357	0.752993	0.753555	0.747602	0.750055	0.753594	0.751808	0.75201	0.752106	0.745907	0.748195	0.748326	0.749923	0.748195	0.7482	0.748397	0.748396	0.748183	0.751683	0.748398	0.745677	0.748191	0.748396	0.748144	0.748155	0.747357	0.749165	0.749411	0.746253	0.746974	0.747811	0.747568	0.747806	0.746563	0.746568	0.746771	0.746762	0.747265	0.746764	0.746758	0.738026	0.747682	0.748259	0.745595	0.748455	0.749164	0.747716
B_biavatii_DSM23969	0.794318	0.791922	0.791968	0.791798	0.791929	0.794464	0.794822	0.7919	0.791612	0.791596	0.791775	0.7848	0.793038	0.793375	0.785462	0.793288	0.793302	0.793283	0.793291	0.79327	0.802877	0.793041	0.784801	0.79305	0.793043	0.793423	0.793293	0.794014	0.795854	0.795856	0.78681	0.794186	0.794227	0.794375	0.794227	0.792612	0.792702	0.792781	0.792705	0.794099	0.79261	0.792607	0.777283	0.79432	0.792225	0.785361	0.792139	0.795854	0.794211
B_bifidum_PRL2020	0.797423	0.79745	0.797533	0.797226	0.797396	0.797313	0.796064	0.797236	0.798153	0.798109	0.798089	0.795215	0.797459	0.797518	0.794313	0.797506	0.797293	0.79729	0.797348	0.797346	0.989038	0.797283	0.794813	0.797448	0.797496	0.797577	0.797532	0.798587	0.797904	0.797969	0.79409	0.797325	0.798213	0.797391	0.79839	0.797076	0.79705	0.796961	0.796974	0.798301	0.796934	0.796901	0.776844	0.797424	0.797747	0.794401	0.797668	0.797859	0.79843
B_bohemicum_DSM22767	0.75029	0.752252	0.752128	0.752294	0.752207	0.750294	0.752421	0.752188	0.75196	0.751938	0.751808	0.749221	0.750942	0.75094	0.748377	0.750942	0.750944	0.750942	0.750937	0.750942	0.756944	0.750942	0.749031	0.750942	0.750945	0.750914	0.750916	0.750318	0.751563	0.751645	0.749411	0.750428	0.751392	0.750115	0.751394	0.750643	0.750586	0.750626	0.750624	0.751356	0.750624	0.750582	0.747959	0.750296	0.750914	0.74899	0.750915	0.751561	0.751326
B_bombi_DSM19703	0.740873	0.741103	0.74129	0.74106	0.740984	0.740659	0.74083	0.74095	0.741151	0.741179	0.74124	0.738508	0.740598	0.740424	0.737028	0.740417	0.740419	0.740427	0.740596	0.740524	0.744522	0.740709	0.738498	0.740602	0.740421	0.740603	0.740414	0.740499	0.740469	0.740475	0.736894	0.739823	0.740939	0.740923	0.741132	0.740037	0.740036	0.740031	0.740035	0.740887	0.740032	0.740037	0.737496	0.740659	0.740812	0.737319	0.740806	0.740467	0.74111
B_boum_LMG10736	0.764751	0.764397	0.764648	0.764375	0.76432	0.764625	0.763646	0.764317	0.765042	0.764701	0.764845	0.761692	0.76484	0.764862	0.7623	0.765062	0.76504	0.764863	0.76486	0.764856	0.7694	0.765045	0.761683	0.764841	0.764887	0.764831	0.764828	0.764853	0.765603	0.765378	0.761511	0.764771	0.764029	0.764478	0.764005	0.764435	0.764408	0.764427	0.764437	0.763554	0.764381	0.764392	0.763842	0.764546	0.764505	0.761427	0.764504	0.76558	0.764017
B_breve_DSM20213	0.857006	0.858312	0.858455	0.858312	0.858418	0.856864	0.857757	0.858445	0.85672	0.85654	0.856801	0.987382	0.854567	0.854857	0.987614	0.854622	0.854597	0.854653	0.854746	0.854663	0.797718	0.854581	0.987374	0.85452	0.85444	0.854831	0.854652	0.855042	0.857628	0.857618	0.98211	0.855597	0.853393	0.856886	0.853453	0.858833	0.859012	0.85846	0.858826	0.85445	0.858812	0.858806	0.778703	0.857095	0.85475	0.98799	0.854664	0.857573	0.852723
B_callitrichidarum_TRI5	0.827895	0.826414	0.826358	0.826266	0.826361	0.827902	0.828462	0.826405	0.825245	0.82527	0.825596	0.819047	0.827511	0.827824	0.817026	0.827787	0.827841	0.827784	0.827842	0.827561	0.798159	0.827619	0.819043	0.827563	0.827545	0.827763	0.827822	0.828728	0.828695	0.828693	0.818233	0.827326	0.82819	0.828019	0.828189	0.827612	0.82761	0.827621	0.827626	0.827598	0.827566	0.827568	0.774677	0.828049	0.827456	0.818478	0.827461	0.828698	0.828093
B_callitrichos_DSM23973	0.804987	0.801657	0.801791	0.801714	0.801741	0.804789	0.805128	0.801761	0.801441	0.801518	0.801857	0.795236	0.803121	0.803819	0.794032	0.803711	0.803831	0.803791	0.80364	0.803186	0.803707	0.803176	0.795243	0.803147	0.803213	0.803523	0.803604	0.805041	0.805415	0.805219	0.795799	0.803046	0.804129	0.804889	0.804346	0.804912	0.804899	0.804892	0.80491	0.80407	0.805011	0.80502	0.772317	0.804884	0.803384	0.795346	0.803396	0.805258	0.804335
B_catenulatum_DSM16992	0.781836	0.781051	0.780925	0.780828	0.780962	0.781826	0.781314	0.780611	0.780547	0.780279	0.780257	0.778372	0.7809	0.780653	0.778333	0.780938	0.780623	0.780993	0.780886	0.780884	0.781871	0.780886	0.778371	0.780695	0.780981	0.780652	0.780936	0.780223	0.779061	0.779036	0.778924	0.78004	0.780574	0.781771	0.780595	0.779935	0.780021	0.779906	0.779983	0.780533	0.780151	0.779941	0.985041	0.781824	0.779928	0.779242	0.779924	0.779008	0.780659
B_catulorum_MRM8_19	0.781249	0.782167	0.782333	0.782185	0.782389	0.781246	0.782634	0.782353	0.781979	0.782226	0.782212	0.776626	0.78115	0.781296	0.777011	0.781157	0.781293	0.782022	0.78133	0.781336	0.786449	0.781213	0.776625	0.78116	0.781336	0.781427	0.781442	0.781156	0.781701	0.781881	0.777997	0.781308	0.781277	0.781103	0.781376	0.781786	0.781681	0.781684	0.781787	0.780818	0.781857	0.781758	0.765756	0.781103	0.780463	0.778133	0.780462	0.7817	0.780791
B_choerinum_LMG10510	0.769509	0.769288	0.769407	0.769525	0.769514	0.769598	0.770085	0.769435	0.768811	0.768982	0.769029	0.764367	0.770366	0.77034	0.764634	0.770374	0.770373	0.770342	0.770374	0.770341	0.777479	0.770367	0.764365	0.770344	0.770377	0.770346	0.770313	0.769875	0.770061	0.770303	0.764016	0.769584	0.769228	0.769593	0.769078	0.769829	0.76987	0.769836	0.769829	0.768965	0.769861	0.769829	0.758474	0.769627	0.769583	0.764507	0.769612	0.770063	0.769079
B_commune_R52791	0.742728	0.74417	0.74386	0.744169	0.744078	0.742973	0.743367	0.743779	0.743379	0.743428	0.7439	0.742795	0.743425	0.742865	0.742393	0.743234	0.743042	0.742943	0.743219	0.743519	0.745158	0.743217	0.742802	0.743425	0.743136	0.743434	0.743217	0.742374	0.744176	0.744182	0.742607	0.742762	0.742832	0.742918	0.742832	0.743498	0.743601	0.743497	0.7435	0.742651	0.743498	0.743601	0.741263	0.74292	0.743042	0.743711	0.743045	0.74417	0.742758
B_coryneforme_LMG18911	0.744789	0.745791	0.745025	0.745878	0.745777	0.744792	0.745474	0.745074	0.745124	0.745366	0.745414	0.744139	0.745689	0.745227	0.743714	0.74575	0.74569	0.745684	0.745685	0.745682	0.750048	0.74569	0.744134	0.745686	0.74523	0.745747	0.745687	0.745142	0.746209	0.746028	0.744132	0.744988	0.745232	0.744806	0.745282	0.744355	0.744315	0.744358	0.744355	0.744712	0.744352	0.744297	0.736719	0.744789	0.744776	0.743212	0.744774	0.746188	0.74478
B_criceti_Ham19E	0.762312	0.763107	0.76291	0.762974	0.763002	0.762334	0.762602	0.763072	0.76246	0.762207	0.762543	0.758288	0.762932	0.762918	0.758199	0.763253	0.763091	0.763268	0.76327	0.763102	0.770987	0.762938	0.758232	0.762927	0.763097	0.763022	0.763185	0.762283	0.762898	0.763211	0.758232	0.762548	0.762876	0.762241	0.76288	0.763123	0.762936	0.762969	0.762969	0.763418	0.763118	0.762928	0.755285	0.762318	0.762171	0.75891	0.762326	0.762888	0.762942
B_crudilactis_LMG23609	0.744722	0.745478	0.745282	0.745553	0.745477	0.744749	0.74436	0.745289	0.744459	0.744505	0.744429	0.741962	0.744386	0.744541	0.743014	0.744404	0.744409	0.744407	0.744411	0.74445	0.746362	0.744403	0.741962	0.74441	0.744507	0.744407	0.744384	0.744395	0.744567	0.744433	0.742208	0.743654	0.744207	0.744643	0.744205	0.744208	0.744321	0.744333	0.744196	0.743925	0.744194	0.744192	0.738574	0.744707	0.745419	0.74237	0.745422	0.744436	0.74399
B_cuniculi_LMG10738	0.767686	0.769058	0.768802	0.768667	0.768782	0.767466	0.769729	0.768799	0.769074	0.768726	0.768689	0.764866	0.768068	0.768476	0.765783	0.768177	0.768185	0.768234	0.768235	0.768293	0.773421	0.768166	0.764721	0.768075	0.768424	0.767982	0.767975	0.768312	0.76867	0.768647	0.765448	0.767583	0.767027	0.767587	0.766961	0.767975	0.768041	0.767407	0.767975	0.766938	0.768041	0.768037	0.757549	0.767419	0.767153	0.76557	0.767234	0.768672	0.767053
B_dentium_Bd1	0.780426	0.780277	0.780435	0.780319	0.780261	0.780378	0.780586	0.780272	0.780365	0.780488	0.78048	0.77659	0.780428	0.78042	0.777088	0.780629	0.780613	0.780606	0.780736	0.780543	0.781794	0.780554	0.776592	0.780516	0.780579	0.780519	0.780526	0.780491	0.78053	0.780487	0.77673	0.780081	0.78054	0.780451	0.780539	0.780366	0.780143	0.780283	0.780318	0.780575	0.780335	0.780113	0.807059	0.78025	0.780267	0.776451	0.780263	0.780433	0.780623
B_eulemuris_DSM100216	0.790293	0.789272	0.789316	0.789228	0.789174	0.790609	0.790281	0.78915	0.788433	0.788632	0.787957	0.784366	0.790559	0.790825	0.783369	0.790881	0.790863	0.790679	0.790798	0.790644	0.790387	0.790853	0.784424	0.790676	0.790636	0.790484	0.790624	0.789943	0.790823	0.790872	0.785371	0.789257	0.791658	0.790475	0.791507	0.789738	0.789625	0.789533	0.78981	0.791716	0.789741	0.789686	0.771904	0.790491	0.789748	0.784147	0.789966	0.790823	0.791762
B_felsineum_TREH	0.80779	0.805691	0.80548	0.805547	0.805616	0.807657	0.805443	0.805545	0.805691	0.805675	0.805716	0.803322	0.807825	0.807869	0.803157	0.807893	0.807877	0.807846	0.807887	0.807858	0.778431	0.807846	0.803315	0.80781	0.807855	0.807644	0.807694	0.808696	0.808576	0.80857	0.803415	0.808019	0.808053	0.807684	0.80805	0.808016	0.807978	0.807983	0.807986	0.808239	0.807946	0.807984	0.771299	0.80772	0.80786	0.803119	0.807845	0.808577	0.808048
B_gallicum_LMG11596	0.755041	0.756184	0.756068	0.756436	0.756182	0.755065	0.755949	0.756023	0.755101	0.755465	0.755741	0.754743	0.75558	0.755556	0.754395	0.755584	0.755576	0.755731	0.755732	0.755723	0.756695	0.755568	0.754741	0.755733	0.755556	0.755726	0.755714	0.755403	0.755943	0.755907	0.754853	0.754674	0.75601	0.755065	0.756054	0.756407	0.756403	0.756409	0.756409	0.756129	0.756414	0.756409	0.757503	0.755066	0.755636	0.754852	0.755636	0.755902	0.756062
B_gallinarum_LMG11586	0.783534	0.783944	0.783659	0.783915	0.784005	0.783606	0.784723	0.78372	0.783068	0.783185	0.782855	0.777601	0.78486	0.785165	0.777125	0.785001	0.785052	0.784922	0.784768	0.784865	0.789065	0.784861	0.777652	0.784796	0.785001	0.78471	0.784705	0.783051	0.784438	0.784378	0.777102	0.784624	0.783305	0.783752	0.783216	0.784718	0.784794	0.784721	0.784704	0.783186	0.784718	0.784794	0.772045	0.783586	0.784473	0.77719	0.784473	0.78434	0.783465
B_hapali_DSM100202	0.765964	0.761831	0.761474	0.761723	0.761956	0.766	0.766731	0.761689	0.762587	0.762684	0.762861	0.764678	0.764359	0.764119	0.763854	0.764332	0.764377	0.764422	0.764379	0.764417	0.765602	0.764372	0.764229	0.764344	0.764113	0.764376	0.764318	0.76524	0.764195	0.76434	0.763724	0.76767	0.764952	0.76591	0.764951	0.765587	0.765632	0.765639	0.765442	0.766989	0.765603	0.765631	0.756727	0.766021	0.76681	0.764607	0.766781	0.764722	0.764677
B_imperatoris_Tam1G	0.803335	0.799274	0.799057	0.799407	0.799399	0.803255	0.800544	0.799079	0.79902	0.799102	0.799229	0.799032	0.803108	0.803218	0.798608	0.803275	0.803171	0.803185	0.803293	0.803209	0.773321	0.803201	0.799032	0.803124	0.803086	0.803149	0.80307	0.804801	0.803533	0.80339	0.798327	0.802846	0.803746	0.803142	0.803774	0.80423	0.803928	0.8041	0.804048	0.803388	0.804274	0.804144	0.769929	0.803368	0.803224	0.798706	0.803222	0.803466	0.803333
B_indicum_LMG11587	0.745251	0.748096	0.747736	0.747841	0.748151	0.74525	0.747177	0.747809	0.747533	0.747531	0.747872	0.745322	0.74514	0.744728	0.744901	0.745482	0.745448	0.74521	0.745211	0.745133	0.747295	0.745371	0.74532	0.745139	0.744728	0.745108	0.745148	0.745419	0.746399	0.746403	0.744742	0.745354	0.745567	0.745293	0.745827	0.745368	0.745332	0.745368	0.745368	0.745444	0.74536	0.745331	0.733964	0.745242	0.7457	0.744468	0.745774	0.746398	0.74553
B_italicum_Rab10A	0.766906	0.767879	0.767835	0.767883	0.767898	0.766859	0.767407	0.767776	0.767595	0.767865	0.767833	0.762373	0.767186	0.767079	0.763304	0.767205	0.767197	0.767205	0.767214	0.767188	0.776423	0.767178	0.762375	0.767187	0.76709	0.766917	0.766944	0.766944	0.766855	0.766885	0.763109	0.766503	0.766613	0.766849	0.76661	0.767143	0.767134	0.766769	0.767125	0.766737	0.767138	0.767132	0.759421	0.766883	0.76706	0.763009	0.767159	0.766857	0.766661
B_kashiwanohense_JCM15439	0.790563	0.800422	0.800104	0.800142	0.800507	0.790425	0.798206	0.800106	0.79295	0.793034	0.79312	0.796218	0.788582	0.788394	0.786838	0.788342	0.788607	0.788517	0.788434	0.7885	0.784878	0.788422	0.796611	0.78861	0.78831	0.788379	0.788532	0.790973	0.780803	0.780795	0.783808	0.789183	0.787439	0.790541	0.787437	0.779012	0.779015	0.78819	0.779015	0.788945	0.778809	0.778814	0.961786	0.790439	0.794072	0.79744	0.793872	0.780911	0.787432
B_lemurum_DSM28807	0.790101	0.790482	0.790274	0.790535	0.790639	0.789907	0.791699	0.790551	0.790187	0.790424	0.79062	0.785654	0.79192	0.791819	0.783595	0.791826	0.791951	0.791946	0.792049	0.792062	0.790588	0.792048	0.785687	0.791898	0.791673	0.792088	0.792015	0.790064	0.793275	0.793435	0.784545	0.790157	0.79144	0.789704	0.791476	0.791652	0.791787	0.790903	0.791652	0.791692	0.791639	0.791765	0.770715	0.789988	0.790522	0.783392	0.79059	0.793468	0.791528
B_longum_subsp_infantis_ATCC15697	0.950352	0.981524	0.98158	0.981562	0.981531	0.9502	0.980935	0.98148	0.980292	0.979545	0.978145	0.85588	0.951246	0.951825	0.857288	0.951354	0.951436	0.951263	0.951449	0.951747	0.799077	0.95138	0.855908	0.951237	0.951548	0.951485	0.951426	0.950666	0.95311	0.952912	0.858933	0.949012	0.953271	0.950292	0.953229	0.952079	0.951922	0.952056	0.95204	0.952566	0.952137	0.952058	0.78292	0.950071	0.950321	0.857728	0.950276	0.952786	0.9528
B_longum_subsp_longum_JCM1217	0.985354	0.952962	0.952867	0.95293	0.952321	0.985349	0.95207	0.952852	0.954531	0.95437	0.956681	0.852831	0.986715	0.987604	0.85105	0.987436	0.98733	0.987016	0.986981	0.986806	0.795151	0.986796	0.852748	0.986752	0.987447	0.986815	0.986785	0.987946	0.986639	0.986584	0.853216	0.987389	0.989344	0.985361	0.989368	0.988374	0.988297	0.988271	0.988333	0.988463	0.988312	0.988292	0.781437	0.985337	0.987034	0.851583	0.987031	0.986604	0.98902
B_longum_subsp_suis_LMG21814	0.964302	0.955887	0.955906	0.955886	0.956001	0.964298	0.956169	0.95593	0.955273	0.955721	0.956054	0.860877	0.964489	0.964512	0.862141	0.964475	0.964335	0.964347	0.96448	0.964533	0.796691	0.964331	0.860891	0.964465	0.964531	0.964482	0.964285	0.964241	0.965495	0.965481	0.863081	0.964254	0.964315	0.964325	0.964551	0.964787	0.964791	0.964754	0.964777	0.964277	0.964751	0.964741	0.778473	0.964282	0.964026	0.862044	0.96402	0.965478	0.964083
B_magnum_LMG11591	0.761834	0.761771	0.761557	0.761617	0.761608	0.761625	0.761029	0.76169	0.760973	0.761032	0.761186	0.758092	0.762349	0.762345	0.757158	0.762345	0.762343	0.762584	0.762588	0.762352	0.763393	0.762584	0.758092	0.762352	0.762593	0.762349	0.762347	0.762165	0.762583	0.762589	0.75737	0.762031	0.762622	0.761833	0.762453	0.761188	0.761083	0.761266	0.76119	0.762164	0.761224	0.761319	0.759342	0.761741	0.76149	0.757983	0.761881	0.762583	0.762334
B_margollesii_Uis1B	0.78306	0.783309	0.782907	0.783287	0.783286	0.78294	0.789807	0.782882	0.782498	0.782601	0.783046	0.780521	0.784134	0.78425	0.783474	0.784202	0.784216	0.784303	0.784253	0.784324	0.783128	0.784128	0.780529	0.784215	0.784027	0.784175	0.784316	0.782796	0.783609	0.783741	0.781229	0.783516	0.78316	0.782739	0.783076	0.783431	0.783761	0.78363	0.783432	0.783167	0.783434	0.783712	0.76818	0.782931	0.782536	0.781992	0.782432	0.783593	0.783087
B_merycicum_LMG11341	0.794667	0.791869	0.791882	0.791713	0.791881	0.794662	0.794124	0.791887	0.79208	0.791882	0.791965	0.788751	0.791662	0.791672	0.788609	0.791881	0.791852	0.791849	0.791839	0.79147	0.787074	0.79164	0.788754	0.791666	0.791671	0.79184	0.791819	0.793523	0.792805	0.792794	0.788681	0.79195	0.79219	0.794667	0.792195	0.791867	0.791859	0.791904	0.79187	0.791991	0.79186	0.791864	0.798336	0.794668	0.791627	0.788519	0.791626	0.792805	0.792209
B_minimum_LMG11592	0.753908	0.754493	0.754332	0.754534	0.754535	0.753795	0.756518	0.754334	0.753819	0.754116	0.754814	0.751213	0.755099	0.754948	0.751076	0.75531	0.755308	0.755306	0.755308	0.755097	0.759149	0.755097	0.751044	0.755101	0.754762	0.75524	0.755258	0.753197	0.753606	0.753728	0.749695	0.755047	0.754604	0.753792	0.754606	0.754557	0.754587	0.754548	0.754553	0.754861	0.754561	0.754558	0.743227	0.753787	0.755084	0.749772	0.755081	0.753632	0.754757
B_mongoliense_DSM21395	0.760452	0.762958	0.762974	0.762948	0.762854	0.760342	0.763262	0.762824	0.763182	0.763162	0.763066	0.755147	0.76062	0.760699	0.754171	0.760615	0.760616	0.760698	0.760614	0.7607	0.766207	0.760614	0.755051	0.76062	0.76062	0.760712	0.760712	0.760262	0.760638	0.760645	0.754254	0.760157	0.760756	0.760395	0.760837	0.760766	0.760766	0.760743	0.76077	0.760601	0.760986	0.760983	0.748103	0.760532	0.760671	0.754474	0.760586	0.760638	0.760664
B_moukalabense_DSM27321	0.781491	0.783979	0.783515	0.783767	0.784049	0.781532	0.784705	0.783664	0.784349	0.784334	0.784187	0.780958	0.782337	0.782384	0.779814	0.782395	0.782452	0.782406	0.782412	0.782345	0.783209	0.782343	0.780959	0.782283	0.782253	0.782399	0.782367	0.781506	0.782227	0.782178	0.780566	0.781312	0.781701	0.78145	0.78174	0.782561	0.782537	0.782561	0.782563	0.781703	0.782428	0.782545	0.803192	0.781575	0.782082	0.780107	0.782063	0.78209	0.78158
B_myosotis_DSM100196	0.824545	0.823222	0.823093	0.823305	0.823223	0.824401	0.827345	0.822791	0.822088	0.822245	0.822416	0.817207	0.823329	0.823583	0.815887	0.823734	0.823695	0.823583	0.823711	0.823647	0.80018	0.823435	0.817195	0.823404	0.82339	0.823534	0.823568	0.824266	0.825758	0.825569	0.817855	0.824241	0.824974	0.82445	0.8252	0.825486	0.825268	0.82537	0.82537	0.824635	0.825373	0.825232	0.777758	0.824342	0.824512	0.816754	0.824393	0.825724	0.824826
B_parmae_Uis4E	0.803389	0.802173	0.801966	0.802176	0.802124	0.803442	0.806459	0.802011	0.802696	0.802753	0.802819	0.796449	0.803914	0.803776	0.795114	0.803646	0.803568	0.803581	0.803629	0.803919	0.804758	0.803714	0.796359	0.803764	0.803645	0.80391	0.803725	0.804082	0.804241	0.804083	0.796819	0.803313	0.803811	0.803311	0.803835	0.803447	0.803735	0.803614	0.803613	0.802949	0.803447	0.803733	0.775638	0.803173	0.803762	0.795917	0.803613	0.804244	0.803777
B_primatium_TRE1	0.783201	0.782933	0.782813	0.782948	0.782929	0.783201	0.783488	0.782806	0.783565	0.783587	0.783708	0.778522	0.783517	0.78361	0.778988	0.783531	0.783533	0.78352	0.783518	0.783515	0.785042	0.783528	0.778521	0.78352	0.783609	0.783566	0.783566	0.783266	0.784519	0.784505	0.778774	0.783427	0.78373	0.783213	0.783743	0.784214	0.7842	0.784214	0.784214	0.783646	0.784277	0.784275	0.764909	0.783213	0.783691	0.780207	0.783678	0.784518	0.78376
B_pseudocatenulatum_DSM20438	0.783056	0.784533	0.784392	0.784161	0.784556	0.783005	0.784629	0.784363	0.785606	0.785249	0.78526	0.781735	0.780542	0.780765	0.782166	0.780832	0.780841	0.780841	0.780834	0.780653	0.782045	0.780648	0.781735	0.780617	0.780574	0.780798	0.780847	0.781721	0.77996	0.780003	0.780709	0.780584	0.781124	0.782843	0.781123	0.781737	0.781852	0.781661	0.781725	0.781293	0.781684	0.781801	0.920662	0.782908	0.784282	0.781694	0.78427	0.779956	0.781003
B_pseudolongum_subsp_globosum_DSM20092	0.765655	0.766087	0.766022	0.765787	0.76582	0.765357	0.766354	0.765416	0.765715	0.765862	0.766155	0.763914	0.766806	0.766563	0.764393	0.766804	0.766798	0.766802	0.766801	0.766803	0.773563	0.766797	0.763914	0.766808	0.766568	0.766809	0.766813	0.765984	0.766922	0.767117	0.764935	0.765958	0.766263	0.765267	0.766263	0.766251	0.766251	0.766239	0.766247	0.765954	0.766251	0.766248	0.759825	0.765499	0.766361	0.764	0.766579	0.766992	0.766137
B_pseudolongum_subsp_pseudolongum_LMG11571	0.763187	0.763824	0.763509	0.763799	0.763754	0.763188	0.76448	0.763493	0.763569	0.763703	0.763906	0.762007	0.764116	0.763869	0.761823	0.764108	0.76418	0.764182	0.764175	0.764176	0.771121	0.764182	0.762008	0.764116	0.763871	0.764089	0.764083	0.762938	0.763889	0.76389	0.762428	0.763739	0.7644	0.763116	0.764402	0.764132	0.764128	0.764134	0.764133	0.764143	0.764127	0.764125	0.757004	0.763122	0.764257	0.76199	0.764256	0.763895	0.764379
B_psychraerophilum_DSM22366	0.745304	0.746142	0.746297	0.74583	0.746185	0.745186	0.746537	0.746185	0.744535	0.744581	0.744675	0.744908	0.74491	0.744836	0.745237	0.744766	0.74475	0.744772	0.74489	0.744984	0.746023	0.744741	0.744812	0.744749	0.744891	0.74474	0.744744	0.745606	0.74508	0.74506	0.744865	0.744404	0.744863	0.745392	0.745011	0.744343	0.744615	0.744547	0.74435	0.74461	0.74435	0.74449	0.738882	0.745326	0.745057	0.745158	0.74492	0.745074	0.74501
B_pullorum_LMG21816	0.7824	0.782758	0.782763	0.782417	0.782748	0.782809	0.782934	0.782762	0.782894	0.782804	0.783125	0.776877	0.783111	0.783325	0.775608	0.783356	0.783284	0.783273	0.783277	0.783109	0.788157	0.7831	0.776886	0.783114	0.783174	0.783367	0.783369	0.782013	0.783336	0.783315	0.777206	0.782182	0.783645	0.782212	0.783739	0.782467	0.782459	0.782302	0.782608	0.783363	0.782412	0.782359	0.770488	0.782231	0.783699	0.776382	0.783713	0.783317	0.783661
B_reuteri_DSM23975	0.812281	0.814036	0.813995	0.814064	0.814036	0.812362	0.817054	0.813971	0.815442	0.815463	0.815399	0.81062	0.813705	0.813656	0.810277	0.813778	0.813777	0.81371	0.813649	0.813613	0.788635	0.813615	0.81077	0.813708	0.813379	0.813584	0.813415	0.812894	0.814704	0.814679	0.81159	0.813738	0.812897	0.812259	0.81304	0.812789	0.812733	0.81268	0.812875	0.812779	0.81267	0.812727	0.772528	0.812186	0.813109	0.808825	0.812885	0.814696	0.812736
B_ruminantium_LMG21811	0.785808	0.788272	0.788216	0.788233	0.788156	0.785421	0.789799	0.788057	0.788509	0.788657	0.78857	0.785918	0.784516	0.784586	0.784947	0.784585	0.784567	0.784547	0.784543	0.784541	0.787884	0.784539	0.785919	0.784545	0.784585	0.784515	0.784518	0.787001	0.784397	0.784649	0.783988	0.783723	0.784114	0.785591	0.784109	0.784301	0.784138	0.784313	0.7843	0.783576	0.784315	0.784278	0.814731	0.785714	0.784831	0.782443	0.784977	0.784601	0.784118
B_saeculare_LMG14934	0.782634	0.782982	0.782841	0.782979	0.782947	0.782683	0.782478	0.782985	0.782203	0.782409	0.782377	0.77674	0.783224	0.783105	0.776919	0.783246	0.783232	0.783089	0.783086	0.783087	0.789299	0.78323	0.776698	0.783238	0.782967	0.783042	0.783013	0.783095	0.783979	0.783892	0.777439	0.782951	0.783878	0.782398	0.784041	0.782716	0.782559	0.782562	0.782766	0.783396	0.782793	0.782635	0.769339	0.782497	0.783667	0.777028	0.783661	0.783904	0.783659
B_saguini_DSM23967	0.802172	0.797905	0.797793	0.797807	0.797901	0.802349	0.798854	0.79778	0.798645	0.798711	0.798773	0.799891	0.801107	0.80127	0.798678	0.801213	0.801222	0.801153	0.801485	0.801647	0.770913	0.801253	0.799784	0.801105	0.801107	0.801006	0.801086	0.805141	0.804366	0.804365	0.800226	0.802432	0.802164	0.802092	0.802204	0.802344	0.802339	0.802295	0.802358	0.802796	0.802318	0.802309	0.769235	0.801944	0.801396	0.799808	0.801368	0.804365	0.802192
B_scaligerum_TRED	0.803563	0.803289	0.803245	0.803336	0.803282	0.803587	0.804684	0.803216	0.802095	0.801827	0.801725	0.803144	0.804424	0.804443	0.801737	0.804499	0.804497	0.804612	0.80457	0.8044	0.78014	0.804667	0.803141	0.804452	0.804462	0.804494	0.8045	0.804842	0.804885	0.804933	0.801682	0.804873	0.805051	0.803563	0.80486	0.804029	0.803863	0.804015	0.804061	0.804515	0.804113	0.803808	0.769618	0.803469	0.805039	0.802759	0.804895	0.804885	0.804748
B_scardovii_JCM12489	0.802411	0.800768	0.800635	0.800634	0.800769	0.80256	0.801658	0.800635	0.801121	0.801237	0.801267	0.791997	0.801693	0.801485	0.790958	0.801791	0.801501	0.801459	0.801596	0.801688	0.809794	0.801538	0.791919	0.801599	0.801413	0.801549	0.801682	0.801802	0.800618	0.800709	0.793539	0.801698	0.802031	0.802435	0.802091	0.801709	0.801548	0.80174	0.801464	0.802801	0.801547	0.801512	0.775584	0.802422	0.801445	0.791515	0.801259	0.800616	0.802297
B_simiarum_TRI7	0.786913	0.786596	0.786034	0.785766	0.786021	0.786838	0.788244	0.785983	0.786622	0.786714	0.787266	0.784679	0.789562	0.789866	0.785477	0.789748	0.789694	0.789695	0.789698	0.789566	0.78996	0.789567	0.784619	0.78956	0.789746	0.789655	0.789658	0.78912	0.788367	0.788146	0.784712	0.788046	0.787472	0.786894	0.787475	0.788699	0.788635	0.788877	0.788696	0.787877	0.78881	0.788745	0.771619	0.786864	0.788467	0.783497	0.78849	0.788352	0.787628
B_stellenboschense_DSM23968	0.801666	0.800146	0.799914	0.80026	0.800212	0.801675	0.802229	0.800067	0.800645	0.800667	0.800537	0.79313	0.801208	0.801351	0.793745	0.801318	0.801434	0.801444	0.801511	0.801229	0.802024	0.801274	0.793133	0.801181	0.801149	0.801295	0.801348	0.801445	0.802219	0.802196	0.793275	0.801617	0.800575	0.801575	0.800507	0.801808	0.801861	0.801804	0.801816	0.801018	0.801868	0.801913	0.774926	0.801781	0.80169	0.793455	0.801829	0.802243	0.80069
B_subtile_LMG11597	0.770264	0.770087	0.769856	0.769917	0.769939	0.770192	0.769587	0.769848	0.769501	0.769622	0.769674	0.763459	0.770122	0.770743	0.763393	0.770713	0.770784	0.770543	0.770562	0.77011	0.776744	0.770121	0.763687	0.770129	0.770269	0.770466	0.770543	0.770449	0.769335	0.769184	0.762174	0.771625	0.769456	0.769945	0.769516	0.77008	0.769857	0.769911	0.770008	0.769702	0.770084	0.769858	0.760567	0.770196	0.7702	0.762173	0.770211	0.769079	0.769494
B_thermacidophilum_subsp_porcinum_LMG21689	0.770662	0.769846	0.769628	0.769695	0.769702	0.770364	0.77062	0.769765	0.770385	0.77095	0.770533	0.767291	0.770041	0.770248	0.766938	0.769965	0.769919	0.770411	0.770203	0.770243	0.774974	0.770036	0.767203	0.770078	0.769635	0.770087	0.770404	0.769977	0.770832	0.770863	0.767405	0.770135	0.771021	0.77023	0.770814	0.771218	0.771081	0.771119	0.771119	0.770669	0.771217	0.771074	0.767018	0.770361	0.770753	0.766914	0.770541	0.770603	0.77076
B_thermacidophilum_subsp_thermacidophilum_LMG21395	0.769176	0.76888	0.768575	0.768877	0.768671	0.769176	0.768631	0.768556	0.768232	0.768433	0.768388	0.764862	0.769763	0.769638	0.765307	0.76976	0.769761	0.769773	0.769769	0.769762	0.775084	0.769753	0.764946	0.76976	0.76965	0.769734	0.769729	0.769434	0.76962	0.76962	0.764416	0.76904	0.770248	0.769176	0.770246	0.771026	0.771028	0.771025	0.771025	0.770168	0.771017	0.771026	0.765986	0.769173	0.769471	0.763931	0.769476	0.769623	0.77004
B_thermophilum_RBL67	0.77072	0.769893	0.76972	0.769627	0.76995	0.770555	0.77124	0.769853	0.76983	0.769858	0.77	0.767531	0.771411	0.771278	0.766918	0.771426	0.771403	0.771404	0.771408	0.771364	0.778765	0.77136	0.767526	0.771406	0.771281	0.77135	0.771347	0.771404	0.771759	0.771555	0.76889	0.770746	0.771332	0.770376	0.771333	0.770782	0.770977	0.770993	0.771	0.771389	0.770784	0.770982	0.76663	0.770699	0.771169	0.767319	0.771098	0.771739	0.771514
B_tissieri_DSM100201	0.78285	0.781597	0.781267	0.781624	0.781604	0.782464	0.781894	0.78147	0.78155	0.781462	0.78171	0.779241	0.783289	0.782788	0.78	0.78316	0.783122	0.782933	0.783386	0.783099	0.784074	0.783022	0.779477	0.782877	0.783131	0.783069	0.782887	0.783764	0.783965	0.783962	0.780254	0.782652	0.782451	0.782832	0.782849	0.782988	0.782988	0.7828	0.782795	0.781733	0.782806	0.78299	0.767555	0.782864	0.78259	0.780593	0.782539	0.783965	0.782622
B_tsurumiense_JCM13495	0.744029	0.744087	0.744073	0.743975	0.744127	0.743911	0.744279	0.744123	0.743429	0.743293	0.743378	0.744863	0.744763	0.744553	0.74448	0.744776	0.744651	0.744547	0.74472	0.744557	0.745229	0.744648	0.744862	0.744678	0.744763	0.744795	0.744659	0.744391	0.74407	0.744253	0.745503	0.74413	0.744238	0.74403	0.744382	0.744449	0.744385	0.743962	0.744299	0.74426	0.744431	0.744519	0.744548	0.744027	0.744407	0.744635	0.744545	0.744068	0.744211
B_vansinderenii_Tam10B	0.782706	0.783842	0.783563	0.783526	0.783654	0.782488	0.785268	0.783447	0.782615	0.782839	0.782884	0.779109	0.783323	0.783391	0.779005	0.783502	0.783651	0.783797	0.783794	0.78338	0.788177	0.783317	0.779116	0.783172	0.783208	0.78362	0.783472	0.783645	0.783465	0.783617	0.778837	0.783259	0.783127	0.782938	0.783127	0.783726	0.783549	0.783697	0.783727	0.782847	0.783848	0.784024	0.765541	0.782881	0.782211	0.779787	0.782348	0.783465	0.782998
B_xylocopae_XV2	0.748852	0.749974	0.750023	0.749947	0.75027	0.748654	0.749852	0.750121	0.74899	0.749026	0.749619	0.746393	0.748568	0.748465	0.745875	0.7486	0.7486	0.748651	0.748825	0.748904	0.751443	0.748564	0.746388	0.74858	0.748394	0.748541	0.748517	0.750162	0.750709	0.750708	0.746701	0.747289	0.749666	0.749092	0.749666	0.748307	0.748299	0.748103	0.748307	0.748747	0.748617	0.748618	0.741395	0.748666	0.750117	0.745718	0.750115	0.750706	0.749622
[truncated: 105 more columns]
