# Supplementary material for: Succession of Bifidobacterium longum Strains in Response to a Changing Early Life Nutritional Environment Reveals Dietary Substrate Adaptations
Source: iScience. 2020 Jul 15;23(8):101368. doi: 10.1016/j.isci.2020.101368 (PMC7390879; doi:10.1016/j.isci.2020.101368)
Supplement: Table S4. Gene Presence-Absence Matrix for the B. longum Isolates Used in This Study, Related to Figure 2 [file mmc5.xlsx]

## Sheet: gene_presence_absence
Table S4. Gene presence-absence matrix for the B. longum isolates used in this study. Related to Figure 2.
Gene	Non-unique Gene name	Annotation	No. isolates	No. sequences	Avg sequences per isolate	Genome Fragment	Order within Fragment	Accessory Fragment	Accessory Order with Fragment	QC	Min group size nuc	Max group size nuc	Avg group size nuc	B_1	B_10	B_11	B_12	B_13	B_14	B_15	B_16	B_17	B_18	B_19	B_20	B_21	B_23	B_24	B_25	B_26	B_27	B_29	B_30	B_31	B_32	B_33	B_34	B_35	B_36	B_38	B_39	B_4	B_40	B_41	B_42	B_43	B_44	B_45	B_46
glcK		Glucokinase	78	78	1	32	1953				914	914	914	B_1_00343	B_10_01987	B_11_01972	B_12_01895	B_13_02074	B_14_00467	B_15_00518	B_16_02030	B_17_01730	B_18_01616	B_19_01772	B_20_01116	B_21_01271	B_23_01199	B_24_01196	B_25_01030	B_26_01332	B_27_01636	B_29_01568	B_30_01213	B_31_01086	B_32_01132	B_33_00947	B_34_01632	B_35_01731	B_36_01631	B_38_01733	B_39_00820	B_4_00344	B_40_00582	B_41_01218	B_42_01262	B_43_01155	B_44_01475	B_45_01434	B_46_00056
pepPI		Xaa-Pro aminopeptidase 1	78	78	1	32	1964				1589	1601	1594	B_1_00352	B_10_01998	B_11_01961	B_12_01906	B_13_02085	B_14_00458	B_15_00507	B_16_02019	B_17_01719	B_18_01605	B_19_01761	B_20_01107	B_21_01262	B_23_01190	B_24_01187	B_25_01039	B_26_01341	B_27_01627	B_29_01577	B_30_01204	B_31_01095	B_32_01123	B_33_00938	B_34_01641	B_35_01333	B_36_01173	B_38_00569	B_39_00829	B_4_00353	B_40_00591	B_41_01209	B_42_01253	B_43_01164	B_44_01484	B_45_01425	B_46_00065
sigH		ECF RNA polymerase sigma factor SigH	78	78	1	32	1970				752	788	772	B_1_00358	B_10_02004	B_11_01955	B_12_01912	B_13_02091	B_14_00452	B_15_00501	B_16_02013	B_17_01713	B_18_01599	B_19_01755	B_20_01101	B_21_01256	B_23_01184	B_24_01181	B_25_01045	B_26_01347	B_27_01621	B_29_01583	B_30_01198	B_31_01101	B_32_01117	B_33_00932	B_34_01647	B_35_01327	B_36_01179	B_38_00563	B_39_00835	B_4_00359	B_40_00597	B_41_01203	B_42_01247	B_43_01170	B_44_01490	B_45_01419	B_46_00071
group_1004		putative protein	78	78	1	32	1990				899	959	908	B_1_00372	B_10_01680	B_11_00010	B_12_01746	B_13_00976	B_14_00438	B_15_00489	B_16_01428	B_17_01699	B_18_01585	B_19_01741	B_20_01087	B_21_01242	B_23_01170	B_24_01167	B_25_01059	B_26_01361	B_27_01607	B_29_01597	B_30_01184	B_31_01115	B_32_01103	B_33_00918	B_34_01124	B_35_01314	B_36_01192	B_38_00549	B_39_00849	B_4_00373	B_40_00611	B_41_01189	B_42_01233	B_43_01184	B_44_01407	B_45_01405	B_46_00085
scpA		Segregation and condensation protein A	78	78	1	32	1991				914	914	914	B_1_00373	B_10_01679	B_11_00011	B_12_01745	B_13_00977	B_14_00437	B_15_00488	B_16_01429	B_17_01698	B_18_01584	B_19_01740	B_20_01086	B_21_01241	B_23_01169	B_24_01166	B_25_01060	B_26_01362	B_27_01606	B_29_01598	B_30_01183	B_31_01116	B_32_01102	B_33_00917	B_34_01125	B_35_01313	B_36_01193	B_38_00548	B_39_00850	B_4_00374	B_40_00612	B_41_01188	B_42_01232	B_43_01185	B_44_01406	B_45_01404	B_46_00086
dppE		Dipeptide-binding protein DppE	78	78	1	32	2010				1640	1640	1640	B_1_00387	B_10_01666	B_11_00024	B_12_01732	B_13_00990	B_14_00423	B_15_00474	B_16_01442	B_17_01685	B_18_01571	B_19_01727	B_20_01072	B_21_01227	B_23_01155	B_24_01152	B_25_01074	B_26_01376	B_27_01592	B_29_01612	B_30_01169	B_31_01130	B_32_01088	B_33_00903	B_34_01139	B_35_01299	B_36_01207	B_38_00534	B_39_00864	B_4_00388	B_40_00626	B_41_01174	B_42_01218	B_43_01199	B_44_01392	B_45_01390	B_46_00100
gsiC_2		Glutathione transport system permease protein GsiC	78	78	1	32	2012				476	926	920	B_1_00388	B_10_01665	B_11_00025	B_12_01731	B_13_00991	B_14_00422	B_15_00473	B_16_01443	B_17_01684	B_18_01570	B_19_01726	B_20_01071	B_21_01226	B_23_01154	B_24_01151	B_25_01075	B_26_01377	B_27_01591	B_29_01613	B_30_01168	B_31_01131	B_32_01087	B_33_00902	B_34_01140	B_35_01298	B_36_01208	B_38_00533	B_39_00865	B_4_00389	B_40_00627	B_41_01173	B_42_01217	B_43_01200	B_44_01391	B_45_01389	B_46_00101
oppC		Oligopeptide transport system permease protein OppC	78	78	1	32	2013				1004	1004	1004	B_1_00389	B_10_01664	B_11_00026	B_12_01730	B_13_00992	B_14_00421	B_15_00472	B_16_01444	B_17_01683	B_18_01569	B_19_01725	B_20_01070	B_21_01225	B_23_01153	B_24_01150	B_25_01076	B_26_01378	B_27_01590	B_29_01614	B_30_01167	B_31_01132	B_32_01086	B_33_00901	B_34_01141	B_35_01297	B_36_01209	B_38_00532	B_39_00866	B_4_00390	B_40_00628	B_41_01172	B_42_01216	B_43_01201	B_44_01390	B_45_01388	B_46_00102
group_1013		hypothetical protein	78	78	1	32	2016				845	854	852	B_1_00392	B_10_01661	B_11_00029	B_12_01727	B_13_00995	B_14_00418	B_15_00469	B_16_01447	B_17_01680	B_18_01566	B_19_01722	B_20_01067	B_21_01222	B_23_01150	B_24_01147	B_25_01079	B_26_01381	B_27_01587	B_29_01617	B_30_01164	B_31_01135	B_32_01083	B_33_00898	B_34_01144	B_35_01294	B_36_01212	B_38_00529	B_39_00869	B_4_00393	B_40_00631	B_41_01169	B_42_01213	B_43_01204	B_44_01387	B_45_01385	B_46_00105
ywaC		GTP pyrophosphokinase YwaC	78	78	1	32	2038				737	842	840	B_1_00407	B_10_01649	B_11_00041	B_12_01715	B_13_01007	B_14_00403	B_15_00457	B_16_01459	B_17_01668	B_18_01554	B_19_01710	B_20_01052	B_21_01207	B_23_01135	B_24_01132	B_25_01094	B_26_01396	B_27_01572	B_29_01632	B_30_01149	B_31_01150	B_32_01068	B_33_00883	B_34_01156	B_35_01279	B_36_01227	B_38_00514	B_39_00884	B_4_00408	B_40_00646	B_41_01154	B_42_01198	B_43_01219	B_44_01372	B_45_01370	B_46_00120
recA		Protein RecA	78	78	1	32	2052				872	1193	1188	B_1_00416	B_10_01640	B_11_00050	B_12_01706	B_13_01016	B_14_00394	B_15_00448	B_16_01468	B_17_01659	B_18_01545	B_19_01701	B_20_01043	B_21_01198	B_23_01126	B_24_01123	B_25_01103	B_26_01405	B_27_01563	B_29_01641	B_30_01140	B_31_01159	B_32_01059	B_33_00874	B_34_01165	B_35_01270	B_36_01236	B_38_00505	B_39_00893	B_4_00417	B_40_00655	B_41_01145	B_42_01189	B_43_01228	B_44_01363	B_45_01361	B_46_00129
spk1		Serine/threonine-protein kinase PK-1	78	78	1	32	2070				2270	2273	2272	B_1_00427	B_10_01632	B_11_00058	B_12_01698	B_13_01024	B_14_00383	B_15_00440	B_16_01476	B_17_01650	B_18_01536	B_19_01692	B_20_01032	B_21_01187	B_23_01115	B_24_01112	B_25_01114	B_26_01416	B_27_01552	B_29_01652	B_30_01129	B_31_01170	B_32_01048	B_33_00863	B_34_01175	B_35_01260	B_36_01246	B_38_00495	B_39_00904	B_4_00428	B_40_00666	B_41_01135	B_42_01179	B_43_01238	B_44_01353	B_45_01350	B_46_00139
gyrB_1		DNA gyrase subunit B	78	78	1	32	2074				2273	2318	2296	B_1_00431	B_10_01628	B_11_00062	B_12_01694	B_13_01028	B_14_00379	B_15_00436	B_16_01480	B_17_01646	B_18_01532	B_19_01688	B_20_01028	B_21_01183	B_23_01111	B_24_01108	B_25_01118	B_26_01420	B_27_01548	B_29_01656	B_30_01125	B_31_01174	B_32_01044	B_33_00859	B_34_01179	B_35_01256	B_36_01250	B_38_00491	B_39_00908	B_4_00432	B_40_00670	B_41_01131	B_42_01175	B_43_01242	B_44_01349	B_45_01346	B_46_00143
group_1023		hypothetical protein	78	78	1	32	2080				1247	1247	1247	B_1_00437	B_10_01622	B_11_00068	B_12_01688	B_13_01034	B_14_00373	B_15_00430	B_16_01486	B_17_01640	B_18_01526	B_19_01682	B_20_01022	B_21_01177	B_23_01105	B_24_01102	B_25_01124	B_26_01426	B_27_01542	B_29_01662	B_30_01119	B_31_01180	B_32_01038	B_33_00853	B_34_01185	B_35_01250	B_36_01256	B_38_00485	B_39_00914	B_4_00438	B_40_00676	B_41_01125	B_42_01169	B_43_01248	B_44_01343	B_45_01340	B_46_00149
relA		Bifunctional (p)ppGpp synthase/hydrolase RelA	78	78	1	32	2166				2324	2324	2324	B_1_00441	B_10_01618	B_11_00072	B_12_01684	B_13_01038	B_14_00369	B_15_00426	B_16_01490	B_17_01636	B_18_01522	B_19_01678	B_20_01018	B_21_01173	B_23_01101	B_24_01098	B_25_01128	B_26_01430	B_27_01538	B_29_01666	B_30_01115	B_31_01184	B_32_01034	B_33_00849	B_34_01189	B_35_01246	B_36_01260	B_38_00481	B_39_00918	B_4_00442	B_40_00680	B_41_01121	B_42_01165	B_43_01252	B_44_01339	B_45_01336	B_46_00153
group_1025		hypothetical protein	78	78	1	32	1568				404	404	404	B_1_00445	B_10_02172	B_11_01846	B_12_00931	B_13_01953	B_14_00365	B_15_01066	B_16_01834	B_17_00573	B_18_02189	B_19_00451	B_20_01012	B_21_01167	B_23_01095	B_24_01092	B_25_01134	B_26_01436	B_27_01532	B_29_01672	B_30_01109	B_31_01190	B_32_01028	B_33_00843	B_34_01193	B_35_01242	B_36_01264	B_38_00477	B_39_00924	B_4_00446	B_40_00686	B_41_00339	B_42_00646	B_43_00355	B_44_00623	B_45_01330	B_46_00170
group_1026	glnH_5	ABC transporter glutamine-binding protein GlnH	78	78	1	32	1563				647	926	887	B_1_00449	B_10_02176	B_11_01850	B_12_00927	B_13_01949	B_14_00361	B_15_01070	B_16_01838	B_17_00577	B_18_02185	B_19_00455	B_20_01008	B_21_01163	B_23_01091	B_24_01088	B_25_01138	B_26_01440	B_27_01528	B_29_01676	B_30_01105	B_31_01194	B_32_01024	B_33_00839	B_34_01197	B_35_01238	B_36_01268	B_38_00473	B_39_00928	B_4_00450	B_40_00690	B_41_00343	B_42_00642	B_43_00351	B_44_00619	B_45_01326	B_46_00174
leuS		Leucine--tRNA ligase	78	78	1	32	1562				2963	2963	2963	B_1_00450	B_10_02177	B_11_01851	B_12_00926	B_13_01948	B_14_00360	B_15_01071	B_16_01839	B_17_00578	B_18_02184	B_19_00456	B_20_01007	B_21_01162	B_23_01090	B_24_01087	B_25_01139	B_26_01441	B_27_01527	B_29_01677	B_30_01104	B_31_01195	B_32_01023	B_33_00838	B_34_01198	B_35_01237	B_36_01269	B_38_00472	B_39_00929	B_4_00451	B_40_00691	B_41_00344	B_42_00641	B_43_00350	B_44_00618	B_45_01325	B_46_00175
group_1034		hypothetical protein	78	78	1	32	5588				626	626	626	B_1_00500	B_10_01405	B_11_01423	B_12_01469	B_13_01415	B_14_00731	B_15_01793	B_16_00467	B_17_00894	B_18_00301	B_19_00774	B_20_01349	B_21_00677	B_23_01497	B_24_01413	B_25_01474	B_26_01529	B_27_00039	B_29_00761	B_30_01549	B_31_01588	B_32_01468	B_33_01589	B_34_00393	B_35_01025	B_36_00130	B_38_00251	B_39_01791	B_4_00501	B_40_01786	B_41_00851	B_42_00709	B_43_00420	B_44_00839	B_45_01697	B_46_01003
ilvB1		Acetolactate synthase large subunit IlvB1	78	78	1	32	5597				1931	1967	1965	B_1_00509	B_10_01397	B_11_01431	B_12_01461	B_13_01407	B_14_00722	B_15_01784	B_16_00475	B_17_00885	B_18_00292	B_19_00765	B_20_01365	B_21_00661	B_23_01481	B_24_01397	B_25_01458	B_26_01545	B_27_00055	B_29_00745	B_30_01533	B_31_01604	B_32_01452	B_33_01573	B_34_00384	B_35_01016	B_36_00139	B_38_00235	B_39_01782	B_4_00510	B_40_01795	B_41_00842	B_42_00718	B_43_00429	B_44_00830	B_45_01706	B_46_00994
group_1037		hypothetical protein	78	78	1	32	5599				278	290	278	B_1_00511	B_10_01395	B_11_01433	B_12_01459	B_13_01405	B_14_00720	B_15_01782	B_16_00477	B_17_00883	B_18_00290	B_19_00763	B_20_01367	B_21_00659	B_23_01479	B_24_01395	B_25_01456	B_26_01547	B_27_00057	B_29_00743	B_30_01531	B_31_01606	B_32_01450	B_33_01571	B_34_00382	B_35_01014	B_36_00141	B_38_00233	B_39_01780	B_4_00512	B_40_01797	B_41_00840	B_42_00720	B_43_00431	B_44_00828	B_45_01708	B_46_00992
ffh		Signal recognition particle protein	78	78	1	32	5608				1652	1748	1745	B_1_00520	B_10_01389	B_11_01439	B_12_01453	B_13_01399	B_14_00711	B_15_01776	B_16_00483	B_17_00877	B_18_00284	B_19_00757	B_20_01376	B_21_00650	B_23_01470	B_24_01386	B_25_01447	B_26_01556	B_27_00066	B_29_00734	B_30_01522	B_31_01615	B_32_01441	B_33_01562	B_34_00373	B_35_01008	B_36_00147	B_38_00227	B_39_01774	B_4_00521	B_40_01803	B_41_00834	B_42_00726	B_43_00437	B_44_00822	B_45_01714	B_46_00986
rpsP		30S ribosomal protein S16	78	78	1	32	5613				461	488	462	B_1_00522	B_10_01381	B_11_01447	B_12_01445	B_13_01391	B_14_00709	B_15_01768	B_16_00491	B_17_00869	B_18_00276	B_19_00749	B_20_01378	B_21_00648	B_23_01468	B_24_01384	B_25_01445	B_26_01558	B_27_00068	B_29_00732	B_30_01520	B_31_01617	B_32_01439	B_33_01560	B_34_00371	B_35_01006	B_36_00149	B_38_00225	B_39_01772	B_4_00523	B_40_01805	B_41_00832	B_42_00728	B_43_00439	B_44_00820	B_45_01716	B_46_00984
pstA1		Phosphate transport system permease protein PstA 1	78	78	1	32	5632				998	998	998	B_1_00530	B_10_01368	B_11_01460	B_12_01432	B_13_01378	B_14_00701	B_15_01750	B_16_00504	B_17_00856	B_18_00263	B_19_00736	B_20_01387	B_21_00639	B_23_01459	B_24_01375	B_25_01436	B_26_01567	B_27_00077	B_29_00723	B_30_01511	B_31_01626	B_32_01430	B_33_01551	B_34_00363	B_35_00998	B_36_00157	B_38_00216	B_39_01764	B_4_00532	B_40_01813	B_41_00817	B_42_00743	B_43_00454	B_44_00805	B_45_01724	B_46_00969
aroG_1		Phospho-2-dehydro-3-deoxyheptonate aldolase, Phe-sensitive	78	78	1	32	5640				1133	1133	1133	B_1_00537	B_10_01360	B_11_01468	B_12_01424	B_13_01370	B_14_00694	B_15_01742	B_16_00512	B_17_00848	B_18_00255	B_19_00728	B_20_01394	B_21_00632	B_23_01452	B_24_01368	B_25_01429	B_26_01574	B_27_00084	B_29_00716	B_30_01504	B_31_01633	B_32_01423	B_33_01544	B_34_00356	B_35_00991	B_36_00164	B_38_00209	B_39_01757	B_4_00539	B_40_01820	B_41_00810	B_42_00750	B_43_00461	B_44_00798	B_45_01731	B_46_00962
pepC		Aminopeptidase C	78	78	1	32	5645				1343	1343	1343	B_1_00538	B_10_01359	B_11_01469	B_12_01423	B_13_01369	B_14_00693	B_15_01741	B_16_00513	B_17_00847	B_18_00254	B_19_00727	B_20_01395	B_21_00631	B_23_01451	B_24_01367	B_25_01428	B_26_01575	B_27_00085	B_29_00715	B_30_01503	B_31_01634	B_32_01422	B_33_01543	B_34_00355	B_35_00990	B_36_00165	B_38_00208	B_39_01756	B_4_00540	B_40_01821	B_41_00809	B_42_00751	B_43_00462	B_44_00797	B_45_01732	B_46_00961
group_1043		hypothetical protein	78	78	1	32	5646				1559	1652	1576	B_1_00539	B_10_01358	B_11_01470	B_12_01422	B_13_01368	B_14_00692	B_15_01740	B_16_00514	B_17_00846	B_18_00253	B_19_00726	B_20_01396	B_21_00630	B_23_01450	B_24_01366	B_25_01427	B_26_01576	B_27_00086	B_29_00714	B_30_01502	B_31_01635	B_32_01421	B_33_01542	B_34_00354	B_35_00989	B_36_00166	B_38_00207	B_39_01755	B_4_00541	B_40_01822	B_41_00808	B_42_00752	B_43_00463	B_44_00796	B_45_01733	B_46_00960
group_1044		hypothetical protein	78	78	1	32	6465				1277	1298	1277	B_1_00549	B_10_01344	B_11_01484	B_12_01408	B_13_01354	B_14_00682	B_15_01726	B_16_00528	B_17_00832	B_18_00239	B_19_00712	B_20_01406	B_21_00620	B_23_01440	B_24_01356	B_25_01417	B_26_01586	B_27_00096	B_29_00704	B_30_01492	B_31_01645	B_32_01411	B_33_01532	B_34_00344	B_35_00979	B_36_00176	B_38_00197	B_39_01745	B_4_00551	B_40_01832	B_41_00798	B_42_00762	B_43_00473	B_44_00786	B_45_01743	B_46_00950
group_1045		hypothetical protein	78	78	1	32	6476				716	731	730	B_1_00556	B_10_01330	B_11_01498	B_12_01393	B_13_01340	B_14_00675	B_15_01714	B_16_00543	B_17_00820	B_18_00227	B_19_00700	B_20_01421	B_21_00605	B_23_01425	B_24_01341	B_25_01402	B_26_01601	B_27_00111	B_29_00689	B_30_01477	B_31_01660	B_32_01396	B_33_01517	B_34_00329	B_35_00968	B_36_00187	B_38_00190	B_39_01738	B_4_00558	B_40_01839	B_41_00791	B_42_00769	B_43_00480	B_44_00779	B_45_01750	B_46_00943
atpB		ATP synthase subunit a	78	78	1	32	6503				809	812	811	B_1_00582	B_10_01304	B_11_01524	B_12_01367	B_13_01314	B_14_00649	B_15_02460	B_16_00569	B_17_00794	B_18_00201	B_19_00674	B_20_01447	B_21_00579	B_23_01399	B_24_01315	B_25_01376	B_26_01627	B_27_00137	B_29_00663	B_30_01451	B_31_01686	B_32_01370	B_33_01491	B_34_00303	B_35_00942	B_36_00213	B_38_00164	B_39_01234	B_4_00584	B_40_00986	B_41_00765	B_42_00795	B_43_00506	B_44_00753	B_45_00022	B_46_00917
hbpA		Heme-binding protein A	78	78	1	32	6693				1526	1526	1526	B_1_00593	B_10_01290	B_11_01538	B_12_01353	B_13_01300	B_14_00638	B_15_02319	B_16_00583	B_17_00782	B_18_00188	B_19_00661	B_20_01303	B_21_00509	B_23_01386	B_24_01585	B_25_01200	B_26_01044	B_27_00173	B_29_00627	B_30_01401	B_31_01315	B_32_01227	B_33_01315	B_34_00292	B_35_00931	B_36_00224	B_38_00127	B_39_01302	B_4_00595	B_40_00918	B_41_00700	B_42_00862	B_43_00573	B_44_00688	B_45_00090	B_46_00852
group_1051		hypothetical protein	78	78	1	32	6697				389	389	389	B_1_00596	B_10_01287	B_11_01541	B_12_01350	B_13_01297	B_14_00635	B_15_02316	B_16_00586	B_17_00779	B_18_00185	B_19_00658	B_20_01300	B_21_00506	B_23_01383	B_24_01582	B_25_01203	B_26_01047	B_27_00176	B_29_00624	B_30_01398	B_31_01318	B_32_01230	B_33_01318	B_34_00289	B_35_00928	B_36_00227	B_38_00124	B_39_01305	B_4_00598	B_40_00915	B_41_00697	B_42_00865	B_43_00576	B_44_00685	B_45_00093	B_46_00849
rho		Transcription termination factor Rho	78	78	1	32	6698				2036	2069	2045	B_1_00597	B_10_01285	B_11_01543	B_12_01348	B_13_01295	B_14_00634	B_15_02314	B_16_00588	B_17_00777	B_18_00183	B_19_00656	B_20_01299	B_21_00505	B_23_01382	B_24_01581	B_25_01204	B_26_01048	B_27_00177	B_29_00623	B_30_01397	B_31_01319	B_32_01231	B_33_01319	B_34_00288	B_35_00927	B_36_00228	B_38_00123	B_39_01306	B_4_00599	B_40_00914	B_41_00696	B_42_00866	B_43_00577	B_44_00684	B_45_00094	B_46_00848
glnD		Bifunctional uridylyltransferase/uridylyl-removing enzyme	78	78	1	32	6759				1208	1841	1788	B_1_00634	B_10_00736	B_11_00594	B_12_00362	B_13_00456	B_14_00597	B_15_02154	B_16_00624	B_17_00740	B_18_00145	B_19_00618	B_20_01261	B_21_00467	B_23_01344	B_24_01543	B_25_01242	B_26_01086	B_27_00215	B_29_00585	B_30_01359	B_31_01357	B_32_01269	B_33_01357	B_34_00250	B_35_00890	B_36_00265	B_38_00085	B_39_01343	B_4_00636	B_40_00877	B_41_00658	B_42_00904	B_43_00615	B_44_00646	B_45_00131	B_46_00810
smc_3		Chromosome partition protein Smc	78	78	1	32	6786				2630	2630	2630	B_1_00647	B_10_00721	B_11_00609	B_12_00377	B_13_00471	B_14_00584	B_15_02136	B_16_00639	B_17_00725	B_18_00130	B_19_00603	B_20_01248	B_21_00454	B_23_01331	B_24_01530	B_25_01255	B_26_01099	B_27_00228	B_29_00572	B_30_01346	B_31_01370	B_32_01282	B_33_01370	B_34_00237	B_35_00877	B_36_00278	B_38_00072	B_39_01356	B_4_00649	B_40_00864	B_41_00645	B_42_00917	B_43_00628	B_44_00633	B_45_00144	B_46_00797
bm3R1		HTH-type transcriptional repressor Bm3R1	78	78	1	32	6788				590	599	596	B_1_00649	B_10_00719	B_11_00611	B_12_00379	B_13_00473	B_14_00582	B_15_02134	B_16_00641	B_17_00723	B_18_00128	B_19_00601	B_20_01246	B_21_00452	B_23_01329	B_24_01528	B_25_01257	B_26_01101	B_27_00230	B_29_00570	B_30_01344	B_31_01372	B_32_01284	B_33_01372	B_34_00235	B_35_00875	B_36_00280	B_38_00070	B_39_01358	B_4_00651	B_40_00862	B_41_00643	B_42_00919	B_43_00630	B_44_00631	B_45_00146	B_46_00795
group_1061		hypothetical protein	78	78	1	32	6789				563	563	563	B_1_00650	B_10_00718	B_11_00612	B_12_00380	B_13_00474	B_14_00581	B_15_02133	B_16_00642	B_17_00722	B_18_00127	B_19_00600	B_20_01245	B_21_00451	B_23_01328	B_24_01527	B_25_01258	B_26_01102	B_27_00231	B_29_00569	B_30_01343	B_31_01373	B_32_01285	B_33_01373	B_34_00234	B_35_00874	B_36_00281	B_38_00069	B_39_01359	B_4_00652	B_40_00861	B_41_00642	B_42_00920	B_43_00631	B_44_00630	B_45_00147	B_46_00794
group_1062		hypothetical protein	78	78	1	32	6877				554	578	558	B_1_00676	B_10_00688	B_11_00642	B_12_00410	B_13_00504	B_14_00556	B_15_00228	B_16_00672	B_17_00692	B_18_00097	B_19_00570	B_20_01220	B_21_00426	B_23_01303	B_24_01502	B_25_01283	B_26_01127	B_27_00256	B_29_01841	B_30_01318	B_31_01398	B_32_01310	B_33_01398	B_34_00204	B_35_00849	B_36_00306	B_38_02248	B_39_01385	B_4_00678	B_40_00835	B_41_01599	B_42_01494	B_43_01647	B_44_01608	B_45_00173	B_46_01499
pflB		Formate acetyltransferase 1	78	78	1	32	3990				2375	2375	2375	B_1_00720	B_10_00334	B_11_00435	B_12_00763	B_13_00333	B_14_00776	B_15_01440	B_16_00342	B_17_00210	B_18_00530	B_19_01003	B_20_00373	B_21_00726	B_23_01024	B_24_01025	B_25_00707	B_26_01029	B_27_01154	B_29_01134	B_30_00773	B_31_00709	B_32_00397	B_33_00778	B_34_01489	B_35_00755	B_36_01839	B_38_01815	B_39_00517	B_4_00722	B_40_00281	B_41_01929	B_42_01904	B_43_01923	B_44_01930	B_45_00981	B_46_01899
nhaA		Na( )/H( ) antiporter NhaA	78	78	1	32	3978				1418	1436	1418	B_1_00732	B_10_00346	B_11_00447	B_12_00751	B_13_00345	B_14_00788	B_15_01428	B_16_00354	B_17_00198	B_18_00518	B_19_00991	B_20_00385	B_21_00738	B_23_01012	B_24_01013	B_25_00695	B_26_01017	B_27_01166	B_29_01146	B_30_00785	B_31_00721	B_32_00409	B_33_00766	B_34_01477	B_35_00767	B_36_01827	B_38_01803	B_39_00505	B_4_00734	B_40_00269	B_41_01917	B_42_01916	B_43_01935	B_44_01942	B_45_00969	B_46_01887
group_1071		Putative O-methyltransferase	78	78	1	32	3976				665	680	677	B_1_00734	B_10_00348	B_11_00449	B_12_00749	B_13_00347	B_14_00790	B_15_01426	B_16_00356	B_17_00196	B_18_00516	B_19_00989	B_20_00387	B_21_00740	B_23_01010	B_24_01011	B_25_00693	B_26_01015	B_27_01168	B_29_01148	B_30_00787	B_31_00723	B_32_00411	B_33_00764	B_34_01475	B_35_00769	B_36_01825	B_38_01801	B_39_00503	B_4_00736	B_40_00267	B_41_01915	B_42_01918	B_43_01937	B_44_01944	B_45_00967	B_46_01885
frdB		Fumarate reductase iron-sulfur subunit	78	78	1	32	3975				965	965	965	B_1_00735	B_10_00349	B_11_00450	B_12_00748	B_13_00348	B_14_00791	B_15_01425	B_16_00357	B_17_00195	B_18_00515	B_19_00988	B_20_00388	B_21_00741	B_23_01009	B_24_01010	B_25_00692	B_26_01014	B_27_01169	B_29_01149	B_30_00788	B_31_00724	B_32_00412	B_33_00763	B_34_01474	B_35_00770	B_36_01824	B_38_01800	B_39_00502	B_4_00737	B_40_00266	B_41_01914	B_42_01919	B_43_01938	B_44_01945	B_45_00966	B_46_01884
sdhA		Succinate dehydrogenase flavoprotein subunit	78	78	1	32	3974				1865	1865	1865	B_1_00736	B_10_00350	B_11_00451	B_12_00747	B_13_00349	B_14_00792	B_15_01424	B_16_00358	B_17_00194	B_18_00514	B_19_00987	B_20_00389	B_21_00742	B_23_01008	B_24_01009	B_25_00691	B_26_01013	B_27_01170	B_29_01150	B_30_00789	B_31_00725	B_32_00413	B_33_00762	B_34_01473	B_35_00771	B_36_01823	B_38_01799	B_39_00501	B_4_00738	B_40_00265	B_41_01913	B_42_01920	B_43_01939	B_44_01946	B_45_00965	B_46_01883
dprA		DNA processing protein DprA	78	78	1	32	3973				1700	1700	1700	B_1_00737	B_10_00351	B_11_00452	B_12_00746	B_13_00350	B_14_00793	B_15_01423	B_16_00359	B_17_00193	B_18_00513	B_19_00986	B_20_00390	B_21_00743	B_23_01007	B_24_01008	B_25_00690	B_26_01012	B_27_01171	B_29_01151	B_30_00790	B_31_00726	B_32_00414	B_33_00761	B_34_01472	B_35_00772	B_36_01822	B_38_01798	B_39_00500	B_4_00739	B_40_00264	B_41_01912	B_42_01921	B_43_01940	B_44_01947	B_45_00964	B_46_01882
group_1075		hypothetical protein	78	78	1	32	3971				503	503	503	B_1_00739	B_10_00353	B_11_00454	B_12_00744	B_13_00352	B_14_00795	B_15_01421	B_16_00361	B_17_00191	B_18_00511	B_19_00984	B_20_00392	B_21_00745	B_23_01005	B_24_01006	B_25_00688	B_26_01010	B_27_01173	B_29_01153	B_30_00792	B_31_00728	B_32_00416	B_33_00759	B_34_01470	B_35_00774	B_36_01820	B_38_01796	B_39_00498	B_4_00741	B_40_00262	B_41_00641	B_42_00344	B_43_00001	B_44_00321	B_45_00962	B_46_00473
pdxK		Pyridoxine/pyridoxal/pyridoxamine kinase	78	78	1	32	3970				578	872	845	B_1_00740	B_10_00354	B_11_00455	B_12_00743	B_13_00353	B_14_00796	B_15_01420	B_16_00362	B_17_00190	B_18_00510	B_19_00983	B_20_00393	B_21_00746	B_23_01004	B_24_01005	B_25_00687	B_26_01009	B_27_01174	B_29_01154	B_30_00793	B_31_00729	B_32_00417	B_33_00758	B_34_01469	B_35_00775	B_36_01819	B_38_01795	B_39_00497	B_4_00742	B_40_00261	B_41_00640	B_42_00345	B_43_00002	B_44_00322	B_45_00961	B_46_00472
mgl		L-methionine gamma-lyase	78	78	1	32	3968				1316	1316	1316	B_1_00741	B_10_00355	B_11_00456	B_12_00742	B_13_00354	B_14_00797	B_15_01419	B_16_00363	B_17_00189	B_18_00509	B_19_00982	B_20_00394	B_21_00747	B_23_01003	B_24_01004	B_25_00686	B_26_01008	B_27_01175	B_29_01155	B_30_00794	B_31_00730	B_32_00418	B_33_00757	B_34_01468	B_35_00776	B_36_01818	B_38_01794	B_39_00496	B_4_00743	B_40_00260	B_41_00638	B_42_00347	B_43_00004	B_44_00324	B_45_00959	B_46_00470
group_1082		Cyclomaltodextrinase	78	78	1	32	3901				1295	1433	1309	B_1_00772	B_10_01781	B_11_01741	B_12_01774	B_13_01831	B_14_00828	B_15_02110	B_16_01540	B_17_00145	B_18_00465	B_19_00938	B_20_00425	B_21_00778	B_23_00972	B_24_00973	B_25_00655	B_26_00977	B_27_01206	B_29_01186	B_30_00825	B_31_00761	B_32_00449	B_33_00726	B_34_01445	B_35_01354	B_36_01610	B_38_00890	B_39_00465	B_4_00774	B_40_00229	B_41_00608	B_42_00377	B_43_00033	B_44_00353	B_45_00928	B_46_00441
group_1083		hypothetical protein	78	78	1	32	3894				107	107	107	B_1_00779	B_10_01776	B_11_01746	B_12_01779	B_13_01826	B_14_00835	B_15_02105	B_16_01545	B_17_00140	B_18_00460	B_19_00933	B_20_00432	B_21_00785	B_23_00965	B_24_00966	B_25_00648	B_26_00970	B_27_01213	B_29_01193	B_30_00832	B_31_00768	B_32_00456	B_33_00719	B_34_01438	B_35_01361	B_36_01603	B_38_00897	B_39_00458	B_4_00781	B_40_00222	B_41_00601	B_42_00384	B_43_00040	B_44_00360	B_45_00921	B_46_00434
group_1085		hypothetical protein	78	78	1	32	3887				401	410	401	B_1_00785	B_10_01764	B_11_01758	B_12_01791	B_13_01814	B_14_00841	B_15_02091	B_16_01557	B_17_00129	B_18_00449	B_19_00922	B_20_00446	B_21_00799	B_23_00951	B_24_00952	B_25_00634	B_26_00956	B_27_01227	B_29_01207	B_30_00846	B_31_00782	B_32_00470	B_33_00705	B_34_01424	B_35_01367	B_36_01597	B_38_00909	B_39_00452	B_4_00787	B_40_00216	B_41_00595	B_42_00390	B_43_00046	B_44_00366	B_45_00915	B_46_00428
group_1087		hypothetical protein	78	78	1	32	3862				398	398	398	B_1_00799	B_10_01745	B_11_01777	B_12_01810	B_13_01795	B_14_00855	B_15_02076	B_16_01576	B_17_00110	B_18_00430	B_19_00903	B_20_00460	B_21_00813	B_23_00937	B_24_00938	B_25_00620	B_26_00942	B_27_01241	B_29_01221	B_30_00860	B_31_00796	B_32_00484	B_33_00691	B_34_01410	B_35_01381	B_36_01583	B_38_00923	B_39_00438	B_4_00801	B_40_00202	B_41_00581	B_42_00404	B_43_00060	B_44_00380	B_45_00901	B_46_00414
group_1088		hypothetical protein	78	78	1	32	3861				236	236	236	B_1_00800	B_10_01744	B_11_01778	B_12_01811	B_13_01794	B_14_00856	B_15_02075	B_16_01577	B_17_00109	B_18_00429	B_19_00902	B_20_00461	B_21_00814	B_23_00936	B_24_00937	B_25_00619	B_26_00941	B_27_01242	B_29_01222	B_30_00861	B_31_00797	B_32_00485	B_33_00690	B_34_01409	B_35_01382	B_36_01582	B_38_00924	B_39_00437	B_4_00802	B_40_00201	B_41_00580	B_42_00405	B_43_00061	B_44_00381	B_45_00900	B_46_00413
csd		putative cysteine desulfurase	78	78	1	32	3845				1274	1313	1274	B_1_00815	B_10_01732	B_11_01790	B_12_01823	B_13_01782	B_14_00871	B_15_02063	B_16_01589	B_17_00097	B_18_00417	B_19_00890	B_20_00476	B_21_00829	B_23_00921	B_24_00922	B_25_00604	B_26_00926	B_27_01257	B_29_01237	B_30_00876	B_31_00812	B_32_00500	B_33_00675	B_34_01394	B_35_01396	B_36_01568	B_38_00939	B_39_00423	B_4_00817	B_40_00187	B_41_00566	B_42_00419	B_43_00075	B_44_00395	B_45_00886	B_46_00399
group_1090		hypothetical protein	78	78	1	32	3525				1037	1037	1037	B_1_00831	B_10_01716	B_11_01806	B_12_01839	B_13_01766	B_14_00887	B_15_01591	B_16_01605	B_17_00081	B_18_00401	B_19_00874	B_20_00492	B_21_00845	B_23_00905	B_24_00906	B_25_00588	B_26_00910	B_27_01273	B_29_01253	B_30_00892	B_31_00828	B_32_00516	B_33_00659	B_34_01378	B_35_01412	B_36_01552	B_38_00955	B_39_00407	B_4_00833	B_40_00171	B_41_00550	B_42_00435	B_43_00091	B_44_00411	B_45_00870	B_46_00383
nfrA1		FMN reductase (NADPH)	78	78	1	32	6281				533	785	755	B_1_00838	B_10_01934	B_11_02126	B_12_02009	B_13_02021	B_14_01008	B_15_00729	B_16_01947	B_17_01952	B_18_02034	B_19_01148	B_20_01649	B_21_01680	B_23_01699	B_24_01747	B_25_01617	B_26_01696	B_27_01927	B_29_01729	B_30_01691	B_31_01697	B_32_01669	B_33_01815	B_34_01506	B_35_01604	B_36_00003	B_38_01543	B_39_00234	B_4_00840	B_40_01743	B_41_01996	B_42_01643	B_43_02036	B_44_01987	B_45_01831	B_46_01986
group_1092		hypothetical protein	78	78	1	32	6282				377	377	377	B_1_00839	B_10_01935	B_11_02125	B_12_02008	B_13_02022	B_14_01007	B_15_00728	B_16_01946	B_17_01953	B_18_02033	B_19_01149	B_20_01650	B_21_01681	B_23_01698	B_24_01746	B_25_01618	B_26_01695	B_27_01926	B_29_01730	B_30_01692	B_31_01698	B_32_01668	B_33_01814	B_34_01507	B_35_01603	B_36_00004	B_38_01542	B_39_00233	B_4_00841	B_40_01742	B_41_01997	B_42_01644	B_43_02037	B_44_01988	B_45_01830	B_46_01987
group_1097		putative ABC transporter ATP-binding protein	78	78	1	32	6308				1814	1838	1833	B_1_00860	B_10_01950	B_11_02110	B_12_01993	B_13_02037	B_14_00986	B_15_00709	B_16_01931	B_17_01969	B_18_02017	B_19_01165	B_20_01675	B_21_01706	B_23_01673	B_24_01722	B_25_01643	B_26_01670	B_27_01753	B_29_01754	B_30_01716	B_31_01723	B_32_01643	B_33_01789	B_34_01528	B_35_01583	B_36_00024	B_38_01518	B_39_00210	B_4_00862	B_40_01719	B_41_01659	B_42_01552	B_43_01705	B_44_01666	B_45_01806	B_46_01564
lsrA		Autoinducer 2 import ATP-binding protein LsrA	78	78	1	32	6355				1121	1121	1121	B_1_00893	B_10_02072	B_11_02157	B_12_02124	B_13_02159	B_14_00953	B_15_00674	B_16_02137	B_17_02008	B_18_01978	B_19_01204	B_20_01696	B_21_01727	B_23_01652	B_24_01701	B_25_01664	B_26_01649	B_27_01774	B_29_01775	B_30_01737	B_31_01744	B_32_01622	B_33_01768	B_34_01561	B_35_01550	B_36_00057	B_38_01484	B_39_00177	B_4_00895	B_40_01686	B_41_01692	B_42_01585	B_43_01738	B_44_01699	B_45_01773	B_46_01531
upp		Uracil phosphoribosyltransferase	78	78	1	32	6082				641	641	641	B_1_00921	B_10_02097	B_11_02131	B_12_02149	B_13_02184	B_14_00925	B_15_00643	B_16_01704	B_17_01940	B_18_01949	B_19_01233	B_20_01866	B_21_01891	B_23_01853	B_24_01857	B_25_01900	B_26_01852	B_27_01866	B_29_01868	B_30_01802	B_31_01853	B_32_01888	B_33_01036	B_34_01842	B_35_01815	B_36_01758	B_38_00657	B_39_01870	B_4_00923	B_40_01863	B_41_01905	B_42_01602	B_43_01480	B_44_01232	B_45_01872	B_46_01803
group_1104		hypothetical protein	78	78	1	32	6043				674	821	694	B_1_00923	B_10_01889	B_11_02044	B_12_01961	B_13_02009	B_14_00923	B_15_00623	B_16_01674	B_17_01913	B_18_01922	B_19_01260	B_20_01868	B_21_01893	B_23_01851	B_24_01855	B_25_01898	B_26_01850	B_27_01868	B_29_01870	B_30_01800	B_31_01851	B_32_01886	B_33_01034	B_34_01840	B_35_01817	B_36_01760	B_38_00659	B_39_01868	B_4_00925	B_40_01865	B_41_01903	B_42_01604	B_43_01478	B_44_01230	B_45_01870	B_46_01805
mutT1		putative 8-oxo-dGTP diphosphatase 1	78	78	1	32	6042				1199	1199	1199	B_1_00924	B_10_01890	B_11_02045	B_12_01960	B_13_02008	B_14_00922	B_15_00622	B_16_01673	B_17_01912	B_18_01921	B_19_01261	B_20_01869	B_21_01894	B_23_01850	B_24_01854	B_25_01897	B_26_01849	B_27_01869	B_29_01871	B_30_01799	B_31_01850	B_32_01885	B_33_01033	B_34_01839	B_35_01818	B_36_01761	B_38_00660	B_39_01867	B_4_00926	B_40_01866	B_41_01902	B_42_01605	B_43_01477	B_44_01229	B_45_01869	B_46_01806
lysA		Diaminopimelate decarboxylase	78	78	1	32	6019				1592	1592	1592	B_1_00936	B_10_01902	B_11_02057	B_12_01948	B_13_01996	B_14_00910	B_15_00608	B_16_01661	B_17_01892	B_18_01901	B_19_01281	B_20_01883	B_21_01908	B_23_01836	B_24_01840	B_25_01883	B_26_01835	B_27_01883	B_29_01885	B_30_01785	B_31_01836	B_32_01871	B_33_01019	B_34_01825	B_35_01835	B_36_01778	B_38_00677	B_39_01853	B_4_00938	B_40_01880	B_41_01888	B_42_01619	B_43_01463	B_44_01215	B_45_01855	B_46_01820
dapE_2		Putative succinyl-diaminopimelate desuccinylase DapE	78	78	1	32	6000				1274	1274	1274	B_1_00943	B_10_01920	B_11_02075	B_12_01930	B_13_01978	B_14_00903	B_15_00592	B_16_01643	B_17_01877	B_18_01885	B_19_01296	B_20_01890	B_21_01915	B_23_01829	B_24_01833	B_25_01876	B_26_01828	B_27_01890	B_29_01892	B_30_01778	B_31_01829	B_32_01864	B_33_01012	B_34_01818	B_35_01845	B_36_01788	B_38_00687	B_39_01843	B_4_00945	B_40_01890	B_41_01878	B_42_01629	B_43_01453	B_44_01205	B_45_01845	B_46_01830
obg		GTPase Obg	78	78	1	32	5995				1211	1691	1684	B_1_00947	B_10_01924	B_11_02079	B_12_01926	B_13_01974	B_14_00899	B_15_00588	B_16_01639	B_17_01873	B_18_01881	B_19_01300	B_20_01894	B_21_01919	B_23_01825	B_24_01829	B_25_01872	B_26_01824	B_27_01894	B_29_01896	B_30_01774	B_31_01825	B_32_01860	B_33_01008	B_34_01814	B_35_01849	B_36_01792	B_38_00691	B_39_01839	B_4_00949	B_40_01894	B_41_01874	B_42_01633	B_43_01449	B_44_01201	B_45_01841	B_46_01834
group_1112		hypothetical protein	78	78	1	32	1436				1631	1631	1631	B_1_00957	B_10_01861	B_11_01930	B_12_02093	B_13_01868	B_14_01163	B_15_01112	B_16_01889	B_17_02228	B_18_02262	B_19_02246	B_20_00680	B_21_01033	B_23_00717	B_24_00718	B_25_00400	B_26_00722	B_27_01461	B_29_01441	B_30_01956	B_31_01016	B_32_00704	B_33_00471	B_34_01268	B_35_01224	B_36_01281	B_38_00403	B_39_00993	B_4_01109	B_40_00755	B_41_00357	B_42_00628	B_43_00285	B_44_00605	B_45_01261	B_46_00188
cdsA		Phosphatidate cytidylyltransferase	78	78	1	32	1426				986	986	986	B_1_00967	B_10_01871	B_11_01940	B_12_02103	B_13_01858	B_14_01153	B_15_01122	B_16_01899	B_17_02218	B_18_02252	B_19_02236	B_20_00670	B_21_01023	B_23_00727	B_24_00728	B_25_00410	B_26_00732	B_27_01451	B_29_01431	B_30_01946	B_31_01006	B_32_00694	B_33_00481	B_34_01278	B_35_01214	B_36_01291	B_38_00393	B_39_01003	B_4_01099	B_40_00765	B_41_00367	B_42_00618	B_43_00275	B_44_00595	B_45_01251	B_46_00198
group_1120		hypothetical protein	78	78	1	32	1399				659	683	672	B_1_00982	B_10_01573	B_11_01708	B_12_01637	B_13_01726	B_14_01138	B_15_01144	B_16_01732	B_17_01481	B_18_00915	B_19_01517	B_20_00653	B_21_01006	B_23_00744	B_24_00745	B_25_00427	B_26_00749	B_27_01434	B_29_01414	B_30_01053	B_31_00989	B_32_00677	B_33_00498	B_34_01293	B_35_01199	B_36_01306	B_38_00378	B_39_00238	B_4_01084	B_40_00002	B_41_00382	B_42_00603	B_43_00260	B_44_00580	B_45_00698	B_46_00213
group_1121		hypothetical protein	78	78	1	32	1287				791	791	791	B_1_01004	B_10_01553	B_11_01688	B_12_01617	B_13_01706	B_14_01116	B_15_01220	B_16_01752	B_17_01461	B_18_00935	B_19_01497	B_20_00631	B_21_00984	B_23_00766	B_24_00767	B_25_00449	B_26_00771	B_27_01412	B_29_01392	B_30_01031	B_31_00967	B_32_00655	B_33_00520	B_34_01315	B_35_01118	B_36_01387	B_38_00356	B_39_00260	B_4_01062	B_40_00024	B_41_00404	B_42_00581	B_43_00238	B_44_00558	B_45_00720	B_46_00235
group_1122		hypothetical protein	78	78	1	32	1285				833	857	854	B_1_01006	B_10_01551	B_11_01686	B_12_01615	B_13_01704	B_14_01114	B_15_01222	B_16_01754	B_17_01459	B_18_00937	B_19_01495	B_20_00629	B_21_00982	B_23_00768	B_24_00769	B_25_00451	B_26_00773	B_27_01410	B_29_01390	B_30_01029	B_31_00965	B_32_00653	B_33_00522	B_34_01317	B_35_01116	B_36_01389	B_38_00354	B_39_00262	B_4_01060	B_40_00026	B_41_00406	B_42_00579	B_43_00236	B_44_00556	B_45_00722	B_46_00237
sucD		Succinate--CoA ligase [ADP-forming] subunit alpha	78	78	1	32	1271				911	911	911	B_1_01021	B_10_01536	B_11_01671	B_12_01600	B_13_01689	B_14_01099	B_15_01237	B_16_01769	B_17_01444	B_18_00952	B_19_01480	B_20_00614	B_21_00967	B_23_00783	B_24_00784	B_25_00466	B_26_00788	B_27_01395	B_29_01375	B_30_01014	B_31_00950	B_32_00638	B_33_00537	B_34_01332	B_35_01101	B_36_01404	B_38_00339	B_39_00277	B_4_01045	B_40_00041	B_41_00421	B_42_00564	B_43_00221	B_44_00541	B_45_00737	B_46_00252
group_1125		hypothetical protein	78	78	1	32	1270				1379	1379	1379	B_1_01022	B_10_01535	B_11_01670	B_12_01599	B_13_01688	B_14_01098	B_15_01238	B_16_01770	B_17_01443	B_18_00953	B_19_01479	B_20_00613	B_21_00966	B_23_00784	B_24_00785	B_25_00467	B_26_00789	B_27_01394	B_29_01374	B_30_01013	B_31_00949	B_32_00637	B_33_00538	B_34_01333	B_35_01100	B_36_01405	B_38_00338	B_39_00278	B_4_01044	B_40_00042	B_41_00422	B_42_00563	B_43_00220	B_44_00540	B_45_00738	B_46_00253
group_1126		hypothetical protein	78	78	1	32	1255				1481	1529	1524	B_1_01029	B_10_01525	B_11_01660	B_12_01589	B_13_01678	B_14_01091	B_15_02333	B_16_01780	B_17_01436	B_18_00960	B_19_01472	B_20_00606	B_21_00959	B_23_00791	B_24_00792	B_25_00474	B_26_00796	B_27_01387	B_29_01367	B_30_01006	B_31_00942	B_32_00630	B_33_00545	B_34_01340	B_35_01093	B_36_01412	B_38_00331	B_39_00285	B_4_01037	B_40_00049	B_41_00429	B_42_00556	B_43_00213	B_44_00533	B_45_00745	B_46_00260
group_1127		hypothetical protein	78	78	1	32	1253				317	317	317	B_1_01031	B_10_01523	B_11_01658	B_12_01587	B_13_01676	B_14_01089	B_15_02335	B_16_01782	B_17_01434	B_18_00962	B_19_01470	B_20_00604	B_21_00957	B_23_00793	B_24_00794	B_25_00476	B_26_00798	B_27_01385	B_29_01365	B_30_01004	B_31_00940	B_32_00628	B_33_00547	B_34_01342	B_35_01091	B_36_01414	B_38_00329	B_39_00287	B_4_01035	B_40_00051	B_41_00431	B_42_00554	B_43_00211	B_44_00531	B_45_00747	B_46_00262
trpA		Tryptophan synthase alpha chain	78	78	1	32	904				869	869	869	B_1_01047	B_10_01496	B_11_01631	B_12_01560	B_13_01649	B_14_01073	B_15_02353	B_16_01809	B_17_01406	B_18_00990	B_19_01442	B_20_00588	B_21_00941	B_23_00809	B_24_00810	B_25_00492	B_26_00814	B_27_01369	B_29_01349	B_30_00988	B_31_00924	B_32_00612	B_33_00563	B_34_01895	B_35_01511	B_36_01451	B_38_00313	B_39_00303	B_4_01019	B_40_00067	B_41_00447	B_42_00538	B_43_00195	B_44_00515	B_45_00763	B_46_00278
rocE		Amino-acid permease RocC	78	78	1	32	901				746	1400	1064	B_1_01050	B_10_01492	B_11_01627	B_12_01556	B_13_01645	B_14_01070	B_15_02357	B_16_01813	B_17_01402	B_18_00994	B_19_01438	B_20_00585	B_21_00938	B_23_00812	B_24_00813	B_25_00495	B_26_00817	B_27_01366	B_29_01346	B_30_00985	B_31_00921	B_32_00609	B_33_00566	B_34_01892	B_35_01508	B_36_01454	B_38_00309	B_39_00306	B_4_01016	B_40_00070	B_41_00450	B_42_00535	B_43_00192	B_44_00512	B_45_00766	B_46_00281
nnr		Bifunctional NAD(P)H-hydrate repair enzyme Nnr	78	78	1	32	3407				1763	1763	1763	B_1_01082	B_10_01454	B_11_01589	B_12_01518	B_13_01607	B_14_01038	B_15_01526	B_16_01976	B_17_01372	B_18_01024	B_19_01408	B_20_00552	B_21_00905	B_23_00845	B_24_00846	B_25_00528	B_26_00850	B_27_01333	B_29_01313	B_30_00952	B_31_00888	B_32_00576	B_33_00599	B_34_01792	B_35_01470	B_36_01494	B_38_02045	B_39_00349	B_4_00984	B_40_00113	B_41_00491	B_42_00494	B_43_00150	B_44_00470	B_45_00808	B_46_00324
group_1139		putative protein	78	78	1	32	3427				494	557	556	B_1_01098	B_10_01437	B_11_01572	B_12_01501	B_13_01590	B_14_01022	B_15_01543	B_16_01993	B_17_01355	B_18_01041	B_19_01391	B_20_00536	B_21_00889	B_23_00861	B_24_00862	B_25_00544	B_26_00866	B_27_01317	B_29_01297	B_30_00936	B_31_00872	B_32_00560	B_33_00615	B_34_01776	B_35_01454	B_36_01510	B_38_02061	B_39_00365	B_4_00968	B_40_00129	B_41_00507	B_42_00478	B_43_00134	B_44_00454	B_45_00824	B_46_00340
folE		GTP cyclohydrolase 1	78	78	1	32	4639				599	686	600	B_1_01161	B_10_00893	B_11_01031	B_12_01270	B_13_01128	B_14_01217	B_15_00767	B_16_01060	B_17_01090	B_18_01174	B_19_02109	B_20_00202	B_21_00156	B_23_00220	B_24_00220	B_25_00161	B_26_00227	B_27_00600	B_29_00284	B_30_00156	B_31_00220	B_32_00225	B_33_00172	B_34_00719	B_35_00178	B_36_00677	B_38_01566	B_39_00701	B_4_01192	B_40_00369	B_41_01425	B_42_01010	B_43_01412	B_44_01048	B_45_01067	B_46_01069
wecA		Decaprenyl-phosphate N-acetylglucosaminephosphotransferase	78	78	1	32	4556				1283	1283	1283	B_1_01115	B_10_00841	B_11_00979	B_12_01218	B_13_01180	B_14_01171	B_15_00814	B_16_01008	B_17_01036	B_18_01228	B_19_01876	B_20_00164	B_21_00194	B_23_00182	B_24_00182	B_25_00199	B_26_00189	B_27_00639	B_29_00245	B_30_00194	B_31_00182	B_32_00187	B_33_00210	B_34_00662	B_35_00213	B_36_00642	B_38_02253	B_39_00735	B_4_01238	B_40_00335	B_41_01795	B_42_00959	B_43_01839	B_44_01803	B_45_01033	B_46_01673
glkA		Glucokinase	78	78	1	32	4613				950	950	950	B_1_01154	B_10_00860	B_11_00998	B_12_01237	B_13_01161	B_14_01210	B_15_00783	B_16_01027	B_17_01056	B_18_01208	B_19_01896	B_20_00195	B_21_00163	B_23_00213	B_24_00213	B_25_00168	B_26_00220	B_27_00607	B_29_00277	B_30_00163	B_31_00213	B_32_00218	B_33_00179	B_34_00701	B_35_00185	B_36_00670	B_38_01559	B_39_00708	B_4_01199	B_40_00362	B_41_01432	B_42_01003	B_43_01419	B_44_01055	B_45_01060	B_46_01062
tesB		Acyl-CoA thioesterase 2	78	78	1	32	4635				899	905	902	B_1_01157	B_10_00889	B_11_01027	B_12_01266	B_13_01132	B_14_01213	B_15_00771	B_16_01056	B_17_01086	B_18_01178	B_19_02105	B_20_00198	B_21_00160	B_23_00216	B_24_00216	B_25_00165	B_26_00223	B_27_00604	B_29_00280	B_30_00160	B_31_00216	B_32_00221	B_33_00176	B_34_00715	B_35_00182	B_36_00673	B_38_01562	B_39_00705	B_4_01196	B_40_00365	B_41_01429	B_42_01006	B_43_01416	B_44_01052	B_45_01063	B_46_01065
group_1151		hypothetical protein	78	78	1	32	4636				527	527	527	B_1_01158	B_10_00890	B_11_01028	B_12_01267	B_13_01131	B_14_01214	B_15_00770	B_16_01057	B_17_01087	B_18_01177	B_19_02106	B_20_00199	B_21_00159	B_23_00217	B_24_00217	B_25_00164	B_26_00224	B_27_00603	B_29_00281	B_30_00159	B_31_00217	B_32_00222	B_33_00175	B_34_00716	B_35_00181	B_36_00674	B_38_01563	B_39_00704	B_4_01195	B_40_00366	B_41_01428	B_42_01007	B_43_01415	B_44_01051	B_45_01064	B_46_01066
sulD		Bifunctional folate synthesis protein	78	78	1	32	4637				1412	1412	1412	B_1_01159	B_10_00891	B_11_01029	B_12_01268	B_13_01130	B_14_01215	B_15_00769	B_16_01058	B_17_01088	B_18_01176	B_19_02107	B_20_00200	B_21_00158	B_23_00218	B_24_00218	B_25_00163	B_26_00225	B_27_00602	B_29_00282	B_30_00158	B_31_00218	B_32_00223	B_33_00174	B_34_00717	B_35_00180	B_36_00675	B_38_01564	B_39_00703	B_4_01194	B_40_00367	B_41_01427	B_42_01008	B_43_01414	B_44_01050	B_45_01065	B_46_01067
dac		D-alanyl-D-alanine carboxypeptidase	78	78	1	32	4644				1490	1490	1490	B_1_01166	B_10_00898	B_11_01036	B_12_01275	B_13_01123	B_14_01222	B_15_00762	B_16_01065	B_17_01095	B_18_01169	B_19_02114	B_20_00207	B_21_00151	B_23_00225	B_24_00225	B_25_00156	B_26_00231	B_27_00595	B_29_00289	B_30_00151	B_31_00225	B_32_00230	B_33_00167	B_34_00724	B_35_00173	B_36_00682	B_38_01570	B_39_00696	B_4_01187	B_40_00374	B_41_01420	B_42_01015	B_43_01407	B_44_01043	B_45_01072	B_46_01074
group_1155		N-acetylmuramoyl-L-alanine amidase domain-containing protein	78	78	1	32	5157				956	956	956	B_1_01189	B_10_01098	B_11_01219	B_12_00172	B_13_00924	B_14_01245	B_15_00917	B_16_01139	B_17_01254	B_18_02213	B_19_00184	B_20_00229	B_21_00129	B_23_00247	B_24_00248	B_25_00134	B_26_00253	B_27_00573	B_29_00311	B_30_00129	B_31_00247	B_32_00253	B_33_00145	B_34_00746	B_35_00150	B_36_00705	B_38_01592	B_39_00674	B_4_01164	B_40_00396	B_41_01398	B_42_01037	B_43_01385	B_44_01021	B_45_01094	B_46_01096
group_1156		hypothetical protein	78	78	1	32	5154				254	260	259	B_1_01191	B_10_01095	B_11_01216	B_12_00175	B_13_00921	B_14_01247	B_15_00920	B_16_01142	B_17_01251	B_18_02210	B_19_00182	B_20_00231	B_21_00127	B_23_00249	B_24_00250	B_25_00132	B_26_00255	B_27_00571	B_29_00313	B_30_00127	B_31_00249	B_32_00255	B_33_00143	B_34_00748	B_35_00148	B_36_00707	B_38_01594	B_39_00672	B_4_01162	B_40_00398	B_41_01396	B_42_01039	B_43_01383	B_44_01019	B_45_01096	B_46_01098
group_1165		tRNA-Ser(tga)	78	78	1	32	5114				85	85	85	B_1_01214	B_10_01068	B_11_01188	B_12_00203	B_13_00893	B_14_01270	B_15_00949	B_16_01169	B_17_01228	B_18_01427	B_19_00160	B_20_00254	B_21_00104	B_23_00272	B_24_00273	B_25_00109	B_26_00278	B_27_00548	B_29_00337	B_30_00104	B_31_00272	B_32_00278	B_33_00120	B_34_00771	B_35_00125	B_36_00731	B_38_01617	B_39_00649	B_4_01139	B_40_00421	B_41_01373	B_42_01062	B_43_01360	B_44_00996	B_45_01119	B_46_01121
rclA		putative pyridine nucleotide-disulfide oxidoreductase RclA	78	78	1	32	5102				1598	1643	1620	B_1_01223	B_10_01060	B_11_01180	B_12_00211	B_13_00885	B_14_01279	B_15_00957	B_16_01177	B_17_01220	B_18_01419	B_19_00152	B_20_00263	B_21_00095	B_23_00281	B_24_00282	B_25_00100	B_26_00287	B_27_00539	B_29_00346	B_30_00095	B_31_00281	B_32_00287	B_33_00111	B_34_00781	B_35_00116	B_36_00740	B_38_01626	B_39_00640	B_4_01130	B_40_00430	B_41_01364	B_42_01071	B_43_01351	B_44_00987	B_45_01128	B_46_01130
radA		DNA repair protein RadA	78	78	1	32	5096				1538	1538	1538	B_1_01229	B_10_01054	B_11_01174	B_12_00217	B_13_00879	B_14_01285	B_15_00963	B_16_01183	B_17_01214	B_18_01413	B_19_00146	B_20_00269	B_21_00089	B_23_00287	B_24_00288	B_25_00094	B_26_00293	B_27_00533	B_29_00352	B_30_00089	B_31_00287	B_32_00293	B_33_00105	B_34_01741	B_35_00110	B_36_00746	B_38_01632	B_39_00634	B_4_01124	B_40_00436	B_41_01358	B_42_01077	B_43_01345	B_44_00981	B_45_01134	B_46_01136
truB		tRNA pseudouridine synthase B	78	78	1	32	5094				1163	1163	1163	B_1_01231	B_10_01052	B_11_01172	B_12_00219	B_13_00877	B_14_01287	B_15_00965	B_16_01185	B_17_01212	B_18_01411	B_19_00144	B_20_00271	B_21_00087	B_23_00289	B_24_00290	B_25_00092	B_26_00295	B_27_00531	B_29_00354	B_30_00087	B_31_00289	B_32_00295	B_33_00103	B_34_01739	B_35_00108	B_36_00748	B_38_01634	B_39_00632	B_4_01122	B_40_00438	B_41_01356	B_42_01079	B_43_01343	B_44_00979	B_45_01136	B_46_01138
rbfA		Ribosome-binding factor A	78	78	1	32	5093				473	500	476	B_1_01232	B_10_01051	B_11_01171	B_12_00220	B_13_00876	B_14_01288	B_15_00966	B_16_01186	B_17_01211	B_18_01410	B_19_00143	B_20_00272	B_21_00086	B_23_00290	B_24_00291	B_25_00091	B_26_00296	B_27_00530	B_29_00355	B_30_00086	B_31_00290	B_32_00296	B_33_00102	B_34_01738	B_35_00107	B_36_00749	B_38_01635	B_39_00631	B_4_01121	B_40_00439	B_41_01355	B_42_01080	B_43_01342	B_44_00978	B_45_01137	B_46_01139
polC		DNA polymerase III PolC-type	78	78	1	32	4183				707	707	707	B_1_01240	B_10_01193	B_11_01337	B_12_00076	B_13_01511	B_14_01399	B_15_01310	B_16_01352	B_17_01562	B_18_01693	B_19_01598	B_20_01733	B_21_00375	B_23_00001	B_24_00001	B_25_00380	B_26_00008	B_27_00820	B_29_00064	B_30_00375	B_31_00001	B_32_00006	B_33_00391	B_34_00500	B_35_00366	B_36_00490	B_38_01316	B_39_01548	B_4_01247	B_40_01427	B_41_00968	B_42_01325	B_43_01036	B_44_01554	B_45_01537	B_46_01374
carA		Carbamoyl-phosphate synthase small chain	78	78	1	32	4187				1223	1373	1338	B_1_01244	B_10_01189	B_11_01341	B_12_00080	B_13_01515	B_14_01395	B_15_01305	B_16_01356	B_17_01566	B_18_01689	B_19_01602	B_20_01729	B_21_00371	B_23_00005	B_24_00005	B_25_00376	B_26_00012	B_27_00816	B_29_00068	B_30_00371	B_31_00005	B_32_00010	B_33_00387	B_34_00504	B_35_00362	B_36_00494	B_38_01312	B_39_01544	B_4_01251	B_40_01431	B_41_00972	B_42_01329	B_43_01032	B_44_01558	B_45_01541	B_46_01370
hprA_2		Glycerate dehydrogenase	78	78	1	32	4229				842	986	982	B_1_01276	B_10_01170	B_11_01360	B_12_00099	B_13_01534	B_14_01363	B_15_01286	B_16_01375	B_17_01585	B_18_01670	B_19_01621	B_20_00019	B_21_00339	B_23_00037	B_24_00037	B_25_00344	B_26_00044	B_27_00784	B_29_00100	B_30_00339	B_31_00037	B_32_00042	B_33_00355	B_34_00535	B_35_00335	B_36_00521	B_38_01280	B_39_01512	B_4_01283	B_40_01463	B_41_01004	B_42_01361	B_43_01000	B_44_01186	B_45_01572	B_46_01338
group_1180		Universal stress protein	78	78	1	32	4266				965	965	965	B_1_01305	B_10_01152	B_11_01379	B_12_00117	B_13_01553	B_14_01333	B_15_01265	B_16_01394	B_17_01602	B_18_01654	B_19_01638	B_20_00048	B_21_00310	B_23_00066	B_24_00066	B_25_00315	B_26_00073	B_27_00755	B_29_00129	B_30_00310	B_31_00066	B_32_00071	B_33_00326	B_34_00564	B_35_00305	B_36_00551	B_38_01407	B_39_01482	B_4_01312	B_40_01493	B_41_01034	B_42_01390	B_43_00971	B_44_01156	B_45_01602	B_46_01309
group_1181		hypothetical protein	78	78	1	32	4284				347	347	347	B_1_01322	B_10_01135	B_11_01396	B_12_00134	B_13_01570	B_14_01316	B_15_01248	B_16_01411	B_17_01619	B_18_01637	B_19_01655	B_20_00065	B_21_00293	B_23_00083	B_24_00083	B_25_00298	B_26_00090	B_27_00738	B_29_00146	B_30_00293	B_31_00083	B_32_00088	B_33_00309	B_34_00581	B_35_00288	B_36_00568	B_38_01424	B_39_01465	B_4_01329	B_40_01510	B_41_01051	B_42_01407	B_43_00954	B_44_01139	B_45_01619	B_46_01292
group_1182		hypothetical protein	78	78	1	32	4285				1547	1604	1594	B_1_01323	B_10_01134	B_11_01397	B_12_00135	B_13_01571	B_14_01315	B_15_01247	B_16_01412	B_17_01620	B_18_01636	B_19_01656	B_20_00066	B_21_00292	B_23_00084	B_24_00084	B_25_00297	B_26_00091	B_27_00737	B_29_00147	B_30_00292	B_31_00084	B_32_00089	B_33_00308	B_34_00582	B_35_00287	B_36_00569	B_38_01425	B_39_01464	B_4_01330	B_40_01511	B_41_01052	B_42_01408	B_43_00953	B_44_01138	B_45_01620	B_46_01291
pafA		Pup--protein ligase	78	78	1	32	4292				1457	1460	1459	B_1_01329	B_10_01122	B_11_01243	B_12_00148	B_13_00948	B_14_01309	B_15_00893	B_16_01115	B_17_01278	B_18_02237	B_19_00208	B_20_00072	B_21_00286	B_23_00090	B_24_00090	B_25_00291	B_26_00097	B_27_00731	B_29_00153	B_30_00286	B_31_00090	B_32_00095	B_33_00302	B_34_00588	B_35_00281	B_36_00575	B_38_01432	B_39_01458	B_4_01336	B_40_01517	B_41_01058	B_42_01414	B_43_00947	B_44_01132	B_45_01626	B_46_01285
dop		Pup deamidase/depupylase	78	78	1	32	4295				1667	1667	1667	B_1_01332	B_10_01119	B_11_01240	B_12_00151	B_13_00945	B_14_01306	B_15_00896	B_16_01118	B_17_01275	B_18_02234	B_19_00205	B_20_00075	B_21_00283	B_23_00093	B_24_00093	B_25_00288	B_26_00100	B_27_00728	B_29_00156	B_30_00283	B_31_00093	B_32_00098	B_33_00299	B_34_00591	B_35_00278	B_36_00578	B_38_01435	B_39_01455	B_4_01339	B_40_01520	B_41_01061	B_42_01417	B_43_00944	B_44_01129	B_45_01629	B_46_01282
arc		Proteasome-associated ATPase	78	78	1	32	4297				875	1565	1556	B_1_01333	B_10_01118	B_11_01239	B_12_00152	B_13_00944	B_14_01305	B_15_00897	B_16_01119	B_17_01274	B_18_02233	B_19_00204	B_20_00076	B_21_00282	B_23_00094	B_24_00094	B_25_00287	B_26_00101	B_27_00727	B_29_00157	B_30_00282	B_31_00094	B_32_00099	B_33_00298	B_34_00592	B_35_00277	B_36_00579	B_38_01436	B_39_01454	B_4_01340	B_40_01521	B_41_01062	B_42_01418	B_43_00943	B_44_01128	B_45_01630	B_46_01281
trpG		Anthranilate synthase component 2	78	78	1	32	310				644	644	644	B_1_01369	B_10_00570	B_11_00760	B_12_00528	B_13_00622	B_14_01426	B_15_00125	B_16_00790	B_17_02102	B_18_01475	B_19_02057	B_20_01502	B_21_01631	B_23_01583	B_24_01641	B_25_01566	B_26_01226	B_27_00355	B_29_00498	B_30_01637	B_31_01498	B_32_01555	B_33_01683	B_34_00110	B_35_01623	B_36_00413	B_38_01657	B_39_00111	B_4_01384	B_40_01314	B_41_01844	B_42_01742	B_43_01888	B_44_01852	B_45_00280	B_46_01779
group_1195		hypothetical protein	78	78	1	32	309				1238	1238	1238	B_1_01370	B_10_00569	B_11_00761	B_12_00529	B_13_00623	B_14_01427	B_15_00124	B_16_00791	B_17_02101	B_18_01476	B_19_02056	B_20_01503	B_21_01630	B_23_01584	B_24_01640	B_25_01565	B_26_01227	B_27_00356	B_29_00499	B_30_01638	B_31_01499	B_32_01556	B_33_01684	B_34_00109	B_35_01622	B_36_00414	B_38_01658	B_39_00110	B_4_01383	B_40_01313	B_41_01845	B_42_01743	B_43_01889	B_44_01853	B_45_00281	B_46_01780
group_1196		hypothetical protein	78	78	1	32	305				215	218	217	B_1_01374	B_10_00565	B_11_00765	B_12_00533	B_13_00627	B_14_01431	B_15_00120	B_16_00795	B_17_02097	B_18_01480	B_19_02052	B_20_01507	B_21_01626	B_23_01588	B_24_01636	B_25_01561	B_26_01231	B_27_00360	B_29_00503	B_30_01642	B_31_01503	B_32_01560	B_33_01688	B_34_00105	B_35_01618	B_36_00418	B_38_01662	B_39_00106	B_4_01379	B_40_01309	B_41_01849	B_42_01747	B_43_01893	B_44_01857	B_45_00285	B_46_01784
group_1200		hypothetical protein	78	78	1	32	112				851	866	860	B_1_01425	B_10_00451	B_11_00879	B_12_00647	B_13_00741	B_14_00532	B_15_00013	B_16_00909	B_17_01765	B_18_01852	B_19_01925	B_20_01818	B_21_01837	B_23_01738	B_24_01786	B_25_01784	B_26_01735	B_27_01812	B_29_01494	B_30_01850	B_31_01797	B_32_01773	B_33_01916	B_34_00021	B_35_01750	B_36_01733	B_38_00735	B_39_00013	B_4_01432	B_40_01216	B_41_01736	B_42_01943	B_43_01780	B_44_01744	B_45_00379	B_46_01614
nhaK		Sodium, potassium, lithium and rubidium/H( ) antiporter	78	78	1	32	110				2069	2072	2071	B_1_01427	B_10_00449	B_11_00881	B_12_00649	B_13_00743	B_14_00530	B_15_00011	B_16_00911	B_17_01763	B_18_01854	B_19_01923	B_20_01816	B_21_01835	B_23_01740	B_24_01788	B_25_01786	B_26_01737	B_27_01810	B_29_01496	B_30_01852	B_31_01799	B_32_01775	B_33_01918	B_34_00019	B_35_01747	B_36_01736	B_38_00733	B_39_00011	B_4_01434	B_40_01214	B_41_01738	B_42_01941	B_43_01782	B_44_01746	B_45_00381	B_46_01616
mntH		Divalent metal cation transporter MntH	78	78	1	32	5523				1355	1367	1364	B_1_01454	B_10_02129	B_11_00544	B_12_02181	B_13_02216	B_14_01552	B_15_02244	B_16_02097	B_17_00944	B_18_02088	B_19_02197	B_20_01312	B_21_00714	B_23_01534	B_24_01450	B_25_01511	B_26_01492	B_27_00002	B_29_00798	B_30_01586	B_31_01551	B_32_01505	B_33_01626	B_34_00431	B_35_01064	B_36_00091	B_38_00290	B_39_01830	B_4_01461	B_40_01747	B_41_00889	B_42_00671	B_43_00382	B_44_00877	B_45_01658	B_46_01950
rnhB		Ribonuclease HII	78	78	1	32	5566				827	839	834	B_1_01476	B_10_02235	B_11_02239	B_12_01329	B_13_01276	B_14_01530	B_15_01810	B_16_02237	B_17_00911	B_18_00318	B_19_00791	B_20_01335	B_21_00691	B_23_01511	B_24_01427	B_25_01488	B_26_01515	B_27_00025	B_29_00775	B_30_01563	B_31_01574	B_32_01482	B_33_01603	B_34_00407	B_35_01040	B_36_00115	B_38_00267	B_39_01807	B_4_01483	B_40_01770	B_41_00867	B_42_00693	B_43_00404	B_44_00855	B_45_01681	B_46_01019
lepB_2		Signal peptidase I	78	78	1	32	5567				839	857	846	B_1_01477	B_10_02234	B_11_02240	B_12_01328	B_13_01275	B_14_01529	B_15_01809	B_16_02238	B_17_00910	B_18_00317	B_19_00790	B_20_01336	B_21_00690	B_23_01510	B_24_01426	B_25_01487	B_26_01516	B_27_00026	B_29_00774	B_30_01562	B_31_01575	B_32_01481	B_33_01602	B_34_00406	B_35_01039	B_36_00116	B_38_00266	B_39_01806	B_4_01484	B_40_01771	B_41_00866	B_42_00694	B_43_00405	B_44_00854	B_45_01682	B_46_01018
pgi		Glucose-6-phosphate isomerase	78	78	1	32	5576				1697	1700	1697	B_1_01481	B_10_01417	B_11_01411	B_12_01481	B_13_01427	B_14_01525	B_15_01805	B_16_00455	B_17_00906	B_18_00313	B_19_00786	B_20_01338	B_21_00688	B_23_01508	B_24_01424	B_25_01485	B_26_01518	B_27_00028	B_29_00772	B_30_01560	B_31_01577	B_32_01479	B_33_01600	B_34_00404	B_35_01037	B_36_00118	B_38_00262	B_39_01802	B_4_01488	B_40_01775	B_41_00862	B_42_00698	B_43_00409	B_44_00850	B_45_01686	B_46_01014
group_1210		dITP/XTP pyrophosphatase	78	78	1	32	5585				758	758	758	B_1_01489	B_10_01409	B_11_01419	B_12_01473	B_13_01419	B_14_01517	B_15_01797	B_16_00463	B_17_00898	B_18_00305	B_19_00778	B_20_01346	B_21_00680	B_23_01500	B_24_01416	B_25_01477	B_26_01526	B_27_00036	B_29_00764	B_30_01552	B_31_01585	B_32_01471	B_33_01592	B_34_00396	B_35_01029	B_36_00126	B_38_00254	B_39_01794	B_4_01496	B_40_01783	B_41_00854	B_42_00706	B_43_00417	B_44_00842	B_45_01694	B_46_01006
malQ_2		4-alpha-glucanotransferase	78	78	1	32	6946				2237	2237	2237	B_1_01498	B_10_00648	B_11_00682	B_12_00450	B_13_00544	B_14_01601	B_15_00194	B_16_00712	B_17_00652	B_18_00057	B_19_00530	B_20_01179	B_21_00385	B_23_01262	B_24_01461	B_25_01324	B_26_01168	B_27_00297	B_29_01800	B_30_01277	B_31_01439	B_32_01351	B_33_01439	B_34_00164	B_35_00806	B_36_00349	B_38_00587	B_39_01427	B_4_01539	B_40_00793	B_41_01634	B_42_01529	B_43_01682	B_44_01643	B_45_00215	B_46_01464
hspR		Putative heat shock protein HspR	78	78	1	32	6930				575	587	586	B_1_01508	B_10_00653	B_11_00677	B_12_00445	B_13_00539	B_14_01591	B_15_00199	B_16_00707	B_17_00657	B_18_00062	B_19_00535	B_20_01189	B_21_00395	B_23_01272	B_24_01471	B_25_01314	B_26_01158	B_27_00287	B_29_01810	B_30_01287	B_31_01429	B_32_01341	B_33_01429	B_34_00174	B_35_00816	B_36_00339	B_38_00597	B_39_01417	B_4_01529	B_40_00803	B_41_01630	B_42_01525	B_43_01678	B_44_01639	B_45_00205	B_46_01468
group_1214		Iron-sulfur cluster carrier protein	78	78	1	32	6923				530	950	880	B_1_01515	B_10_00660	B_11_00670	B_12_00438	B_13_00532	B_14_01584	B_15_00202	B_16_00700	B_17_00664	B_18_00069	B_19_00542	B_20_01196	B_21_00402	B_23_01279	B_24_01478	B_25_01307	B_26_01151	B_27_00280	B_29_01817	B_30_01294	B_31_01422	B_32_01334	B_33_01422	B_34_00181	B_35_00823	B_36_00332	B_38_00604	B_39_01410	B_4_01522	B_40_00810	B_41_01623	B_42_01518	B_43_01671	B_44_01632	B_45_00198	B_46_01475
group_1215		Putative conjugal transfer protein	78	78	1	32	6922				1067	1067	1067	B_1_01516	B_10_00661	B_11_00669	B_12_00437	B_13_00531	B_14_01583	B_15_00203	B_16_00699	B_17_00665	B_18_00070	B_19_00543	B_20_01197	B_21_00403	B_23_01280	B_24_01479	B_25_01306	B_26_01150	B_27_00279	B_29_01818	B_30_01295	B_31_01421	B_32_01333	B_33_01421	B_34_00182	B_35_00824	B_36_00331	B_38_00605	B_39_01409	B_4_01521	B_40_00811	B_41_01622	B_42_01517	B_43_01670	B_44_01631	B_45_00197	B_46_01476
dagK_2		Diacylglycerol kinase	78	78	1	32	6914				1130	1130	1130	B_1_01521	B_10_00667	B_11_00663	B_12_00431	B_13_00525	B_14_01578	B_15_00208	B_16_00693	B_17_00671	B_18_00076	B_19_00549	B_20_01202	B_21_00408	B_23_01285	B_24_01484	B_25_01301	B_26_01145	B_27_00274	B_29_01823	B_30_01300	B_31_01416	B_32_01328	B_33_01416	B_34_00187	B_35_00829	B_36_00326	B_38_00610	B_39_01404	B_4_01516	B_40_00816	B_41_01617	B_42_01512	B_43_01665	B_44_01626	B_45_00192	B_46_01481
ethR		HTH-type transcriptional regulator EthR	78	78	1	32	6913				461	599	597	B_1_01522	B_10_00668	B_11_00662	B_12_00430	B_13_00524	B_14_01577	B_15_00209	B_16_00692	B_17_00672	B_18_00077	B_19_00550	B_20_01203	B_21_00409	B_23_01286	B_24_01485	B_25_01300	B_26_01144	B_27_00273	B_29_01824	B_30_01301	B_31_01415	B_32_01327	B_33_01415	B_34_00188	B_35_00830	B_36_00325	B_38_00611	B_39_01403	B_4_01515	B_40_00817	B_41_01616	B_42_01511	B_43_01664	B_44_01625	B_45_00191	B_46_01482
topA		DNA topoisomerase 1	78	78	1	32	6880				3083	3086	3085	B_1_01536	B_10_00681	B_11_00649	B_12_00417	B_13_00511	B_14_01563	B_15_00222	B_16_00679	B_17_00685	B_18_00090	B_19_00563	B_20_01217	B_21_00423	B_23_01300	B_24_01499	B_25_01286	B_26_01130	B_27_00259	B_29_01838	B_30_01315	B_31_01401	B_32_01313	B_33_01401	B_34_00201	B_35_00846	B_36_00309	B_38_00626	B_39_01388	B_4_01501	B_40_00832	B_41_01602	B_42_01497	B_43_01650	B_44_01611	B_45_00176	B_46_01496
group_1221		hypothetical protein	78	78	1	32	4982				626	626	626	B_1_01551	B_10_00977	B_11_01097	B_12_00294	B_13_00802	B_14_01642	B_15_01042	B_16_01260	B_17_01141	B_18_01329	B_19_00062	B_20_00339	B_21_00019	B_23_00357	B_24_00358	B_25_00024	B_26_00363	B_27_00463	B_29_00423	B_30_00019	B_31_00357	B_32_00363	B_33_00035	B_34_01671	B_35_00034	B_36_00822	B_38_01925	B_39_00563	B_4_01558	B_40_00506	B_41_01287	B_42_01148	B_43_01274	B_44_00910	B_45_01205	B_46_01207
ydaF		hypothetical protein	78	78	1	32	4985				665	665	665	B_1_01554	B_10_00980	B_11_01100	B_12_00291	B_13_00805	B_14_01639	B_15_01039	B_16_01257	B_17_01144	B_18_01332	B_19_00065	B_20_00336	B_21_00022	B_23_00354	B_24_00355	B_25_00027	B_26_00360	B_27_00466	B_29_00420	B_30_00022	B_31_00354	B_32_00360	B_33_00038	B_34_01674	B_35_00037	B_36_00819	B_38_01928	B_39_00566	B_4_01561	B_40_00503	B_41_01290	B_42_01145	B_43_01277	B_44_00913	B_45_01202	B_46_01204
malQ_1		4-alpha-glucanotransferase	78	78	1	32	5016				2165	2165	2165	B_1_01573	B_10_00998	B_11_01118	B_12_00273	B_13_00823	B_14_01620	B_15_01021	B_16_01239	B_17_01162	B_18_01351	B_19_00084	B_20_00317	B_21_00041	B_23_00335	B_24_00336	B_25_00046	B_26_00341	B_27_00485	B_29_00400	B_30_00041	B_31_00335	B_32_00341	B_33_00057	B_34_01693	B_35_00062	B_36_00795	B_38_01948	B_39_00585	B_4_01580	B_40_00484	B_41_01309	B_42_01126	B_43_01296	B_44_00932	B_45_01183	B_46_01185
group_1230		putative ABC transporter ATP-binding protein	78	78	1	32	4498				2015	2015	2015	B_1_01608	B_10_00792	B_11_00929	B_12_01169	B_13_01229	B_14_01669	B_15_00868	B_16_00959	B_17_00986	B_18_01278	B_19_01824	B_20_00098	B_21_00260	B_23_00116	B_24_00116	B_25_00265	B_26_00123	B_27_00705	B_29_00179	B_30_00260	B_31_00116	B_32_00121	B_33_00276	B_34_00618	B_35_00257	B_36_00599	B_38_01463	B_39_01898	B_4_01607	B_40_01904	B_41_01095	B_42_01451	B_43_00911	B_44_01095	B_45_01904	B_46_01249
ileS		Isoleucine--tRNA ligase	78	78	1	32	4463				3311	3311	3311	B_1_01618	B_10_00775	B_11_00912	B_12_01152	B_13_01246	B_14_01659	B_15_00885	B_16_00942	B_17_00969	B_18_01295	B_19_01806	B_20_00094	B_21_00264	B_23_00112	B_24_00112	B_25_00269	B_26_00119	B_27_00709	B_29_00175	B_30_00264	B_31_00112	B_32_00117	B_33_00280	B_34_00601	B_35_00267	B_36_00589	B_38_01453	B_39_01915	B_4_01597	B_40_01921	B_41_01079	B_42_01435	B_43_00927	B_44_01111	B_45_01647	B_46_01265
pepO		Neutral endopeptidase	78	78	1	32	4542				2174	2237	2183	B_1_01625	B_10_00833	B_11_00970	B_12_01210	B_13_01188	B_14_01722	B_15_00824	B_16_01000	B_17_01029	B_18_01235	B_19_01869	B_20_00150	B_21_00208	B_23_00168	B_24_00168	B_25_00213	B_26_00175	B_27_00653	B_29_00231	B_30_00208	B_31_00168	B_32_00173	B_33_00224	B_34_00653	B_35_00222	B_36_00634	B_38_02008	B_39_00744	B_4_01660	B_40_00326	B_41_01786	B_42_00950	B_43_01830	B_44_01794	B_45_01024	B_46_01664
group_1235		Long-chain-fatty-acid--CoA ligase FadD15	78	78	1	32	4516				1856	1865	1864	B_1_01643	B_10_00817	B_11_00954	B_12_01194	B_13_01204	B_14_01704	B_15_00842	B_16_00984	B_17_01013	B_18_01251	B_19_01851	B_20_00132	B_21_00226	B_23_00150	B_24_00150	B_25_00231	B_26_00157	B_27_00671	B_29_00213	B_30_00226	B_31_00150	B_32_00155	B_33_00242	B_34_00635	B_35_00240	B_36_00616	B_38_01990	B_39_00762	B_4_01642	B_40_00308	B_41_01768	B_42_00932	B_43_01812	B_44_01776	B_45_01006	B_46_01646
group_1236		hypothetical protein	78	78	1	32	171				629	629	629	B_1_01662	B_10_00487	B_11_00843	B_12_00611	B_13_00705	B_14_01731	B_15_00047	B_16_00873	B_17_01802	B_18_01815	B_19_01962	B_20_01846	B_21_01865	B_23_01710	B_24_01758	B_25_01756	B_26_01707	B_27_01840	B_29_01466	B_30_01822	B_31_01769	B_32_01745	B_33_01888	B_34_00048	B_35_01776	B_36_01707	B_38_00761	B_39_00043	B_4_01683	B_40_01246	B_41_01710	B_42_01882	B_43_01754	B_44_01718	B_45_00349	B_46_01588
mutT4		Putative mutator protein MutT4	78	78	1	32	173				1274	1292	1290	B_1_01664	B_10_00489	B_11_00841	B_12_00609	B_13_00703	B_14_01733	B_15_00049	B_16_00871	B_17_01804	B_18_01813	B_19_01964	B_20_01848	B_21_01867	B_23_01708	B_24_01756	B_25_01754	B_26_01705	B_27_01842	B_29_01464	B_30_01820	B_31_01767	B_32_01743	B_33_01886	B_34_00050	B_35_01778	B_36_01705	B_38_00763	B_39_00045	B_4_01681	B_40_01248	B_41_01708	B_42_01884	B_43_01752	B_44_01716	B_45_00347	B_46_01586
group_1238		hypothetical protein	78	78	1	32	174				2168	2273	2251	B_1_01665	B_10_00490	B_11_00840	B_12_00608	B_13_00702	B_14_01734	B_15_00050	B_16_00870	B_17_01805	B_18_01812	B_19_01965	B_20_01849	B_21_01868	B_23_01707	B_24_01755	B_25_01753	B_26_01704	B_27_01843	B_29_01463	B_30_01819	B_31_01766	B_32_01742	B_33_01885	B_34_00051	B_35_01779	B_36_01704	B_38_00764	B_39_00046	B_4_01680	B_40_01249	B_41_01707	B_42_01885	B_43_01751	B_44_01715	B_45_00346	B_46_01585
yidC		Membrane protein insertase YidC	78	78	1	32	183				1007	1007	1007	B_1_01673	B_10_00497	B_11_00833	B_12_00601	B_13_00695	B_14_01742	B_15_00057	B_16_00863	B_17_01812	B_18_01805	B_19_01972	B_20_01999	B_21_01990	B_23_01928	B_24_01997	B_25_01981	B_26_01957	B_27_01979	B_29_01989	B_30_01999	B_31_02005	B_32_01969	B_33_01749	B_34_00059	B_35_01787	B_36_01696	B_38_01723	B_39_00054	B_4_01672	B_40_01257	B_41_01537	B_42_01822	B_43_02010	B_44_01881	B_45_00338	B_46_01847
recF		DNA replication and repair protein RecF	78	78	1	32	189				1238	1238	1238	B_1_01678	B_10_00502	B_11_00828	B_12_00596	B_13_00690	B_14_01748	B_15_00062	B_16_00858	B_17_01817	B_18_01800	B_19_01977	B_20_01994	B_21_01985	B_23_01923	B_24_02002	B_25_01986	B_26_01962	B_27_01974	B_29_01994	B_30_02004	B_31_02000	B_32_01964	B_33_01744	B_34_00064	B_35_01792	B_36_01691	B_38_01717	B_39_00059	B_4_01667	B_40_01262	B_41_01542	B_42_01827	B_43_02015	B_44_01886	B_45_00332	B_46_01852
dapF		Diaminopimelate epimerase	78	78	1	32	4159				893	893	893	B_1_01694	B_10_01222	B_11_01308	B_12_00047	B_13_01482	B_14_01503	B_15_01337	B_16_01323	B_17_01534	B_18_01721	B_19_01570	B_20_01751	B_21_01095	B_23_01804	B_24_01889	B_25_01819	B_26_01770	B_27_01735	B_29_00046	B_30_00393	B_31_01262	B_32_01839	B_33_00409	B_34_00485	B_35_00381	B_36_00475	B_38_01330	B_39_01562	B_4_01711	B_40_01413	B_41_00950	B_42_01775	B_43_01054	B_44_01536	B_45_01523	B_46_01699
group_1242		hypothetical protein	78	78	1	32	4149				1703	1703	1703	B_1_01704	B_10_01232	B_11_01298	B_12_00037	B_13_01472	B_14_01493	B_15_01347	B_16_01313	B_17_01524	B_18_01731	B_19_01560	B_20_01761	B_21_01085	B_23_01794	B_24_01899	B_25_01829	B_26_01780	B_27_01725	B_29_00036	B_30_00403	B_31_01272	B_32_01829	B_33_00419	B_34_00475	B_35_00391	B_36_00465	B_38_01340	B_39_01572	B_4_01701	B_40_01403	B_41_00940	B_42_01785	B_43_01064	B_44_01526	B_45_01513	B_46_01709
ftsH4		hypothetical protein	78	78	1	32	4126				146	1208	488	B_1_01723	B_10_01248	B_11_01282	B_12_00021	B_13_01455	B_14_01475	B_15_01363	B_16_01297	B_17_01509	B_18_01746	B_19_01545	B_20_01779	B_21_01067	B_23_01776	B_24_01917	B_25_01847	B_26_01799	B_27_01707	B_29_00018	B_30_00421	B_31_01290	B_32_01811	B_33_00437	B_34_00457	B_35_00409	B_36_00447	B_38_01358	B_39_01590	B_4_01834	B_40_01385	B_41_00922	B_42_01803	B_43_01082	B_44_01508	B_45_01495	B_46_01727
thiM		Hydroxyethylthiazole kinase	78	78	1	32	4124				944	944	944	B_1_01725	B_10_01250	B_11_01280	B_12_00019	B_13_01453	B_14_01473	B_15_01365	B_16_01295	B_17_01507	B_18_01748	B_19_01543	B_20_01781	B_21_01065	B_23_01774	B_24_01919	B_25_01849	B_26_01801	B_27_01705	B_29_00016	B_30_00423	B_31_01292	B_32_01809	B_33_00439	B_34_00455	B_35_00411	B_36_00445	B_38_01360	B_39_01592	B_4_01836	B_40_01383	B_41_00920	B_42_01805	B_43_01084	B_44_01506	B_45_01493	B_46_01729
lspA		Lipoprotein signal peptidase	78	78	1	32	4117				452	548	546	B_1_01732	B_10_01257	B_11_01273	B_12_00012	B_13_01446	B_14_01466	B_15_01372	B_16_01288	B_17_01500	B_18_01755	B_19_01536	B_20_01788	B_21_01058	B_23_01767	B_24_01926	B_25_01856	B_26_01808	B_27_01698	B_29_00009	B_30_00430	B_31_01299	B_32_01802	B_33_00446	B_34_00448	B_35_00418	B_36_00438	B_38_01367	B_39_01599	B_4_01843	B_40_01376	B_41_00913	B_42_01812	B_43_01091	B_44_01499	B_45_01486	B_46_01736
group_1249		hypothetical protein	78	78	1	32	4103				404	449	416	B_1_01737	B_10_01267	B_11_01263	B_12_00002	B_13_01436	B_14_01461	B_15_02413	B_16_01278	B_17_01496	B_18_01759	B_19_01532	B_20_01794	B_21_01052	B_23_01761	B_24_01932	B_25_01862	B_26_01814	B_27_01692	B_29_00003	B_30_00436	B_31_01305	B_32_01796	B_33_00452	B_34_00442	B_35_00424	B_36_00432	B_38_01373	B_39_01605	B_4_01848	B_40_01370	B_41_02017	B_42_02001	B_43_01097	B_44_02019	B_45_01480	B_46_01746
trxC		Putative thioredoxin 2	78	78	1	32	2658				359	374	372	B_1_01743	B_10_00015	B_11_00116	B_12_01118	B_13_00014	B_14_01771	B_15_00256	B_16_00023	B_17_00380	B_18_00725	B_19_00255	B_20_01588	B_21_01755	B_23_00388	B_24_00387	B_25_01688	B_26_00695	B_27_01133	B_29_00810	B_30_00752	B_31_00688	B_32_01675	B_33_01821	B_34_01099	B_35_00447	B_36_01148	B_38_02073	B_39_01190	B_4_01726	B_40_01030	B_41_00023	B_42_00322	B_43_01607	B_44_00011	B_45_00693	B_46_01397
nudC		NADH pyrophosphatase	78	78	1	32	2661				1274	1292	1289	B_1_01746	B_10_00018	B_11_00119	B_12_01115	B_13_00017	B_14_01774	B_15_00259	B_16_00026	B_17_00383	B_18_00728	B_19_00258	B_20_01591	B_21_01758	B_23_00391	B_24_00390	B_25_01691	B_26_00692	B_27_01130	B_29_00813	B_30_00749	B_31_00685	B_32_01678	B_33_01824	B_34_01096	B_35_00450	B_36_01145	B_38_02076	B_39_01187	B_4_01729	B_40_01033	B_41_00026	B_42_00319	B_43_01604	B_44_00014	B_45_00690	B_46_01400
pbpG		Penicillin-binding protein 2D	78	78	1	32	2670				2288	2330	2310	B_1_01753	B_10_00025	B_11_00126	B_12_01108	B_13_00024	B_14_01781	B_15_00266	B_16_00033	B_17_00390	B_18_00735	B_19_00265	B_20_01598	B_21_01765	B_23_00398	B_24_00397	B_25_01698	B_26_00685	B_27_01123	B_29_00820	B_30_00742	B_31_00678	B_32_01685	B_33_01831	B_34_01089	B_35_00457	B_36_01138	B_38_02083	B_39_01180	B_4_01736	B_40_01040	B_41_00033	B_42_00312	B_43_01597	B_44_00021	B_45_00683	B_46_01407
birA		Bifunctional ligase/repressor BirA	78	78	1	32	5975				899	917	904	B_1_01800	B_10_02139	B_11_02174	B_12_00339	B_13_00758	B_14_01757	B_15_02287	B_16_02154	B_17_02054	B_18_02145	B_19_00023	B_20_01951	B_21_01970	B_23_01908	B_24_01811	B_25_01965	B_26_01913	B_27_00433	B_29_01958	B_30_01762	B_31_01908	B_32_01955	B_33_00005	B_34_01870	B_35_00005	B_36_00851	B_38_00703	B_39_00535	B_4_01797	B_40_00534	B_41_01954	B_42_01950	B_43_01981	B_44_01961	B_45_01233	B_46_01924
rpsC		30S ribosomal protein S3	78	78	1	32	5033				761	803	802	B_1_01813	B_10_01017	B_11_01137	B_12_00254	B_13_00842	B_14_01858	B_15_01000	B_16_01220	B_17_01177	B_18_01376	B_19_00109	B_20_00303	B_21_00055	B_23_00321	B_24_00322	B_25_00060	B_26_00327	B_27_00499	B_29_00386	B_30_00055	B_31_00321	B_32_00327	B_33_00071	B_34_01707	B_35_00076	B_36_00781	B_38_01966	B_39_00599	B_4_01859	B_40_00470	B_41_01323	B_42_01112	B_43_01310	B_44_00946	B_45_01169	B_46_01171
truA		tRNA pseudouridine synthase A	78	78	1	32	5072				911	911	911	B_1_01835	B_10_01039	B_11_01159	B_12_00232	B_13_00864	B_14_01880	B_15_00978	B_16_01198	B_17_01199	B_18_01398	B_19_00131	B_20_00281	B_21_00077	B_23_00299	B_24_00300	B_25_00082	B_26_00305	B_27_00521	B_29_00364	B_30_00077	B_31_00299	B_32_00305	B_33_00093	B_34_01729	B_35_00098	B_36_00759	B_38_02208	B_39_00621	B_4_01881	B_40_00448	B_41_01345	B_42_01090	B_43_01332	B_44_00968	B_45_01147	B_46_01149
group_1266		putative protein	78	78	1	32	5074				1637	2180	2152	B_1_01836	B_10_01040	B_11_01160	B_12_00231	B_13_00865	B_14_01881	B_15_00977	B_16_01197	B_17_01200	B_18_01399	B_19_00132	B_20_00280	B_21_00078	B_23_00298	B_24_00299	B_25_00083	B_26_00304	B_27_00522	B_29_00363	B_30_00078	B_31_00298	B_32_00304	B_33_00094	B_34_01730	B_35_00099	B_36_00758	B_38_02207	B_39_00622	B_4_01882	B_40_00447	B_41_01346	B_42_01089	B_43_01333	B_44_00969	B_45_01146	B_46_01148
group_1267		putative protein	78	78	1	32	5075				800	800	800	B_1_01837	B_10_01041	B_11_01161	B_12_00230	B_13_00866	B_14_01882	B_15_00976	B_16_01196	B_17_01201	B_18_01400	B_19_00133	B_20_00279	B_21_00079	B_23_00297	B_24_00298	B_25_00084	B_26_00303	B_27_00523	B_29_00362	B_30_00079	B_31_00297	B_32_00303	B_33_00095	B_34_01731	B_35_00100	B_36_00757	B_38_01642	B_39_00623	B_4_01883	B_40_00446	B_41_01347	B_42_01088	B_43_01334	B_44_00970	B_45_01145	B_46_01147
ylmA		putative ABC transporter ATP-binding protein YlmA	78	78	1	32	3475				848	848	848	B_1_01912	B_10_01698	B_11_01824	B_12_01857	B_13_01748	B_14_01925	B_15_01571	B_16_01623	B_17_02176	B_18_01089	B_19_01342	B_20_00517	B_21_00870	B_23_00880	B_24_00881	B_25_00563	B_26_00885	B_27_01298	B_29_01278	B_30_00917	B_31_00853	B_32_00541	B_33_00634	B_34_01756	B_35_01437	B_36_01527	B_38_02199	B_39_00383	B_4_01933	B_40_00147	B_41_00526	B_42_00459	B_43_00115	B_44_00435	B_45_00848	B_46_00359
sucP		Sucrose phosphorylase	78	78	1	32	6960				1526	1526	1526	B_1_01925	B_10_00636	B_11_00694	B_12_00462	B_13_00556	B_14_01936	B_15_00184	B_16_00724	B_17_00638	B_18_00043	B_19_00516	B_20_01171	B_21_00377	B_23_01254	B_24_01453	B_25_01332	B_26_01176	B_27_00305	B_29_01792	B_30_01269	B_31_01447	B_32_01359	B_33_01447	B_34_00156	B_35_00798	B_36_00357	B_38_00579	B_39_01434	B_4_01944	B_40_00786	B_41_01642	B_42_01537	B_43_01690	B_44_01651	B_45_00222	B_46_01456
namA		NADPH dehydrogenase	78	78	1	32	2671				1364	1400	1374	B_1_01754	B_10_00026	B_11_00127	B_12_01107	B_13_00025	B_14_01782	B_15_00267	B_16_00034	B_17_00391	B_18_00736	B_19_00266	B_20_01599	B_21_01766	B_23_00399	B_24_00398	B_25_01699	B_26_00684	B_27_01122	B_29_00821	B_30_00741	B_31_00677	B_32_01686	B_33_01832	B_34_01088	B_35_00458	B_36_01137	B_38_02084	B_39_01179	B_4_01737	B_40_01041	B_41_00034	B_42_00311	B_43_01596	B_44_00022	B_45_00682	B_46_01408
group_1309		hypothetical protein	78	78	1	32	3086				3014	3095	3030	B_1_00086	B_10_00281	B_11_00382	B_12_00816	B_13_00280	B_14_00097	B_15_01899	B_16_00289	B_17_00267	B_18_00587	B_19_01060	B_20_00786	B_21_01413	B_23_00613	B_24_00612	B_25_00806	B_26_00470	B_27_00908	B_29_01035	B_30_00527	B_31_00463	B_32_00808	B_33_01141	B_34_00840	B_35_00687	B_36_00908	B_38_02144	B_39_01672	B_4_00214	B_40_01602	B_41_00249	B_42_00096	B_43_00807	B_44_00237	B_45_00458	B_46_00624
xseA		Exodeoxyribonuclease 7 large subunit	78	78	1	32	4513				1178	1364	1356	B_1_01646	B_10_00813	B_11_00950	B_12_01190	B_13_01208	B_14_01701	B_15_00846	B_16_00980	B_17_01009	B_18_01255	B_19_01847	B_20_00129	B_21_00229	B_23_00147	B_24_00147	B_25_00234	B_26_00154	B_27_00674	B_29_00210	B_30_00229	B_31_00147	B_32_00152	B_33_00245	B_34_00632	B_35_00243	B_36_00613	B_38_01987	B_39_00765	B_4_01639	B_40_00305	B_41_01765	B_42_00929	B_43_01809	B_44_01773	B_45_01003	B_46_01643
group_1348		hypothetical protein	78	78	1	32	4539				971	989	980	B_1_01626	B_10_00832	B_11_00969	B_12_01209	B_13_01189	B_14_01721	B_15_00825	B_16_00999	B_17_01028	B_18_01236	B_19_01868	B_20_00149	B_21_00209	B_23_00167	B_24_00167	B_25_00214	B_26_00174	B_27_00654	B_29_00230	B_30_00209	B_31_00167	B_32_00172	B_33_00225	B_34_00652	B_35_00223	B_36_00633	B_38_02007	B_39_00745	B_4_01659	B_40_00325	B_41_01785	B_42_00949	B_43_01829	B_44_01793	B_45_01023	B_46_01663
infB		Translation initiation factor IF-2	78	78	1	32	5092				1715	2960	2913	B_1_01233	B_10_01050	B_11_01170	B_12_00221	B_13_00875	B_14_01289	B_15_00967	B_16_01187	B_17_01210	B_18_01409	B_19_00142	B_20_00273	B_21_00085	B_23_00291	B_24_00292	B_25_00090	B_26_00297	B_27_00529	B_29_00356	B_30_00085	B_31_00291	B_32_00297	B_33_00101	B_34_01737	B_35_00106	B_36_00750	B_38_01636	B_39_00630	B_4_01120	B_40_00440	B_41_01354	B_42_01081	B_43_01341	B_44_00977	B_45_01138	B_46_01140
group_1365		hypothetical protein	78	78	1	32	6493				1070	1088	1077	B_1_00572	B_10_01314	B_11_01514	B_12_01377	B_13_01324	B_14_00659	B_15_01698	B_16_00559	B_17_00804	B_18_00211	B_19_00684	B_20_01437	B_21_00589	B_23_01409	B_24_01325	B_25_01386	B_26_01617	B_27_00127	B_29_00673	B_30_01461	B_31_01676	B_32_01380	B_33_01501	B_34_00313	B_35_00952	B_36_00203	B_38_00174	B_39_01224	B_4_00574	B_40_00996	B_41_00775	B_42_00785	B_43_00496	B_44_00763	B_45_00012	B_46_00927
group_1368		hypothetical protein	78	78	1	32	5593				890	905	891	B_1_00505	B_10_01401	B_11_01427	B_12_01465	B_13_01411	B_14_00726	B_15_01788	B_16_00471	B_17_00889	B_18_00296	B_19_00769	B_20_01361	B_21_00665	B_23_01485	B_24_01401	B_25_01462	B_26_01541	B_27_00051	B_29_00749	B_30_01537	B_31_01600	B_32_01456	B_33_01577	B_34_00388	B_35_01020	B_36_00135	B_38_00239	B_39_01786	B_4_00506	B_40_01791	B_41_00846	B_42_00714	B_43_00425	B_44_00834	B_45_01702	B_46_00998
group_1386		hypothetical protein	78	78	1	32	3876				1196	1223	1217	B_1_00794	B_10_01756	B_11_01766	B_12_01799	B_13_01806	B_14_00850	B_15_02083	B_16_01565	B_17_00121	B_18_00441	B_19_00914	B_20_00455	B_21_00808	B_23_00942	B_24_00943	B_25_00625	B_26_00947	B_27_01236	B_29_01216	B_30_00855	B_31_00791	B_32_00479	B_33_00696	B_34_01415	B_35_01376	B_36_01588	B_38_00918	B_39_00443	B_4_00796	B_40_00207	B_41_00586	B_42_00399	B_43_00055	B_44_00375	B_45_00906	B_46_00419
rafA		Alpha-galactosidase	78	78	1	32	107				2300	2324	2306	B_1_01429	B_10_00447	B_11_00883	B_12_00651	B_13_00745	B_14_00528	B_15_00009	B_16_00913	B_17_01761	B_18_01856	B_19_01921	B_20_01814	B_21_01833	B_23_01742	B_24_01790	B_25_01788	B_26_01739	B_27_01808	B_29_01498	B_30_01854	B_31_01801	B_32_01777	B_33_01920	B_34_00017	B_35_01745	B_36_01738	B_38_00731	B_39_00009	B_4_01436	B_40_01212	B_41_01740	B_42_01939	B_43_01784	B_44_01748	B_45_00383	B_46_01618
yjjP		Inner membrane protein YjjP	78	78	1	32	292				1874	1919	1885	B_1_01382	B_10_00551	B_11_00779	B_12_00547	B_13_00641	B_14_01439	B_15_00109	B_16_00809	B_17_02084	B_18_01493	B_19_02039	B_20_01514	B_21_01619	B_23_01595	B_24_01629	B_25_01554	B_26_01238	B_27_00367	B_29_00510	B_30_01649	B_31_01510	B_32_01567	B_33_01695	B_34_00097	B_35_01610	B_36_00426	B_38_01670	B_39_00098	B_4_01371	B_40_01301	B_41_01857	B_42_01755	B_43_01901	B_44_01865	B_45_00293	B_46_01792
cbpA		Curved DNA-binding protein	78	78	1	32	6932				986	1025	1015	B_1_01507	B_10_00652	B_11_00678	B_12_00446	B_13_00540	B_14_01592	B_15_00198	B_16_00708	B_17_00656	B_18_00061	B_19_00534	B_20_01188	B_21_00394	B_23_01271	B_24_01470	B_25_01315	B_26_01159	B_27_00288	B_29_01809	B_30_01286	B_31_01430	B_32_01342	B_33_01430	B_34_00173	B_35_00815	B_36_00340	B_38_00596	B_39_01418	B_4_01530	B_40_00802	B_41_01631	B_42_01526	B_43_01679	B_44_01640	B_45_00206	B_46_01467
rep_1		ATP-dependent DNA helicase Rep	78	78	1	32	2716				4280	4325	4306	B_1_00278	B_10_00061	B_11_00162	B_12_01072	B_13_00060	B_14_00290	B_15_00306	B_16_00069	B_17_00426	B_18_00771	B_19_00301	B_20_01619	B_21_01786	B_23_00419	B_24_00418	B_25_01719	B_26_00664	B_27_01102	B_29_00841	B_30_00721	B_31_00657	B_32_01706	B_33_01852	B_34_01032	B_35_00478	B_36_01117	B_38_00027	B_39_01159	B_4_00022	B_40_01061	B_41_00054	B_42_00291	B_43_01576	B_44_00042	B_45_00662	B_46_01428
folC		Dihydrofolate synthase/folylpolyglutamate synthase	78	78	1	32	1966				1616	1658	1634	B_1_00354	B_10_02000	B_11_01959	B_12_01908	B_13_02087	B_14_00456	B_15_00505	B_16_02017	B_17_01717	B_18_01603	B_19_01759	B_20_01105	B_21_01260	B_23_01188	B_24_01185	B_25_01041	B_26_01343	B_27_01625	B_29_01579	B_30_01202	B_31_01097	B_32_01121	B_33_00936	B_34_01643	B_35_01331	B_36_01175	B_38_00567	B_39_00831	B_4_00355	B_40_00593	B_41_01207	B_42_01251	B_43_01166	B_44_01486	B_45_01423	B_46_00067
iap		putative endopeptidase p60	78	78	1	32	5159				734	758	747	B_1_01187	B_10_01100	B_11_01221	B_12_00170	B_13_00926	B_14_01243	B_15_00915	B_16_01137	B_17_01256	B_18_02215	B_19_00186	B_20_00227	B_21_00131	B_23_00245	B_24_00246	B_25_00136	B_26_00251	B_27_00575	B_29_00309	B_30_00131	B_31_00245	B_32_00251	B_33_00147	B_34_00744	B_35_00152	B_36_00703	B_38_01590	B_39_00676	B_4_01166	B_40_00394	B_41_01400	B_42_01035	B_43_01387	B_44_01023	B_45_01092	B_46_01094
clpC1		ATP-dependent Clp protease ATP-binding subunit ClpC1	78	78	1	32	4265				2585	2639	2605	B_1_01304	B_10_01153	B_11_01378	B_12_00116	B_13_01552	B_14_01334	B_15_01266	B_16_01393	B_17_01601	B_18_01655	B_19_01637	B_20_00047	B_21_00311	B_23_00065	B_24_00065	B_25_00316	B_26_00072	B_27_00756	B_29_00128	B_30_00311	B_31_00065	B_32_00070	B_33_00327	B_34_00563	B_35_00306	B_36_00550	B_38_01406	B_39_01483	B_4_01311	B_40_01492	B_41_01033	B_42_01389	B_43_00972	B_44_01157	B_45_01601	B_46_01310
ribZ_1		Riboflavin transporter RibZ	78	78	1	32	3931				2051	2078	2053	B_1_00759	B_10_00436	B_11_00537	B_12_00662	B_13_00435	B_14_00815	B_15_01395	B_16_00444	B_17_00165	B_18_00485	B_19_00958	B_20_00412	B_21_00765	B_23_00985	B_24_00986	B_25_00668	B_26_00990	B_27_01193	B_29_01173	B_30_00812	B_31_00748	B_32_00436	B_33_00739	B_34_01458	B_35_01340	B_36_01624	B_38_00877	B_39_00478	B_4_00761	B_40_00242	B_41_00621	B_42_00364	B_43_00021	B_44_00341	B_45_00941	B_46_00453
group_147		hypothetical protein	78	78	1	32	2996				638	713	712	B_1_00115	B_10_00246	B_11_00347	B_12_00850	B_13_00245	B_14_00126	B_15_02001	B_16_00254	B_17_00301	B_18_00621	B_19_01094	B_20_00816	B_21_01443	B_23_00583	B_24_00582	B_25_00836	B_26_00500	B_27_00938	B_29_01005	B_30_00557	B_31_00493	B_32_00838	B_33_01171	B_34_00869	B_35_00657	B_36_00938	B_38_01903	B_39_01702	B_4_00185	B_40_01572	B_41_00218	B_42_00127	B_43_00776	B_44_00206	B_45_00488	B_46_00655
group_1539		hypothetical protein	78	78	1	32	3008				2285	3254	3222	B_1_00106	B_10_00259	B_11_00360	B_12_00838	B_13_00258	B_14_00117	B_15_01990	B_16_00267	B_17_00289	B_18_00609	B_19_01082	B_20_00807	B_21_01434	B_23_00592	B_24_00591	B_25_00827	B_26_00491	B_27_00929	B_29_01014	B_30_00548	B_31_00484	B_32_00829	B_33_01162	B_34_00860	B_35_00666	B_36_00929	B_38_01912	B_39_01693	B_4_00194	B_40_01581	B_41_00227	B_42_00118	B_43_00785	B_44_00215	B_45_00479	B_46_00646
group_1602		putative membrane protein	78	78	1	32	3104				986	986	986	B_1_00068	B_10_00304	B_11_00405	B_12_00793	B_13_00303	B_14_00079	B_15_01877	B_16_00312	B_17_00243	B_18_00563	B_19_01036	B_20_00768	B_21_01395	B_23_00631	B_24_00630	B_25_00788	B_26_00452	B_27_00890	B_29_01053	B_30_00509	B_31_00445	B_32_00790	B_33_01123	B_34_00822	B_35_00705	B_36_00890	B_38_02126	B_39_01654	B_4_00232	B_40_01620	B_41_00267	B_42_00078	B_43_00825	B_44_00255	B_45_00440	B_46_00606
uvrB		UvrABC system protein B	78	78	1	32	3103				2111	2111	2111	B_1_00069	B_10_00303	B_11_00404	B_12_00794	B_13_00302	B_14_00080	B_15_01878	B_16_00311	B_17_00244	B_18_00564	B_19_01037	B_20_00769	B_21_01396	B_23_00630	B_24_00629	B_25_00789	B_26_00453	B_27_00891	B_29_01052	B_30_00510	B_31_00446	B_32_00791	B_33_01124	B_34_00823	B_35_00704	B_36_00891	B_38_02127	B_39_01655	B_4_00231	B_40_01619	B_41_00266	B_42_00079	B_43_00824	B_44_00254	B_45_00441	B_46_00607
group_1604		hypothetical protein	78	78	1	32	3088				362	428	376	B_1_00084	B_10_00283	B_11_00384	B_12_00814	B_13_00282	B_14_00095	B_15_01897	B_16_00291	B_17_00265	B_18_00585	B_19_01058	B_20_00784	B_21_01411	B_23_00615	B_24_00614	B_25_00804	B_26_00468	B_27_00906	B_29_01037	B_30_00525	B_31_00461	B_32_00806	B_33_01139	B_34_00838	B_35_00689	B_36_00906	B_38_02142	B_39_01670	B_4_00216	B_40_01604	B_41_00251	B_42_00094	B_43_00809	B_44_00239	B_45_00456	B_46_00622
sdaA		L-serine dehydratase 1	78	78	1	32	3075				1460	1460	1460	B_1_00095	B_10_00272	B_11_00373	B_12_00825	B_13_00271	B_14_00106	B_15_01908	B_16_00280	B_17_00276	B_18_00596	B_19_01069	B_20_00796	B_21_01423	B_23_00603	B_24_00602	B_25_00816	B_26_00480	B_27_00918	B_29_01025	B_30_00537	B_31_00473	B_32_00818	B_33_01151	B_34_00849	B_35_00677	B_36_00918	B_38_02266	B_39_01682	B_4_00205	B_40_01592	B_41_00238	B_42_00107	B_43_00796	B_44_00226	B_45_00468	B_46_00635
group_1608		hypothetical protein	78	78	1	32	3074				569	569	569	B_1_00096	B_10_00271	B_11_00372	B_12_00826	B_13_00270	B_14_00107	B_15_01909	B_16_00279	B_17_00277	B_18_00597	B_19_01070	B_20_00797	B_21_01424	B_23_00602	B_24_00601	B_25_00817	B_26_00481	B_27_00919	B_29_01024	B_30_00538	B_31_00474	B_32_00819	B_33_01152	B_34_00850	B_35_00676	B_36_00919	B_38_02267	B_39_01683	B_4_00204	B_40_01591	B_41_00237	B_42_00108	B_43_00795	B_44_00225	B_45_00469	B_46_00636
group_1609		hypothetical protein	78	78	1	32	3016				566	566	566	B_1_00099	B_10_00268	B_11_00369	B_12_00829	B_13_00267	B_14_00110	B_15_01981	B_16_00276	B_17_00280	B_18_00600	B_19_01073	B_20_00800	B_21_01427	B_23_00599	B_24_00598	B_25_00820	B_26_00484	B_27_00922	B_29_01021	B_30_00541	B_31_00477	B_32_00822	B_33_01155	B_34_00853	B_35_00673	B_36_00922	B_38_02270	B_39_01686	B_4_00201	B_40_01588	B_41_00234	B_42_00111	B_43_00792	B_44_00222	B_45_00472	B_46_00639
nadD		putative nicotinate-nucleotide adenylyltransferase	78	78	1	32	3004				785	794	785	B_1_00108	B_10_00257	B_11_00358	B_12_00840	B_13_00256	B_14_00119	B_15_01992	B_16_00265	B_17_00291	B_18_00611	B_19_01084	B_20_00809	B_21_01436	B_23_00590	B_24_00589	B_25_00829	B_26_00493	B_27_00931	B_29_01012	B_30_00550	B_31_00486	B_32_00831	B_33_01164	B_34_00862	B_35_00664	B_36_00931	B_38_01910	B_39_01695	B_4_00192	B_40_01579	B_41_00225	B_42_00120	B_43_00783	B_44_00213	B_45_00481	B_46_00648
proA		Gamma-glutamyl phosphate reductase	78	78	1	32	3002				1295	1295	1295	B_1_00110	B_10_00255	B_11_00356	B_12_00842	B_13_00254	B_14_00121	B_15_01994	B_16_00263	B_17_00293	B_18_00613	B_19_01086	B_20_00811	B_21_01438	B_23_00588	B_24_00587	B_25_00831	B_26_00495	B_27_00933	B_29_01010	B_30_00552	B_31_00488	B_32_00833	B_33_01166	B_34_00864	B_35_00662	B_36_00933	B_38_01908	B_39_01697	B_4_00190	B_40_01577	B_41_00223	B_42_00122	B_43_00781	B_44_00211	B_45_00483	B_46_00650
group_1615		hypothetical protein	78	78	1	32	2982				674	677	674	B_1_00123	B_10_00238	B_11_00339	B_12_00858	B_13_00237	B_14_00134	B_15_02007	B_16_00246	B_17_00309	B_18_00629	B_19_01102	B_20_00824	B_21_01451	B_23_00575	B_24_00574	B_25_00844	B_26_00508	B_27_00946	B_29_00997	B_30_00565	B_31_00501	B_32_00846	B_33_01179	B_34_00877	B_35_00649	B_36_00946	B_38_01895	B_39_01710	B_4_00177	B_40_01564	B_41_00210	B_42_00135	B_43_00768	B_44_00198	B_45_00496	B_46_00663
group_1616		hypothetical protein	78	78	1	32	2976				767	767	767	B_1_00129	B_10_00232	B_11_00333	B_12_00864	B_13_00231	B_14_00140	B_15_02013	B_16_00240	B_17_00315	B_18_00635	B_19_01108	B_20_00830	B_21_01457	B_23_00569	B_24_00568	B_25_00850	B_26_00514	B_27_00952	B_29_00991	B_30_00571	B_31_00507	B_32_00852	B_33_01185	B_34_00883	B_35_00643	B_36_00952	B_38_01889	B_39_01716	B_4_00171	B_40_01558	B_41_00204	B_42_00141	B_43_00762	B_44_00192	B_45_00502	B_46_00669
group_1617		hypothetical protein	78	78	1	32	2975				533	533	533	B_1_00130	B_10_00231	B_11_00332	B_12_00865	B_13_00230	B_14_00141	B_15_02014	B_16_00239	B_17_00316	B_18_00636	B_19_01109	B_20_00831	B_21_01458	B_23_00568	B_24_00567	B_25_00851	B_26_00515	B_27_00953	B_29_00990	B_30_00572	B_31_00508	B_32_00853	B_33_01186	B_34_00884	B_35_00642	B_36_00953	B_38_01888	B_39_01717	B_4_00170	B_40_01557	B_41_00203	B_42_00142	B_43_00761	B_44_00191	B_45_00503	B_46_00670
glpE		Thiosulfate sulfurtransferase GlpE	78	78	1	32	2974				356	356	356	B_1_00131	B_10_00230	B_11_00331	B_12_00866	B_13_00229	B_14_00142	B_15_02015	B_16_00238	B_17_00317	B_18_00637	B_19_01110	B_20_00832	B_21_01459	B_23_00567	B_24_00566	B_25_00852	B_26_00516	B_27_00954	B_29_00989	B_30_00573	B_31_00509	B_32_00854	B_33_01187	B_34_00885	B_35_00641	B_36_00954	B_38_01887	B_39_01718	B_4_00169	B_40_01556	B_41_00202	B_42_00143	B_43_00760	B_44_00190	B_45_00504	B_46_00671
argH		Argininosuccinate lyase	78	78	1	32	2970				1472	1547	1472	B_1_00135	B_10_00226	B_11_00327	B_12_00870	B_13_00225	B_14_00146	B_15_02019	B_16_00234	B_17_00321	B_18_00641	B_19_01114	B_20_00836	B_21_01463	B_23_00563	B_24_00562	B_25_00856	B_26_00520	B_27_00958	B_29_00985	B_30_00577	B_31_00513	B_32_00858	B_33_01191	B_34_00889	B_35_00637	B_36_00958	B_38_01883	B_39_01722	B_4_00165	B_40_01552	B_41_00198	B_42_00147	B_43_00756	B_44_00186	B_45_00508	B_46_00675
argR		Arginine repressor	78	78	1	32	2967				512	512	512	B_1_00137	B_10_00224	B_11_00325	B_12_00872	B_13_00223	B_14_00148	B_15_02021	B_16_00232	B_17_00323	B_18_00643	B_19_01116	B_20_00838	B_21_01465	B_23_00561	B_24_00560	B_25_00858	B_26_00522	B_27_00960	B_29_00983	B_30_00579	B_31_00515	B_32_00860	B_33_01193	B_34_00891	B_35_00635	B_36_00960	B_38_01881	B_39_01724	B_4_00163	B_40_01550	B_41_00196	B_42_00149	B_43_00754	B_44_00184	B_45_00510	B_46_00677
group_1621		hypothetical protein	78	78	1	32	2961				686	686	686	B_1_00143	B_10_00218	B_11_00319	B_12_00878	B_13_00217	B_14_00154	B_15_02027	B_16_00226	B_17_00329	B_18_00649	B_19_01122	B_20_00844	B_21_01471	B_23_00555	B_24_00554	B_25_00864	B_26_00528	B_27_00966	B_29_00977	B_30_00585	B_31_00521	B_32_00866	B_33_01199	B_34_00897	B_35_00629	B_36_00966	B_38_01875	B_39_01730	B_4_00157	B_40_01544	B_41_00190	B_42_00155	B_43_00748	B_44_00178	B_45_00516	B_46_00683
pheT		Phenylalanine--tRNA ligase beta subunit	78	78	1	32	2960				539	2609	2582	B_1_00144	B_10_00217	B_11_00318	B_12_00879	B_13_00216	B_14_00155	B_15_02028	B_16_00225	B_17_00330	B_18_00650	B_19_01123	B_20_00845	B_21_01472	B_23_00554	B_24_00553	B_25_00865	B_26_00529	B_27_00967	B_29_00976	B_30_00586	B_31_00522	B_32_00867	B_33_01200	B_34_00898	B_35_00628	B_36_00967	B_38_01874	B_39_01731	B_4_00156	B_40_01543	B_41_00189	B_42_00156	B_43_00747	B_44_00177	B_45_00517	B_46_00684
ykoE_1		Putative HMP/thiamine permease protein YkoE	78	78	1	32	2954				599	599	599	B_1_00149	B_10_00212	B_11_00313	B_12_00884	B_13_00211	B_14_00160	B_15_02033	B_16_00220	B_17_00335	B_18_00655	B_19_01128	B_20_00850	B_21_01477	B_23_00549	B_24_00548	B_25_00870	B_26_00534	B_27_00972	B_29_00971	B_30_00591	B_31_00527	B_32_00872	B_33_01205	B_34_00903	B_35_00623	B_36_00972	B_38_01869	B_39_01019	B_4_00151	B_40_01201	B_41_00184	B_42_00161	B_43_00742	B_44_00172	B_45_00522	B_46_00689
group_1624		putative protein	78	78	1	32	2949				782	782	782	B_1_00153	B_10_00208	B_11_00309	B_12_00888	B_13_00207	B_14_00164	B_15_02037	B_16_00216	B_17_00339	B_18_00659	B_19_01132	B_20_00854	B_21_01481	B_23_00545	B_24_00544	B_25_00874	B_26_00538	B_27_00976	B_29_00967	B_30_00595	B_31_00531	B_32_00876	B_33_01209	B_34_00907	B_35_00619	B_36_00976	B_38_01865	B_39_01023	B_4_00147	B_40_01197	B_41_00180	B_42_00165	B_43_00738	B_44_00168	B_45_00526	B_46_00693
group_1625		hypothetical protein	78	78	1	32	2939				1070	1106	1088	B_1_00156	B_10_00205	B_11_00306	B_12_00891	B_13_00204	B_14_00167	B_15_02040	B_16_00213	B_17_00342	B_18_00662	B_19_01135	B_20_00857	B_21_01484	B_23_00542	B_24_00541	B_25_00877	B_26_00541	B_27_00979	B_29_00964	B_30_00598	B_31_00534	B_32_00879	B_33_01212	B_34_00910	B_35_00616	B_36_00979	B_38_01862	B_39_01026	B_4_00144	B_40_01194	B_41_00177	B_42_00168	B_43_00735	B_44_00165	B_45_00529	B_46_00696
ahcY		Adenosylhomocysteinase	78	78	1	32	2851				1484	1505	1499	B_1_00194	B_10_00153	B_11_00254	B_12_00980	B_13_00152	B_14_00205	B_15_00396	B_16_00161	B_17_00514	B_18_00859	B_19_00389	B_20_00894	B_21_01521	B_23_00505	B_24_00504	B_25_00914	B_26_00578	B_27_01016	B_29_00927	B_30_00635	B_31_00571	B_32_00916	B_33_01249	B_34_00947	B_35_00576	B_36_01019	B_38_00828	B_39_01064	B_4_00106	B_40_01156	B_41_00138	B_42_00207	B_43_00696	B_44_00126	B_45_00567	B_46_00735
group_1633		Aminodeoxyfutalosine deaminase	78	78	1	32	2850				1373	1373	1373	B_1_00195	B_10_00152	B_11_00253	B_12_00981	B_13_00151	B_14_00206	B_15_00395	B_16_00160	B_17_00513	B_18_00858	B_19_00388	B_20_00895	B_21_01522	B_23_00504	B_24_00503	B_25_00915	B_26_00579	B_27_01017	B_29_00926	B_30_00636	B_31_00572	B_32_00917	B_33_01250	B_34_00948	B_35_00575	B_36_01020	B_38_00827	B_39_01065	B_4_00105	B_40_01155	B_41_00137	B_42_00208	B_43_00695	B_44_00125	B_45_00568	B_46_00736
artQ		Arginine transport system permease protein ArtQ	78	78	1	32	2847				935	962	959	B_1_00198	B_10_00149	B_11_00250	B_12_00984	B_13_00148	B_14_00209	B_15_00392	B_16_00157	B_17_00510	B_18_00855	B_19_00385	B_20_00898	B_21_01525	B_23_00501	B_24_00500	B_25_00918	B_26_00582	B_27_01020	B_29_00923	B_30_00639	B_31_00575	B_32_00920	B_33_01253	B_34_00951	B_35_00572	B_36_01023	B_38_00824	B_39_01068	B_4_00102	B_40_01152	B_41_00134	B_42_00211	B_43_00692	B_44_00122	B_45_00571	B_46_00739
group_1635	glnQ_2	Glutamine transport ATP-binding protein GlnQ	78	78	1	32	2846				785	785	785	B_1_00199	B_10_00148	B_11_00249	B_12_00985	B_13_00147	B_14_00210	B_15_00391	B_16_00156	B_17_00509	B_18_00854	B_19_00384	B_20_00899	B_21_01526	B_23_00500	B_24_00499	B_25_00919	B_26_00583	B_27_01021	B_29_00922	B_30_00640	B_31_00576	B_32_00921	B_33_01254	B_34_00952	B_35_00571	B_36_01024	B_38_00823	B_39_01069	B_4_00101	B_40_01151	B_41_00133	B_42_00212	B_43_00691	B_44_00121	B_45_00572	B_46_00740
purF		Amidophosphoribosyltransferase	78	78	1	32	2845				1511	1511	1511	B_1_00200	B_10_00147	B_11_00248	B_12_00986	B_13_00146	B_14_00211	B_15_00390	B_16_00155	B_17_00508	B_18_00853	B_19_00383	B_20_00900	B_21_01527	B_23_00499	B_24_00498	B_25_00920	B_26_00584	B_27_01022	B_29_00921	B_30_00641	B_31_00577	B_32_00922	B_33_01255	B_34_00953	B_35_00570	B_36_01025	B_38_00822	B_39_01070	B_4_00100	B_40_01150	B_41_00132	B_42_00213	B_43_00690	B_44_00120	B_45_00573	B_46_00741
purM		Phosphoribosylformylglycinamidine cyclo-ligase	78	78	1	32	2844				1037	1037	1037	B_1_00201	B_10_00146	B_11_00247	B_12_00987	B_13_00145	B_14_00212	B_15_00389	B_16_00154	B_17_00507	B_18_00852	B_19_00382	B_20_00901	B_21_01528	B_23_00498	B_24_00497	B_25_00921	B_26_00585	B_27_01023	B_29_00920	B_30_00642	B_31_00578	B_32_00923	B_33_01256	B_34_00954	B_35_00569	B_36_01026	B_38_00821	B_39_01071	B_4_00099	B_40_01149	B_41_00131	B_42_00214	B_43_00689	B_44_00119	B_45_00574	B_46_00742
zur		Zinc uptake regulation protein	78	78	1	32	2838				428	428	428	B_1_00207	B_10_00125	B_11_00226	B_12_01008	B_13_00124	B_14_00218	B_15_00369	B_16_00133	B_17_00486	B_18_00831	B_19_00361	B_20_00907	B_21_01534	B_23_00492	B_24_00491	B_25_00927	B_26_00591	B_27_01029	B_29_00914	B_30_00648	B_31_00584	B_32_00929	B_33_01262	B_34_00960	B_35_00563	B_36_01032	B_38_00815	B_39_01077	B_4_00093	B_40_01143	B_41_00125	B_42_00220	B_43_00683	B_44_00113	B_45_00580	B_46_00748
murR		HTH-type transcriptional regulator MurR	78	78	1	32	2823				869	869	869	B_1_00217	B_10_00115	B_11_00216	B_12_01018	B_13_00114	B_14_00228	B_15_00359	B_16_00123	B_17_00476	B_18_00821	B_19_00351	B_20_00917	B_21_01544	B_23_00482	B_24_00481	B_25_00937	B_26_00601	B_27_01039	B_29_00904	B_30_00658	B_31_00594	B_32_00939	B_33_01272	B_34_00970	B_35_00553	B_36_01042	B_38_00805	B_39_01087	B_4_00083	B_40_01133	B_41_00115	B_42_00230	B_43_00673	B_44_00103	B_45_00590	B_46_00758
yhdG_1		putative amino acid permease YhdG	78	78	1	32	2804				1460	1460	1460	B_1_00231	B_10_00105	B_11_00206	B_12_01028	B_13_00104	B_14_00242	B_15_00349	B_16_00113	B_17_00466	B_18_00811	B_19_00341	B_20_00931	B_21_01558	B_23_00468	B_24_00467	B_25_00951	B_26_00615	B_27_01053	B_29_00890	B_30_00672	B_31_00608	B_32_00953	B_33_01286	B_34_00984	B_35_00526	B_36_01069	B_38_00793	B_39_01112	B_4_00069	B_40_01108	B_41_00101	B_42_00244	B_43_00653	B_44_00089	B_45_00615	B_46_00772
group_1644		hypothetical protein	78	78	1	32	2802				542	542	542	B_1_00233	B_10_00104	B_11_00205	B_12_01029	B_13_00103	B_14_00244	B_15_00348	B_16_00112	B_17_00465	B_18_00810	B_19_00340	B_20_00932	B_21_01559	B_23_00467	B_24_00466	B_25_00952	B_26_00616	B_27_01054	B_29_00889	B_30_00673	B_31_00609	B_32_00954	B_33_01287	B_34_00985	B_35_00524	B_36_01071	B_38_00792	B_39_01114	B_4_00067	B_40_01106	B_41_00099	B_42_00246	B_43_00651	B_44_00087	B_45_00617	B_46_00774
metB		Cystathionine gamma-synthase	78	78	1	32	2794				731	1184	1178	B_1_00237	B_10_00100	B_11_00201	B_12_01033	B_13_00099	B_14_00248	B_15_00344	B_16_00108	B_17_00461	B_18_00806	B_19_00336	B_20_00936	B_21_01563	B_23_00463	B_24_00462	B_25_00956	B_26_00620	B_27_01058	B_29_00885	B_30_00677	B_31_00613	B_32_00958	B_33_01291	B_34_00989	B_35_00520	B_36_01075	B_38_00788	B_39_01118	B_4_00063	B_40_01102	B_41_00095	B_42_00250	B_43_00647	B_44_00083	B_45_00621	B_46_00778
yecS		L-cystine transport system permease protein YecS	78	78	1	32	2750				983	995	989	B_1_00258	B_10_00083	B_11_00184	B_12_01050	B_13_00082	B_14_00270	B_15_00328	B_16_00091	B_17_00444	B_18_00789	B_19_00319	B_20_01639	B_21_01806	B_23_00439	B_24_00438	B_25_01739	B_26_00644	B_27_01082	B_29_00861	B_30_00701	B_31_00637	B_32_01726	B_33_01872	B_34_01012	B_35_00498	B_36_01097	B_38_00007	B_39_01139	B_4_00042	B_40_01081	B_41_00074	B_42_00271	B_43_01556	B_44_00062	B_45_00642	B_46_01448
group_1653	def_1	Peptide deformylase	78	78	1	32	2739				653	653	653	B_1_00267	B_10_00073	B_11_00174	B_12_01060	B_13_00072	B_14_00279	B_15_00318	B_16_00081	B_17_00434	B_18_00779	B_19_00309	B_20_01630	B_21_01797	B_23_00430	B_24_00429	B_25_01730	B_26_00653	B_27_01091	B_29_00852	B_30_00710	B_31_00646	B_32_01717	B_33_01863	B_34_01021	B_35_00489	B_36_01106	B_38_00016	B_39_01148	B_4_00033	B_40_01072	B_41_00065	B_42_00280	B_43_01565	B_44_00053	B_45_00651	B_46_01439
glmM		Phosphoglucosamine mutase	78	78	1	32	2737				1385	1535	1386	B_1_00268	B_10_00072	B_11_00173	B_12_01061	B_13_00071	B_14_00280	B_15_00317	B_16_00080	B_17_00433	B_18_00778	B_19_00308	B_20_01629	B_21_01796	B_23_00429	B_24_00428	B_25_01729	B_26_00654	B_27_01092	B_29_00851	B_30_00711	B_31_00647	B_32_01716	B_33_01862	B_34_01022	B_35_00488	B_36_01107	B_38_00017	B_39_01149	B_4_00032	B_40_01071	B_41_00064	B_42_00281	B_43_01566	B_44_00052	B_45_00652	B_46_01438
dapB		4-hydroxy-tetrahydrodipicolinate reductase	78	78	1	32	2719				755	755	755	B_1_00275	B_10_00064	B_11_00165	B_12_01069	B_13_00063	B_14_00287	B_15_00309	B_16_00072	B_17_00429	B_18_00774	B_19_00304	B_20_01622	B_21_01789	B_23_00422	B_24_00421	B_25_01722	B_26_00661	B_27_01099	B_29_00844	B_30_00718	B_31_00654	B_32_01709	B_33_01855	B_34_01029	B_35_00481	B_36_01114	B_38_00024	B_39_01156	B_4_00025	B_40_01064	B_41_00057	B_42_00288	B_43_01573	B_44_00045	B_45_00659	B_46_01431
pknK		Serine/threonine-protein kinase PknK	78	78	1	32	2715				1421	1421	1421	B_1_00279	B_10_00060	B_11_00161	B_12_01073	B_13_00059	B_14_00291	B_15_00305	B_16_00068	B_17_00425	B_18_00770	B_19_00300	B_20_01618	B_21_01785	B_23_00418	B_24_00417	B_25_01718	B_26_00665	B_27_01103	B_29_00840	B_30_00722	B_31_00658	B_32_01705	B_33_01851	B_34_01033	B_35_00477	B_36_01118	B_38_00028	B_39_01160	B_4_00021	B_40_01060	B_41_00053	B_42_00292	B_43_01577	B_44_00041	B_45_00663	B_46_01427
group_1662		hypothetical protein	78	78	1	32	1871				794	794	794	B_1_00306	B_10_02017	B_11_02028	B_12_02054	B_13_02140	B_14_00504	B_15_00575	B_16_02086	B_17_02169	B_18_02042	B_19_02188	B_20_01163	B_21_01318	B_23_01246	B_24_01243	B_25_00983	B_26_01285	B_27_01683	B_29_01521	B_30_01260	B_31_01039	B_32_01179	B_33_00994	B_34_01583	B_35_01682	B_36_01680	B_38_01784	B_39_00783	B_4_00307	B_40_00545	B_41_01267	B_42_01311	B_43_01106	B_44_01426	B_45_01471	B_46_00007
group_1663		hypothetical protein	78	78	1	32	1884				4136	4136	4136	B_1_00313	B_10_02028	B_11_02017	B_12_02043	B_13_02129	B_14_00497	B_15_00564	B_16_02075	B_17_02158	B_18_02053	B_19_02177	B_20_01156	B_21_01311	B_23_01239	B_24_01236	B_25_00990	B_26_01292	B_27_01676	B_29_01528	B_30_01253	B_31_01046	B_32_01172	B_33_00987	B_34_01590	B_35_01689	B_36_01673	B_38_01777	B_39_00790	B_4_00314	B_40_00552	B_41_01260	B_42_01304	B_43_01113	B_44_01433	B_45_01464	B_46_00014
serA		D-3-phosphoglycerate dehydrogenase	78	78	1	32	1894				1199	1199	1199	B_1_00321	B_10_02036	B_11_02009	B_12_02035	B_13_02121	B_14_00489	B_15_00556	B_16_02067	B_17_02150	B_18_02061	B_19_02169	B_20_01148	B_21_01303	B_23_01231	B_24_01228	B_25_00998	B_26_01300	B_27_01668	B_29_01536	B_30_01245	B_31_01054	B_32_01164	B_33_00979	B_34_01598	B_35_01697	B_36_01665	B_38_01769	B_39_00798	B_4_00322	B_40_00560	B_41_01252	B_42_01296	B_43_01121	B_44_01441	B_45_01456	B_46_00022
rsmH		Ribosomal RNA small subunit methyltransferase H	78	78	1	32	1897				1079	1079	1079	B_1_00324	B_10_02039	B_11_02006	B_12_02032	B_13_02118	B_14_00486	B_15_00553	B_16_02064	B_17_02147	B_18_02064	B_19_02166	B_20_01145	B_21_01300	B_23_01228	B_24_01225	B_25_01001	B_26_01303	B_27_01665	B_29_01539	B_30_01242	B_31_01057	B_32_01161	B_33_00976	B_34_01601	B_35_01700	B_36_01662	B_38_01766	B_39_00801	B_4_00325	B_40_00563	B_41_01249	B_42_01293	B_43_01124	B_44_01444	B_45_01453	B_46_00025
group_1666		hypothetical protein	78	78	1	32	1898				449	449	449	B_1_00325	B_10_02040	B_11_02005	B_12_02031	B_13_02117	B_14_00485	B_15_00552	B_16_02063	B_17_02146	B_18_02065	B_19_02165	B_20_01144	B_21_01299	B_23_01227	B_24_01224	B_25_01002	B_26_01304	B_27_01664	B_29_01540	B_30_01241	B_31_01058	B_32_01160	B_33_00975	B_34_01602	B_35_01701	B_36_01661	B_38_01765	B_39_00802	B_4_00326	B_40_00564	B_41_01248	B_42_01292	B_43_01125	B_44_01445	B_45_01452	B_46_00026
pbpB		Penicillin-binding protein PbpB	78	78	1	32	1899				1802	1802	1802	B_1_00326	B_10_02041	B_11_02004	B_12_02030	B_13_02116	B_14_00484	B_15_00551	B_16_02062	B_17_02145	B_18_02066	B_19_02164	B_20_01143	B_21_01298	B_23_01226	B_24_01223	B_25_01003	B_26_01305	B_27_01663	B_29_01541	B_30_01240	B_31_01059	B_32_01159	B_33_00974	B_34_01603	B_35_01702	B_36_01660	B_38_01764	B_39_00803	B_4_00327	B_40_00565	B_41_01247	B_42_01291	B_43_01126	B_44_01446	B_45_01451	B_46_00027
murF		UDP-N-acetylmuramoyl-tripeptide--D-alanyl-D-alanine ligase	78	78	1	32	1901				1451	1451	1451	B_1_00328	B_10_02043	B_11_02002	B_12_02028	B_13_02114	B_14_00482	B_15_00549	B_16_02060	B_17_02143	B_18_02068	B_19_02162	B_20_01141	B_21_01296	B_23_01224	B_24_01221	B_25_01005	B_26_01307	B_27_01661	B_29_01543	B_30_01238	B_31_01061	B_32_01157	B_33_00972	B_34_01605	B_35_01704	B_36_01658	B_38_01762	B_39_00805	B_4_00329	B_40_00567	B_41_01245	B_42_01289	B_43_01128	B_44_01448	B_45_01449	B_46_00029
ftsQ		Cell division protein FtsQ	78	78	1	32	1907				1064	1064	1064	B_1_00334	B_10_02049	B_11_01996	B_12_02022	B_13_02108	B_14_00476	B_15_00543	B_16_02054	B_17_02137	B_18_02074	B_19_02156	B_20_01135	B_21_01290	B_23_01218	B_24_01215	B_25_01011	B_26_01313	B_27_01655	B_29_01549	B_30_01232	B_31_01067	B_32_01151	B_33_00966	B_34_01611	B_35_01710	B_36_01652	B_38_01756	B_39_00811	B_4_00335	B_40_00573	B_41_01239	B_42_01283	B_43_01134	B_44_01454	B_45_01443	B_46_00035
group_1672	nagC_4	N-acetylglucosamine repressor	78	78	1	32	1952				1214	1214	1214	B_1_00342	B_10_01986	B_11_01973	B_12_01894	B_13_02073	B_14_00468	B_15_00519	B_16_02031	B_17_01731	B_18_01617	B_19_01773	B_20_01117	B_21_01272	B_23_01200	B_24_01197	B_25_01029	B_26_01331	B_27_01637	B_29_01567	B_30_01214	B_31_01085	B_32_01133	B_33_00948	B_34_01631	B_35_01730	B_36_01632	B_38_01734	B_39_00819	B_4_00343	B_40_00581	B_41_01219	B_42_01263	B_43_01154	B_44_01474	B_45_01435	B_46_00055
smc_2		Chromosome partition protein Smc	78	78	1	32	1967				3665	3677	3676	B_1_00355	B_10_02001	B_11_01958	B_12_01909	B_13_02088	B_14_00455	B_15_00504	B_16_02016	B_17_01716	B_18_01602	B_19_01758	B_20_01104	B_21_01259	B_23_01187	B_24_01184	B_25_01042	B_26_01344	B_27_01624	B_29_01580	B_30_01201	B_31_01098	B_32_01120	B_33_00935	B_34_01644	B_35_01330	B_36_01176	B_38_00566	B_39_00832	B_4_00356	B_40_00594	B_41_01206	B_42_01250	B_43_01167	B_44_01487	B_45_01422	B_46_00068
murE_1		UDP-N-acetylmuramoyl-L-alanyl-D-glutamate--L-lysine ligase	78	78	1	32	1969				1553	1553	1553	B_1_00357	B_10_02003	B_11_01956	B_12_01911	B_13_02090	B_14_00453	B_15_00502	B_16_02014	B_17_01714	B_18_01600	B_19_01756	B_20_01102	B_21_01257	B_23_01185	B_24_01182	B_25_01044	B_26_01346	B_27_01622	B_29_01582	B_30_01199	B_31_01100	B_32_01118	B_33_00933	B_34_01646	B_35_01328	B_36_01178	B_38_00564	B_39_00834	B_4_00358	B_40_00596	B_41_01204	B_42_01248	B_43_01169	B_44_01489	B_45_01420	B_46_00070
group_1675		hypothetical protein	78	78	1	32	1971				320	320	320	B_1_00359	B_10_02005	B_11_01954	B_12_01913	B_13_02092	B_14_00451	B_15_00500	B_16_02012	B_17_01712	B_18_01598	B_19_01754	B_20_01100	B_21_01255	B_23_01183	B_24_01180	B_25_01046	B_26_01348	B_27_01620	B_29_01584	B_30_01197	B_31_01102	B_32_01116	B_33_00931	B_34_01648	B_35_01326	B_36_01180	B_38_00562	B_39_00836	B_4_00360	B_40_00598	B_41_01202	B_42_01246	B_43_01171	B_44_01491	B_45_01418	B_46_00072
yihR_1		putative protein YihR	78	78	1	32	1973				956	956	956	B_1_00361	B_10_02007	B_11_01952	B_12_01915	B_13_02094	B_14_00449	B_15_00498	B_16_02010	B_17_01710	B_18_01596	B_19_01752	B_20_01098	B_21_01253	B_23_01181	B_24_01178	B_25_01048	B_26_01350	B_27_01618	B_29_01586	B_30_01195	B_31_01104	B_32_01114	B_33_00929	B_34_01650	B_35_01324	B_36_01182	B_38_00560	B_39_00838	B_4_00362	B_40_00600	B_41_01200	B_42_01244	B_43_01173	B_44_01493	B_45_01416	B_46_00074
ispH2		4-hydroxy-3-methylbut-2-enyl diphosphate reductase 2	78	78	1	32	1977				992	998	992	B_1_00362	B_10_02008	B_11_01951	B_12_01916	B_13_02095	B_14_00448	B_15_00497	B_16_02009	B_17_01709	B_18_01595	B_19_01751	B_20_01097	B_21_01252	B_23_01180	B_24_01177	B_25_01049	B_26_01351	B_27_01617	B_29_01587	B_30_01194	B_31_01105	B_32_01113	B_33_00928	B_34_01651	B_35_01323	B_36_01183	B_38_00559	B_39_00839	B_4_00363	B_40_00601	B_41_01199	B_42_01243	B_43_01174	B_44_01417	B_45_01415	B_46_00075
ybaK		Cys-tRNA(Pro)/Cys-tRNA(Cys) deacylase YbaK	78	78	1	32	1980				509	509	509	B_1_00363	B_10_01687	B_11_00003	B_12_01753	B_13_00969	B_14_00447	B_15_00496	B_16_01421	B_17_01708	B_18_01594	B_19_01750	B_20_01096	B_21_01251	B_23_01179	B_24_01176	B_25_01050	B_26_01352	B_27_01616	B_29_01588	B_30_01193	B_31_01106	B_32_01112	B_33_00927	B_34_01114	B_35_01322	B_36_01184	B_38_00558	B_39_00840	B_4_00364	B_40_00602	B_41_01198	B_42_01242	B_43_01175	B_44_01416	B_45_01414	B_46_00076
group_1679		hypothetical protein	78	78	1	32	1982				725	725	725	B_1_00365	B_10_01685	B_11_00005	B_12_01751	B_13_00971	B_14_00445	B_15_00494	B_16_01423	B_17_01706	B_18_01592	B_19_01748	B_20_01094	B_21_01249	B_23_01177	B_24_01174	B_25_01052	B_26_01354	B_27_01614	B_29_01590	B_30_01191	B_31_01108	B_32_01110	B_33_00925	B_34_01116	B_35_01320	B_36_01186	B_38_00556	B_39_00842	B_4_00366	B_40_00604	B_41_01196	B_42_01240	B_43_01177	B_44_01414	B_45_01412	B_46_00078
group_1680		hypothetical protein	78	78	1	32	1994				827	827	827	B_1_00375	B_10_01677	B_11_00013	B_12_01743	B_13_00979	B_14_00435	B_15_00486	B_16_01431	B_17_01696	B_18_01582	B_19_01738	B_20_01084	B_21_01239	B_23_01167	B_24_01164	B_25_01062	B_26_01364	B_27_01604	B_29_01600	B_30_01181	B_31_01118	B_32_01100	B_33_00915	B_34_01127	B_35_01311	B_36_01195	B_38_00546	B_39_00852	B_4_00376	B_40_00614	B_41_01186	B_42_01230	B_43_01187	B_44_01404	B_45_01402	B_46_00088
nadC		putative nicotinate-nucleotide pyrophosphorylase [carboxylating]	78	78	1	32	1997				893	893	893	B_1_00378	B_10_01674	B_11_00016	B_12_01740	B_13_00982	B_14_00432	B_15_00483	B_16_01434	B_17_01693	B_18_01579	B_19_01735	B_20_01081	B_21_01236	B_23_01164	B_24_01161	B_25_01065	B_26_01367	B_27_01601	B_29_01603	B_30_01178	B_31_01121	B_32_01097	B_33_00912	B_34_01130	B_35_01308	B_36_01198	B_38_00543	B_39_00855	B_4_00379	B_40_00617	B_41_01183	B_42_01227	B_43_01190	B_44_01401	B_45_01399	B_46_00091
pheA		Prephenate dehydratase	78	78	1	32	2006				968	968	968	B_1_00383	B_10_01670	B_11_00020	B_12_01736	B_13_00986	B_14_00427	B_15_00478	B_16_01438	B_17_01689	B_18_01575	B_19_01731	B_20_01076	B_21_01231	B_23_01159	B_24_01156	B_25_01070	B_26_01372	B_27_01596	B_29_01608	B_30_01173	B_31_01126	B_32_01092	B_33_00907	B_34_01135	B_35_01303	B_36_01203	B_38_00538	B_39_00860	B_4_00384	B_40_00622	B_41_01178	B_42_01222	B_43_01195	B_44_01396	B_45_01394	B_46_00096
xerC_1		Tyrosine recombinase XerC	78	78	1	32	2009				1061	1073	1068	B_1_00386	B_10_01667	B_11_00023	B_12_01733	B_13_00989	B_14_00424	B_15_00475	B_16_01441	B_17_01686	B_18_01572	B_19_01728	B_20_01073	B_21_01228	B_23_01156	B_24_01153	B_25_01073	B_26_01375	B_27_01593	B_29_01611	B_30_01170	B_31_01129	B_32_01089	B_33_00904	B_34_01138	B_35_01300	B_36_01206	B_38_00535	B_39_00863	B_4_00387	B_40_00625	B_41_01175	B_42_01219	B_43_01198	B_44_01393	B_45_01391	B_46_00099
fic		putative adenosine monophosphate-protein transferase fic	78	78	1	32	2042				728	728	728	B_1_00410	B_10_01646	B_11_00044	B_12_01712	B_13_01010	B_14_00400	B_15_00454	B_16_01462	B_17_01665	B_18_01551	B_19_01707	B_20_01049	B_21_01204	B_23_01132	B_24_01129	B_25_01097	B_26_01399	B_27_01569	B_29_01635	B_30_01146	B_31_01153	B_32_01065	B_33_00880	B_34_01159	B_35_01276	B_36_01230	B_38_00511	B_39_00887	B_4_00411	B_40_00649	B_41_01151	B_42_01195	B_43_01222	B_44_01369	B_45_01367	B_46_00123
ftsK		DNA translocase FtsK	78	78	1	32	2043				1589	2909	2892	B_1_00411	B_10_01645	B_11_00045	B_12_01711	B_13_01011	B_14_00399	B_15_00453	B_16_01463	B_17_01664	B_18_01550	B_19_01706	B_20_01048	B_21_01203	B_23_01131	B_24_01128	B_25_01098	B_26_01400	B_27_01568	B_29_01636	B_30_01145	B_31_01154	B_32_01064	B_33_00879	B_34_01160	B_35_01275	B_36_01231	B_38_00510	B_39_00888	B_4_00412	B_40_00650	B_41_01150	B_42_01194	B_43_01223	B_44_01368	B_45_01366	B_46_00124
pgsA2		Putative CDP-diacylglycerol--glycerol-3-phosphate 3-phosphatidyl-transferase 2	78	78	1	32	2044				635	659	638	B_1_00412	B_10_01644	B_11_00046	B_12_01710	B_13_01012	B_14_00398	B_15_00452	B_16_01464	B_17_01663	B_18_01549	B_19_01705	B_20_01047	B_21_01202	B_23_01130	B_24_01127	B_25_01099	B_26_01401	B_27_01567	B_29_01637	B_30_01144	B_31_01155	B_32_01063	B_33_00878	B_34_01161	B_35_01274	B_36_01232	B_38_00509	B_39_00889	B_4_00413	B_40_00651	B_41_01149	B_42_01193	B_43_01224	B_44_01367	B_45_01365	B_46_00125
clgR		Transcriptional regulator ClgR	78	78	1	32	2050				515	515	515	B_1_00414	B_10_01642	B_11_00048	B_12_01708	B_13_01014	B_14_00396	B_15_00450	B_16_01466	B_17_01661	B_18_01547	B_19_01703	B_20_01045	B_21_01200	B_23_01128	B_24_01125	B_25_01101	B_26_01403	B_27_01565	B_29_01639	B_30_01142	B_31_01157	B_32_01061	B_33_00876	B_34_01163	B_35_01272	B_36_01234	B_38_00507	B_39_00891	B_4_00415	B_40_00653	B_41_01147	B_42_01191	B_43_01226	B_44_01365	B_45_01363	B_46_00127
ispB		Octaprenyl diphosphate synthase	78	78	1	32	2071				1082	1082	1082	B_1_00428	B_10_01631	B_11_00059	B_12_01697	B_13_01025	B_14_00382	B_15_00439	B_16_01477	B_17_01649	B_18_01535	B_19_01691	B_20_01031	B_21_01186	B_23_01114	B_24_01111	B_25_01115	B_26_01417	B_27_01551	B_29_01653	B_30_01128	B_31_01171	B_32_01047	B_33_00862	B_34_01176	B_35_01259	B_36_01247	B_38_00494	B_39_00905	B_4_00429	B_40_00667	B_41_01134	B_42_01178	B_43_01239	B_44_01352	B_45_01349	B_46_00140
hrdB		RNA polymerase principal sigma factor HrdB	78	78	1	32	2073				1388	1424	1417	B_1_00430	B_10_01629	B_11_00061	B_12_01695	B_13_01027	B_14_00380	B_15_00437	B_16_01479	B_17_01647	B_18_01533	B_19_01689	B_20_01029	B_21_01184	B_23_01112	B_24_01109	B_25_01117	B_26_01419	B_27_01549	B_29_01655	B_30_01126	B_31_01173	B_32_01045	B_33_00860	B_34_01178	B_35_01257	B_36_01249	B_38_00492	B_39_00907	B_4_00431	B_40_00669	B_41_01132	B_42_01176	B_43_01241	B_44_01350	B_45_01347	B_46_00142
group_1698		hypothetical protein	78	78	1	32	2081				1091	1091	1091	B_1_00438	B_10_01621	B_11_00069	B_12_01687	B_13_01035	B_14_00372	B_15_00429	B_16_01487	B_17_01639	B_18_01525	B_19_01681	B_20_01021	B_21_01176	B_23_01104	B_24_01101	B_25_01125	B_26_01427	B_27_01541	B_29_01663	B_30_01118	B_31_01181	B_32_01037	B_33_00852	B_34_01186	B_35_01249	B_36_01257	B_38_00484	B_39_00915	B_4_00439	B_40_00677	B_41_01124	B_42_01168	B_43_01249	B_44_01342	B_45_01339	B_46_00150
group_1699		hypothetical protein	78	78	1	32	2082				293	293	293	B_1_00439	B_10_01620	B_11_00070	B_12_01686	B_13_01036	B_14_00371	B_15_00428	B_16_01488	B_17_01638	B_18_01524	B_19_01680	B_20_01020	B_21_01175	B_23_01103	B_24_01100	B_25_01126	B_26_01428	B_27_01540	B_29_01664	B_30_01117	B_31_01182	B_32_01036	B_33_00851	B_34_01187	B_35_01248	B_36_01258	B_38_00483	B_39_00916	B_4_00440	B_40_00678	B_41_01123	B_42_01167	B_43_01250	B_44_01341	B_45_01338	B_46_00151
comEA		ComE operon protein 1	78	78	1	32	1561				704	704	704	B_1_00451	B_10_02178	B_11_01852	B_12_00925	B_13_01947	B_14_00359	B_15_01072	B_16_01840	B_17_00579	B_18_02183	B_19_00457	B_20_01006	B_21_01161	B_23_01089	B_24_01086	B_25_01140	B_26_01442	B_27_01526	B_29_01678	B_30_01103	B_31_01196	B_32_01022	B_33_00837	B_34_01199	B_35_01236	B_36_01270	B_38_00471	B_39_00930	B_4_00452	B_40_00692	B_41_00345	B_42_00640	B_43_00349	B_44_00617	B_45_01324	B_46_00176
comEC		ComE operon protein 3	78	78	1	32	1560				1754	1754	1754	B_1_00452	B_10_02179	B_11_01853	B_12_00924	B_13_01946	B_14_00358	B_15_01073	B_16_01841	B_17_00580	B_18_02182	B_19_00458	B_20_01005	B_21_01160	B_23_01088	B_24_01085	B_25_01141	B_26_01443	B_27_01525	B_29_01679	B_30_01102	B_31_01197	B_32_01021	B_33_00836	B_34_01200	B_35_01235	B_36_01271	B_38_00470	B_39_00931	B_4_00453	B_40_00693	B_41_00346	B_42_00639	B_43_00348	B_44_00616	B_45_01323	B_46_00177
tsaE		tRNA threonylcarbamoyladenosine biosynthesis protein TsaE	78	78	1	32	1557				566	566	566	B_1_00455	B_10_02181	B_11_01855	B_12_00922	B_13_01944	B_14_00355	B_15_01075	B_16_01843	B_17_00582	B_18_02180	B_19_00460	B_20_01002	B_21_01157	B_23_01085	B_24_01082	B_25_01144	B_26_01446	B_27_01522	B_29_01682	B_30_01099	B_31_01200	B_32_01018	B_33_00833	B_34_01203	B_35_01232	B_36_01274	B_38_00467	B_39_00934	B_4_00456	B_40_00696	B_41_00349	B_42_00636	B_43_00345	B_44_00613	B_45_01320	B_46_00180
uvrA_1		UvrABC system protein A	78	78	1	32	2934				2504	2588	2552	B_1_00162	B_10_00199	B_11_00300	B_12_00897	B_13_00198	B_14_00173	B_15_02046	B_16_00207	B_17_00348	B_18_00668	B_19_01141	B_20_00862	B_21_01489	B_23_00537	B_24_00536	B_25_00882	B_26_00546	B_27_00984	B_29_00959	B_30_00603	B_31_00539	B_32_00884	B_33_01217	B_34_00915	B_35_00611	B_36_00984	B_38_01857	B_39_01032	B_4_00138	B_40_01188	B_41_00172	B_42_00173	B_43_00730	B_44_00160	B_45_00535	B_46_00701
pncB1		Nicotinate phosphoribosyltransferase pncB1	78	78	1	32	5587				1322	1322	1322	B_1_00499	B_10_01406	B_11_01422	B_12_01470	B_13_01416	B_14_00732	B_15_01794	B_16_00466	B_17_00895	B_18_00302	B_19_00775	B_20_01348	B_21_00678	B_23_01498	B_24_01414	B_25_01475	B_26_01528	B_27_00038	B_29_00762	B_30_01550	B_31_01587	B_32_01469	B_33_01590	B_34_00394	B_35_01026	B_36_00129	B_38_00252	B_39_01792	B_4_00500	B_40_01785	B_41_00852	B_42_00708	B_43_00419	B_44_00840	B_45_01696	B_46_01004
group_1724		hypothetical protein	78	78	1	32	5591				293	293	293	B_1_00503	B_10_01403	B_11_01425	B_12_01467	B_13_01413	B_14_00728	B_15_01790	B_16_00469	B_17_00891	B_18_00298	B_19_00771	B_20_01359	B_21_00667	B_23_01487	B_24_01403	B_25_01464	B_26_01539	B_27_00049	B_29_00751	B_30_01539	B_31_01598	B_32_01458	B_33_01579	B_34_00390	B_35_01022	B_36_00133	B_38_00241	B_39_01788	B_4_00504	B_40_01789	B_41_00848	B_42_00712	B_43_00423	B_44_00836	B_45_01700	B_46_01000
fitB		Toxin FitB	78	78	1	32	5600				419	419	419	B_1_00512	B_10_01394	B_11_01434	B_12_01458	B_13_01404	B_14_00719	B_15_01781	B_16_00478	B_17_00882	B_18_00289	B_19_00762	B_20_01368	B_21_00658	B_23_01478	B_24_01394	B_25_01455	B_26_01548	B_27_00058	B_29_00742	B_30_01530	B_31_01607	B_32_01449	B_33_01570	B_34_00381	B_35_01013	B_36_00142	B_38_00232	B_39_01779	B_4_00513	B_40_01798	B_41_00839	B_42_00721	B_43_00432	B_44_00827	B_45_01709	B_46_00991
ettA_2		Energy-dependent translational throttle protein EttA	78	78	1	32	5604				2276	2276	2276	B_1_00513	B_10_01393	B_11_01435	B_12_01457	B_13_01403	B_14_00718	B_15_01780	B_16_00479	B_17_00881	B_18_00288	B_19_00761	B_20_01369	B_21_00657	B_23_01477	B_24_01393	B_25_01454	B_26_01549	B_27_00059	B_29_00741	B_30_01529	B_31_01608	B_32_01448	B_33_01569	B_34_00380	B_35_01012	B_36_00143	B_38_00231	B_39_01778	B_4_00514	B_40_01799	B_41_00838	B_42_00722	B_43_00433	B_44_00826	B_45_01710	B_46_00990
iolS		Aldo-keto reductase IolS	78	78	1	32	5628				863	863	863	B_1_00526	B_10_01375	B_11_01453	B_12_01439	B_13_01385	B_14_00705	B_15_01757	B_16_00497	B_17_00864	B_18_00271	B_19_00744	B_20_01383	B_21_00643	B_23_01463	B_24_01379	B_25_01440	B_26_01563	B_27_00073	B_29_00727	B_30_01515	B_31_01622	B_32_01434	B_33_01555	B_34_00367	B_35_01002	B_36_00153	B_38_00220	B_39_01768	B_4_00528	B_40_01809	B_41_00821	B_42_00739	B_43_00450	B_44_00809	B_45_01720	B_46_00973
mtnN		5'-methylthioadenosine/S-adenosylhomocysteine nucleosidase	78	78	1	32	5638				713	713	713	B_1_00535	B_10_01362	B_11_01466	B_12_01426	B_13_01372	B_14_00696	B_15_01744	B_16_00510	B_17_00850	B_18_00257	B_19_00730	B_20_01392	B_21_00634	B_23_01454	B_24_01370	B_25_01431	B_26_01572	B_27_00082	B_29_00718	B_30_01506	B_31_01631	B_32_01425	B_33_01546	B_34_00358	B_35_00993	B_36_00162	B_38_00211	B_39_01759	B_4_00537	B_40_01818	B_41_00812	B_42_00748	B_43_00459	B_44_00800	B_45_01729	B_46_00964
trmD		tRNA (guanine-N(1)-)-methyltransferase	78	78	1	32	5651				815	815	815	B_1_00544	B_10_01353	B_11_01475	B_12_01417	B_13_01363	B_14_00687	B_15_01735	B_16_00519	B_17_00841	B_18_00248	B_19_00721	B_20_01401	B_21_00625	B_23_01445	B_24_01361	B_25_01422	B_26_01581	B_27_00091	B_29_00709	B_30_01497	B_31_01640	B_32_01416	B_33_01537	B_34_00349	B_35_00984	B_36_00171	B_38_00202	B_39_01750	B_4_00546	B_40_01827	B_41_00803	B_42_00757	B_43_00468	B_44_00791	B_45_01738	B_46_00955
iolC		5-dehydro-2-deoxygluconokinase	78	78	1	32	6464				1016	1016	1016	B_1_00548	B_10_01345	B_11_01483	B_12_01409	B_13_01355	B_14_00683	B_15_01727	B_16_00527	B_17_00833	B_18_00240	B_19_00713	B_20_01405	B_21_00621	B_23_01441	B_24_01357	B_25_01418	B_26_01585	B_27_00095	B_29_00705	B_30_01493	B_31_01644	B_32_01412	B_33_01533	B_34_00345	B_35_00980	B_36_00175	B_38_00198	B_39_01746	B_4_00550	B_40_01831	B_41_00799	B_42_00761	B_43_00472	B_44_00787	B_45_01742	B_46_00951
group_1733		hypothetical protein	78	78	1	32	6475				1400	1412	1405	B_1_00555	B_10_01331	B_11_01497	B_12_01394	B_13_01341	B_14_00676	B_15_01715	B_16_00542	B_17_00821	B_18_00228	B_19_00701	B_20_01420	B_21_00606	B_23_01426	B_24_01342	B_25_01403	B_26_01600	B_27_00110	B_29_00690	B_30_01478	B_31_01659	B_32_01397	B_33_01518	B_34_00330	B_35_00969	B_36_00186	B_38_00191	B_39_01739	B_4_00557	B_40_01838	B_41_00792	B_42_00768	B_43_00479	B_44_00780	B_45_01749	B_46_00944
ddl		D-alanine--D-alanine ligase	78	78	1	32	6485				1187	1187	1187	B_1_00564	B_10_01322	B_11_01506	B_12_01385	B_13_01332	B_14_00667	B_15_01706	B_16_00551	B_17_00812	B_18_00219	B_19_00692	B_20_01429	B_21_00597	B_23_01417	B_24_01333	B_25_01394	B_26_01609	B_27_00119	B_29_00681	B_30_01469	B_31_01668	B_32_01388	B_33_01509	B_34_00321	B_35_00960	B_36_00195	B_38_00182	B_39_01216	B_4_00566	B_40_01004	B_41_00783	B_42_00777	B_43_00488	B_44_00771	B_45_00004	B_46_00935
gpsA		Glycerol-3-phosphate dehydrogenase [NAD(P) ]	78	78	1	32	6486				1001	1001	1001	B_1_00565	B_10_01321	B_11_01507	B_12_01384	B_13_01331	B_14_00666	B_15_01705	B_16_00552	B_17_00811	B_18_00218	B_19_00691	B_20_01430	B_21_00596	B_23_01416	B_24_01332	B_25_01393	B_26_01610	B_27_00120	B_29_00680	B_30_01468	B_31_01669	B_32_01387	B_33_01508	B_34_00320	B_35_00959	B_36_00196	B_38_00181	B_39_01217	B_4_00567	B_40_01003	B_41_00782	B_42_00778	B_43_00489	B_44_00770	B_45_00005	B_46_00934
group_1736		Inorganic triphosphatase	78	78	1	32	6490				626	626	626	B_1_00569	B_10_01317	B_11_01511	B_12_01380	B_13_01327	B_14_00662	B_15_01701	B_16_00556	B_17_00807	B_18_00214	B_19_00687	B_20_01434	B_21_00592	B_23_01412	B_24_01328	B_25_01389	B_26_01614	B_27_00124	B_29_00676	B_30_01464	B_31_01673	B_32_01383	B_33_01504	B_34_00316	B_35_00955	B_36_00200	B_38_00177	B_39_01221	B_4_00571	B_40_00999	B_41_00778	B_42_00782	B_43_00493	B_44_00766	B_45_00009	B_46_00930
group_1737		putative protein	78	78	1	32	6491				974	974	974	B_1_00570	B_10_01316	B_11_01512	B_12_01379	B_13_01326	B_14_00661	B_15_01700	B_16_00557	B_17_00806	B_18_00213	B_19_00686	B_20_01435	B_21_00591	B_23_01411	B_24_01327	B_25_01388	B_26_01615	B_27_00125	B_29_00675	B_30_01463	B_31_01674	B_32_01382	B_33_01503	B_34_00315	B_35_00954	B_36_00201	B_38_00176	B_39_01222	B_4_00572	B_40_00998	B_41_00777	B_42_00783	B_43_00494	B_44_00765	B_45_00010	B_46_00929
fbp		FK506-binding protein	78	78	1	32	6494				968	989	986	B_1_00573	B_10_01313	B_11_01515	B_12_01376	B_13_01323	B_14_00658	B_15_02469	B_16_00560	B_17_00803	B_18_00210	B_19_00683	B_20_01438	B_21_00588	B_23_01408	B_24_01324	B_25_01385	B_26_01618	B_27_00128	B_29_00672	B_30_01460	B_31_01677	B_32_01379	B_33_01500	B_34_00312	B_35_00951	B_36_00204	B_38_00173	B_39_01225	B_4_00575	B_40_00995	B_41_00774	B_42_00786	B_43_00497	B_44_00762	B_45_00013	B_46_00926
nucS		Endonuclease NucS	78	78	1	32	6495				770	800	772	B_1_00574	B_10_01312	B_11_01516	B_12_01375	B_13_01322	B_14_00657	B_15_02468	B_16_00561	B_17_00802	B_18_00209	B_19_00682	B_20_01439	B_21_00587	B_23_01407	B_24_01323	B_25_01384	B_26_01619	B_27_00129	B_29_00671	B_30_01459	B_31_01678	B_32_01378	B_33_01499	B_34_00311	B_35_00950	B_36_00205	B_38_00172	B_39_01226	B_4_00576	B_40_00994	B_41_00773	B_42_00787	B_43_00498	B_44_00761	B_45_00014	B_46_00925
atpC		ATP synthase epsilon chain	78	78	1	32	6496				293	293	293	B_1_00575	B_10_01311	B_11_01517	B_12_01374	B_13_01321	B_14_00656	B_15_02467	B_16_00562	B_17_00801	B_18_00208	B_19_00681	B_20_01440	B_21_00586	B_23_01406	B_24_01322	B_25_01383	B_26_01620	B_27_00130	B_29_00670	B_30_01458	B_31_01679	B_32_01377	B_33_01498	B_34_00310	B_35_00949	B_36_00206	B_38_00171	B_39_01227	B_4_00577	B_40_00993	B_41_00772	B_42_00788	B_43_00499	B_44_00760	B_45_00015	B_46_00924
atpG		ATP synthase gamma chain	78	78	1	32	6498				923	923	923	B_1_00577	B_10_01309	B_11_01519	B_12_01372	B_13_01319	B_14_00654	B_15_02465	B_16_00564	B_17_00799	B_18_00206	B_19_00679	B_20_01442	B_21_00584	B_23_01404	B_24_01320	B_25_01381	B_26_01622	B_27_00132	B_29_00668	B_30_01456	B_31_01681	B_32_01375	B_33_01496	B_34_00308	B_35_00947	B_36_00208	B_38_00169	B_39_01229	B_4_00579	B_40_00991	B_41_00770	B_42_00790	B_43_00501	B_44_00758	B_45_00017	B_46_00922
atpFH		ATP synthase subunit b-delta	78	78	1	32	6500				836	836	836	B_1_00579	B_10_01307	B_11_01521	B_12_01370	B_13_01317	B_14_00652	B_15_02463	B_16_00566	B_17_00797	B_18_00204	B_19_00677	B_20_01444	B_21_00582	B_23_01402	B_24_01318	B_25_01379	B_26_01624	B_27_00134	B_29_00666	B_30_01454	B_31_01683	B_32_01373	B_33_01494	B_34_00306	B_35_00945	B_36_00210	B_38_00167	B_39_01231	B_4_00581	B_40_00989	B_41_00768	B_42_00792	B_43_00503	B_44_00756	B_45_00019	B_46_00920
atpF		ATP synthase subunit b	78	78	1	32	6501				518	518	518	B_1_00580	B_10_01306	B_11_01522	B_12_01369	B_13_01316	B_14_00651	B_15_02462	B_16_00567	B_17_00796	B_18_00203	B_19_00676	B_20_01445	B_21_00581	B_23_01401	B_24_01317	B_25_01378	B_26_01625	B_27_00135	B_29_00665	B_30_01453	B_31_01684	B_32_01372	B_33_01493	B_34_00305	B_35_00944	B_36_00211	B_38_00166	B_39_01232	B_4_00582	B_40_00988	B_41_00767	B_42_00793	B_43_00504	B_44_00755	B_45_00020	B_46_00919
metAA		Homoserine O-acetyltransferase	78	78	1	32	6644				1034	1034	1034	B_1_00584	B_10_01303	B_11_01525	B_12_01366	B_13_01313	B_14_00647	B_15_02459	B_16_00570	B_17_00793	B_18_00200	B_19_00673	B_20_01449	B_21_00577	B_23_01397	B_24_01313	B_25_01374	B_26_01629	B_27_00139	B_29_00661	B_30_01449	B_31_01688	B_32_01368	B_33_01489	B_34_00301	B_35_00940	B_36_00215	B_38_00162	B_39_01236	B_4_00586	B_40_00984	B_41_00764	B_42_00796	B_43_00507	B_44_00752	B_45_00024	B_46_00916
glgE1		Alpha-1,4-glucan:maltose-1-phosphate maltosyltransferase 1	78	78	1	32	6685				2240	2240	2240	B_1_00587	B_10_01296	B_11_01532	B_12_01359	B_13_01306	B_14_00644	B_15_02325	B_16_00577	B_17_00788	B_18_00194	B_19_00667	B_20_01309	B_21_00515	B_23_02008	B_24_01251	B_25_01190	B_26_00002	B_27_00167	B_29_00633	B_30_01407	B_31_01309	B_32_01221	B_33_01308	B_34_00298	B_35_00937	B_36_00218	B_38_00133	B_39_01296	B_4_00589	B_40_00924	B_41_00706	B_42_00856	B_43_00567	B_44_00694	B_45_00084	B_46_00858
ppa		Inorganic pyrophosphatase	78	78	1	32	6688				494	494	494	B_1_00588	B_10_01295	B_11_01533	B_12_01358	B_13_01305	B_14_00643	B_15_02324	B_16_00578	B_17_00787	B_18_00193	B_19_00666	B_20_01308	B_21_00514	B_23_02009	B_24_01250	B_25_01191	B_26_00003	B_27_00168	B_29_00632	B_30_01406	B_31_01310	B_32_01222	B_33_01309	B_34_00297	B_35_00936	B_36_00219	B_38_00132	B_39_01297	B_4_00590	B_40_00923	B_41_00705	B_42_00857	B_43_00568	B_44_00693	B_45_00085	B_46_00857
srrA		Transcriptional regulatory protein SrrA	78	78	1	32	6691				782	800	799	B_1_00591	B_10_01292	B_11_01536	B_12_01355	B_13_01302	B_14_00640	B_15_02321	B_16_00581	B_17_00784	B_18_00190	B_19_00663	B_20_01305	B_21_00511	B_23_01388	B_24_01587	B_25_01198	B_26_01042	B_27_00171	B_29_00629	B_30_01403	B_31_01313	B_32_01225	B_33_01313	B_34_00294	B_35_00933	B_36_00222	B_38_00129	B_39_01300	B_4_00593	B_40_00920	B_41_00702	B_42_00860	B_43_00571	B_44_00690	B_45_00088	B_46_00854
nth		Endonuclease III	78	78	1	32	6692				686	686	686	B_1_00592	B_10_01291	B_11_01537	B_12_01354	B_13_01301	B_14_00639	B_15_02320	B_16_00582	B_17_00783	B_18_00189	B_19_00662	B_20_01304	B_21_00510	B_23_01387	B_24_01586	B_25_01199	B_26_01043	B_27_00172	B_29_00628	B_30_01402	B_31_01314	B_32_01226	B_33_01314	B_34_00293	B_35_00932	B_36_00223	B_38_00128	B_39_01301	B_4_00594	B_40_00919	B_41_00701	B_42_00861	B_43_00572	B_44_00689	B_45_00089	B_46_00853
group_1749		hypothetical protein	78	78	1	32	6700				1613	1613	1613	B_1_00598	B_10_01284	B_11_01544	B_12_01347	B_13_01294	B_14_00633	B_15_02313	B_16_00589	B_17_00776	B_18_00182	B_19_00655	B_20_01298	B_21_00504	B_23_01381	B_24_01580	B_25_01205	B_26_01049	B_27_00178	B_29_00622	B_30_01396	B_31_01320	B_32_01232	B_33_01320	B_34_00287	B_35_00926	B_36_00229	B_38_00122	B_39_01307	B_4_00600	B_40_00913	B_41_00695	B_42_00867	B_43_00578	B_44_00683	B_45_00095	B_46_00847
speG		Spermidine N(1)-acetyltransferase	78	78	1	32	6703				1064	1064	1064	B_1_00601	B_10_01281	B_11_01547	B_12_01344	B_13_01291	B_14_00630	B_15_02310	B_16_00592	B_17_00773	B_18_00179	B_19_00652	B_20_01295	B_21_00501	B_23_01378	B_24_01577	B_25_01208	B_26_01052	B_27_00181	B_29_00619	B_30_01393	B_31_01323	B_32_01235	B_33_01323	B_34_00284	B_35_00923	B_36_00232	B_38_00119	B_39_01310	B_4_00603	B_40_00910	B_41_00692	B_42_00870	B_43_00581	B_44_00680	B_45_00098	B_46_00844
gatA		Glutamyl-tRNA(Gln) amidotransferase subunit A	78	78	1	32	6705				1541	1541	1541	B_1_00603	B_10_01279	B_11_01549	B_12_01342	B_13_01289	B_14_00628	B_15_02308	B_16_00594	B_17_00771	B_18_00177	B_19_00650	B_20_01293	B_21_00499	B_23_01376	B_24_01575	B_25_01210	B_26_01054	B_27_00183	B_29_00617	B_30_01391	B_31_01325	B_32_01237	B_33_01325	B_34_00282	B_35_00921	B_36_00234	B_38_00117	B_39_01312	B_4_00605	B_40_00908	B_41_00690	B_42_00872	B_43_00583	B_44_00678	B_45_00100	B_46_00842
gatC		Glutamyl-tRNA(Gln) amidotransferase subunit C	78	78	1	32	6706				350	350	350	B_1_00604	B_10_01278	B_11_01550	B_12_01341	B_13_01288	B_14_00627	B_15_02307	B_16_00595	B_17_00770	B_18_00176	B_19_00649	B_20_01292	B_21_00498	B_23_01375	B_24_01574	B_25_01211	B_26_01055	B_27_00184	B_29_00616	B_30_01390	B_31_01326	B_32_01238	B_33_01326	B_34_00281	B_35_00920	B_36_00235	B_38_00116	B_39_01313	B_4_00606	B_40_00907	B_41_00689	B_42_00873	B_43_00584	B_44_00677	B_45_00101	B_46_00841
trmL_2		tRNA (cytidine(34)-2'-O)-methyltransferase	78	78	1	32	6707				848	848	848	B_1_00605	B_10_01276	B_11_01552	B_12_01339	B_13_01286	B_14_00626	B_15_02305	B_16_00597	B_17_00768	B_18_00174	B_19_00647	B_20_01290	B_21_00496	B_23_01373	B_24_01572	B_25_01213	B_26_01057	B_27_00186	B_29_00614	B_30_01388	B_31_01328	B_32_01240	B_33_01328	B_34_00279	B_35_00919	B_36_00236	B_38_00114	B_39_01314	B_4_00607	B_40_00906	B_41_00687	B_42_00875	B_43_00586	B_44_00675	B_45_00102	B_46_00839
rplI		50S ribosomal protein L9	78	78	1	32	6725				446	446	446	B_1_00614	B_10_00748	B_11_00582	B_12_00350	B_13_00444	B_14_00617	B_15_02166	B_16_00612	B_17_00752	B_18_00157	B_19_00630	B_20_01281	B_21_00487	B_23_01364	B_24_01563	B_25_01222	B_26_01066	B_27_00195	B_29_00605	B_30_01379	B_31_01337	B_32_01249	B_33_01337	B_34_00270	B_35_00910	B_36_00245	B_38_00105	B_39_01323	B_4_00616	B_40_00897	B_41_00678	B_42_00884	B_43_00595	B_44_00666	B_45_00111	B_46_00830
group_1759		putative protein	78	78	1	32	6753				1820	1820	1820	B_1_00628	B_10_00742	B_11_00588	B_12_00356	B_13_00450	B_14_00603	B_15_02160	B_16_00618	B_17_00746	B_18_00151	B_19_00624	B_20_01267	B_21_00473	B_23_01350	B_24_01549	B_25_01236	B_26_01080	B_27_00209	B_29_00591	B_30_01365	B_31_01351	B_32_01263	B_33_01351	B_34_00256	B_35_00896	B_36_00259	B_38_00091	B_39_01337	B_4_00630	B_40_00883	B_41_00664	B_42_00898	B_43_00609	B_44_00652	B_45_00125	B_46_00816
group_1760		hypothetical protein	78	78	1	32	6754				287	287	287	B_1_00629	B_10_00741	B_11_00589	B_12_00357	B_13_00451	B_14_00602	B_15_02159	B_16_00619	B_17_00745	B_18_00150	B_19_00623	B_20_01266	B_21_00472	B_23_01349	B_24_01548	B_25_01237	B_26_01081	B_27_00210	B_29_00590	B_30_01364	B_31_01352	B_32_01264	B_33_01352	B_34_00255	B_35_00895	B_36_00260	B_38_00090	B_39_01338	B_4_00631	B_40_00882	B_41_00663	B_42_00899	B_43_00610	B_44_00651	B_45_00126	B_46_00815
dnaB		Replicative DNA helicase	78	78	1	32	6757				1412	1529	1525	B_1_00632	B_10_00738	B_11_00592	B_12_00360	B_13_00454	B_14_00599	B_15_02156	B_16_00622	B_17_00742	B_18_00147	B_19_00620	B_20_01263	B_21_00469	B_23_01346	B_24_01545	B_25_01240	B_26_01084	B_27_00213	B_29_00587	B_30_01361	B_31_01355	B_32_01267	B_33_01355	B_34_00252	B_35_00892	B_36_00263	B_38_00087	B_39_01341	B_4_00634	B_40_00879	B_41_00660	B_42_00902	B_43_00613	B_44_00648	B_45_00129	B_46_00812
mdtK		Multidrug resistance protein MdtK	78	78	1	32	6758				1445	1511	1448	B_1_00633	B_10_00737	B_11_00593	B_12_00361	B_13_00455	B_14_00598	B_15_02155	B_16_00623	B_17_00741	B_18_00146	B_19_00619	B_20_01262	B_21_00468	B_23_01345	B_24_01544	B_25_01241	B_26_01085	B_27_00214	B_29_00586	B_30_01360	B_31_01356	B_32_01268	B_33_01356	B_34_00251	B_35_00891	B_36_00264	B_38_00086	B_39_01342	B_4_00635	B_40_00878	B_41_00659	B_42_00903	B_43_00614	B_44_00647	B_45_00130	B_46_00811
group_1765		tRNA-Lys(ttt)	78	78	1	32	6780				73	74	73	B_1_00641	B_10_00727	B_11_00603	B_12_00371	B_13_00465	B_14_00590	B_15_02142	B_16_00633	B_17_00731	B_18_00136	B_19_00609	B_20_01254	B_21_00460	B_23_01337	B_24_01536	B_25_01249	B_26_01093	B_27_00222	B_29_00578	B_30_01352	B_31_01364	B_32_01276	B_33_01364	B_34_00243	B_35_00883	B_36_00272	B_38_00078	B_39_01350	B_4_00643	B_40_00870	B_41_00651	B_42_00911	B_43_00622	B_44_00639	B_45_00138	B_46_00803
group_1767		hypothetical protein	78	78	1	32	6785				1286	1286	1286	B_1_00646	B_10_00722	B_11_00608	B_12_00376	B_13_00470	B_14_00585	B_15_02137	B_16_00638	B_17_00726	B_18_00131	B_19_00604	B_20_01249	B_21_00455	B_23_01332	B_24_01531	B_25_01254	B_26_01098	B_27_00227	B_29_00573	B_30_01347	B_31_01369	B_32_01281	B_33_01369	B_34_00238	B_35_00878	B_36_00277	B_38_00073	B_39_01355	B_4_00648	B_40_00865	B_41_00646	B_42_00916	B_43_00627	B_44_00634	B_45_00143	B_46_00798
group_1768	smc_3	Chromosome partition protein Smc	78	78	1	32	6787				2162	2162	2162	B_1_00648	B_10_00720	B_11_00610	B_12_00378	B_13_00472	B_14_00583	B_15_02135	B_16_00640	B_17_00724	B_18_00129	B_19_00602	B_20_01247	B_21_00453	B_23_01330	B_24_01529	B_25_01256	B_26_01100	B_27_00229	B_29_00571	B_30_01345	B_31_01371	B_32_01283	B_33_01371	B_34_00236	B_35_00876	B_36_00279	B_38_00071	B_39_01357	B_4_00650	B_40_00863	B_41_00644	B_42_00918	B_43_00629	B_44_00632	B_45_00145	B_46_00796
gltX		Glutamate--tRNA ligase	78	78	1	32	6865				1520	1520	1520	B_1_00665	B_10_00698	B_11_00632	B_12_00400	B_13_00494	B_14_00566	B_15_00238	B_16_00662	B_17_00702	B_18_00107	B_19_00580	B_20_01230	B_21_00436	B_23_01313	B_24_01512	B_25_01273	B_26_01117	B_27_00246	B_29_00554	B_30_01328	B_31_01388	B_32_01300	B_33_01388	B_34_00219	B_35_00860	B_36_00295	B_38_02238	B_39_01374	B_4_00667	B_40_00846	B_41_01588	B_42_01483	B_43_01636	B_44_01597	B_45_00162	B_46_01510
group_1773		putative protein	78	78	1	32	6870				659	659	659	B_1_00670	B_10_00694	B_11_00636	B_12_00404	B_13_00498	B_14_00562	B_15_00234	B_16_00666	B_17_00698	B_18_00103	B_19_00576	B_20_01226	B_21_00432	B_23_01309	B_24_01508	B_25_01277	B_26_01121	B_27_00250	B_29_01847	B_30_01324	B_31_01392	B_32_01304	B_33_01392	B_34_00210	B_35_00855	B_36_00300	B_38_02242	B_39_01379	B_4_00672	B_40_00841	B_41_01593	B_42_01488	B_43_01641	B_44_01602	B_45_00167	B_46_01505
group_1774		hypothetical protein	78	78	1	32	6872				1445	1451	1447	B_1_00671	B_10_00693	B_11_00637	B_12_00405	B_13_00499	B_14_00561	B_15_00233	B_16_00667	B_17_00697	B_18_00102	B_19_00575	B_20_01225	B_21_00431	B_23_01308	B_24_01507	B_25_01278	B_26_01122	B_27_00251	B_29_01846	B_30_01323	B_31_01393	B_32_01305	B_33_01393	B_34_00209	B_35_00854	B_36_00301	B_38_02243	B_39_01380	B_4_00673	B_40_00840	B_41_01594	B_42_01489	B_43_01642	B_44_01603	B_45_00168	B_46_01504
group_1775		hypothetical protein	78	78	1	32	6873				536	656	560	B_1_00672	B_10_00692	B_11_00638	B_12_00406	B_13_00500	B_14_00560	B_15_00232	B_16_00668	B_17_00696	B_18_00101	B_19_00574	B_20_01224	B_21_00430	B_23_01307	B_24_01506	B_25_01279	B_26_01123	B_27_00252	B_29_01845	B_30_01322	B_31_01394	B_32_01306	B_33_01394	B_34_00208	B_35_00853	B_36_00302	B_38_02244	B_39_01381	B_4_00674	B_40_00839	B_41_01595	B_42_01490	B_43_01643	B_44_01604	B_45_00169	B_46_01503
fhs		Formate--tetrahydrofolate ligase	78	78	1	32	6875				1517	1517	1517	B_1_00674	B_10_00690	B_11_00640	B_12_00408	B_13_00502	B_14_00558	B_15_00230	B_16_00670	B_17_00694	B_18_00099	B_19_00572	B_20_01222	B_21_00428	B_23_01305	B_24_01504	B_25_01281	B_26_01125	B_27_00254	B_29_01843	B_30_01320	B_31_01396	B_32_01308	B_33_01396	B_34_00206	B_35_00851	B_36_00304	B_38_02246	B_39_01383	B_4_00676	B_40_00837	B_41_01597	B_42_01492	B_43_01645	B_44_01606	B_45_00171	B_46_01501
ackA		Acetate kinase	78	78	1	32	4025				1229	1229	1229	B_1_00691	B_10_00316	B_11_00417	B_12_00781	B_13_00315	B_14_00747	B_15_01458	B_16_00324	B_17_00230	B_18_00550	B_19_01023	B_20_01922	B_21_01945	B_23_01885	B_24_01953	B_25_01930	B_26_01882	B_27_01951	B_29_01922	B_30_01912	B_31_01883	B_32_01924	B_33_01957	B_34_00802	B_35_00724	B_36_00871	B_38_01836	B_39_01623	B_4_00693	B_40_01652	B_41_01513	B_42_01667	B_43_01504	B_44_01256	B_45_00409	B_46_00490
glmU		Bifunctional protein GlmU	78	78	1	32	4015				1382	1382	1382	B_1_00697	B_10_00322	B_11_00423	B_12_00775	B_13_00321	B_14_00753	B_15_01452	B_16_00330	B_17_00224	B_18_00544	B_19_01017	B_20_01928	B_21_01939	B_23_01891	B_24_01947	B_25_01924	B_26_01876	B_27_01957	B_29_01916	B_30_01918	B_31_01877	B_32_01918	B_33_01963	B_34_00796	B_35_00730	B_36_00865	B_38_01830	B_39_01617	B_4_00699	B_40_01658	B_41_01519	B_42_01661	B_43_01498	B_44_01250	B_45_00403	B_46_00484
metQ		D-methionine-binding lipoprotein MetQ	78	78	1	32	3996				977	980	979	B_1_00714	B_10_00328	B_11_00429	B_12_00769	B_13_00327	B_14_00770	B_15_01446	B_16_00336	B_17_00216	B_18_00536	B_19_01009	B_20_00367	B_21_00720	B_23_01030	B_24_01031	B_25_00713	B_26_01035	B_27_01148	B_29_01128	B_30_00767	B_31_00703	B_32_00391	B_33_00784	B_34_01495	B_35_00749	B_36_01845	B_38_01821	B_39_00523	B_4_00716	B_40_00287	B_41_01935	B_42_01898	B_43_01917	B_44_01924	B_45_00987	B_46_01905
yxeP		putative hydrolase YxeP	78	78	1	32	3993				1151	1151	1151	B_1_00717	B_10_00331	B_11_00432	B_12_00766	B_13_00330	B_14_00773	B_15_01443	B_16_00339	B_17_00213	B_18_00533	B_19_01006	B_20_00370	B_21_00723	B_23_01027	B_24_01028	B_25_00710	B_26_01032	B_27_01151	B_29_01131	B_30_00770	B_31_00706	B_32_00394	B_33_00781	B_34_01492	B_35_00752	B_36_01842	B_38_01818	B_39_00520	B_4_00719	B_40_00284	B_41_01932	B_42_01901	B_43_01920	B_44_01927	B_45_00984	B_46_01902
pflA_2		Pyruvate formate-lyase 1-activating enzyme	78	78	1	32	3989				881	881	881	B_1_00721	B_10_00335	B_11_00436	B_12_00762	B_13_00334	B_14_00777	B_15_01439	B_16_00343	B_17_00209	B_18_00529	B_19_01002	B_20_00374	B_21_00727	B_23_01023	B_24_01024	B_25_00706	B_26_01028	B_27_01155	B_29_01135	B_30_00774	B_31_00710	B_32_00398	B_33_00777	B_34_01488	B_35_00756	B_36_01838	B_38_01814	B_39_00516	B_4_00723	B_40_00280	B_41_01928	B_42_01905	B_43_01924	B_44_01931	B_45_00980	B_46_01898
group_1788		hypothetical protein	78	78	1	32	3988				638	638	638	B_1_00722	B_10_00336	B_11_00437	B_12_00761	B_13_00335	B_14_00778	B_15_01438	B_16_00344	B_17_00208	B_18_00528	B_19_01001	B_20_00375	B_21_00728	B_23_01022	B_24_01023	B_25_00705	B_26_01027	B_27_01156	B_29_01136	B_30_00775	B_31_00711	B_32_00399	B_33_00776	B_34_01487	B_35_00757	B_36_01837	B_38_01813	B_39_00515	B_4_00724	B_40_00279	B_41_01927	B_42_01906	B_43_01925	B_44_01932	B_45_00979	B_46_01897
rnd		Ribonuclease D	78	78	1	32	3987				1301	1301	1301	B_1_00723	B_10_00337	B_11_00438	B_12_00760	B_13_00336	B_14_00779	B_15_01437	B_16_00345	B_17_00207	B_18_00527	B_19_01000	B_20_00376	B_21_00729	B_23_01021	B_24_01022	B_25_00704	B_26_01026	B_27_01157	B_29_01137	B_30_00776	B_31_00712	B_32_00400	B_33_00775	B_34_01486	B_35_00758	B_36_01836	B_38_01812	B_39_00514	B_4_00725	B_40_00278	B_41_01926	B_42_01907	B_43_01926	B_44_01933	B_45_00978	B_46_01896
group_1790		hypothetical protein	78	78	1	32	3984				380	380	380	B_1_00726	B_10_00340	B_11_00441	B_12_00757	B_13_00339	B_14_00782	B_15_01434	B_16_00348	B_17_00204	B_18_00524	B_19_00997	B_20_00379	B_21_00732	B_23_01018	B_24_01019	B_25_00701	B_26_01023	B_27_01160	B_29_01140	B_30_00779	B_31_00715	B_32_00403	B_33_00772	B_34_01483	B_35_00761	B_36_01833	B_38_01809	B_39_00511	B_4_00728	B_40_00275	B_41_01923	B_42_01910	B_43_01929	B_44_01936	B_45_00975	B_46_01893
clpP2		ATP-dependent Clp protease proteolytic subunit 2	78	78	1	32	3982				578	701	699	B_1_00728	B_10_00342	B_11_00443	B_12_00755	B_13_00341	B_14_00784	B_15_01432	B_16_00350	B_17_00202	B_18_00522	B_19_00995	B_20_00381	B_21_00734	B_23_01016	B_24_01017	B_25_00699	B_26_01021	B_27_01162	B_29_01142	B_30_00781	B_31_00717	B_32_00405	B_33_00770	B_34_01481	B_35_00763	B_36_01831	B_38_01807	B_39_00509	B_4_00730	B_40_00273	B_41_01921	B_42_01912	B_43_01931	B_44_01938	B_45_00973	B_46_01891
clpX		ATP-dependent Clp protease ATP-binding subunit ClpX	78	78	1	32	3981				1379	1418	1412	B_1_00729	B_10_00343	B_11_00444	B_12_00754	B_13_00342	B_14_00785	B_15_01431	B_16_00351	B_17_00201	B_18_00521	B_19_00994	B_20_00382	B_21_00735	B_23_01015	B_24_01016	B_25_00698	B_26_01020	B_27_01163	B_29_01143	B_30_00782	B_31_00718	B_32_00406	B_33_00769	B_34_01480	B_35_00764	B_36_01830	B_38_01806	B_39_00508	B_4_00731	B_40_00272	B_41_01920	B_42_01913	B_43_01932	B_44_01939	B_45_00972	B_46_01890
pitA		Low-affinity inorganic phosphate transporter 1	78	78	1	32	3898				398	1052	1035	B_1_00775	B_10_01780	B_11_01742	B_12_01775	B_13_01830	B_14_00831	B_15_02109	B_16_01541	B_17_00144	B_18_00464	B_19_00937	B_20_00428	B_21_00781	B_23_00969	B_24_00970	B_25_00652	B_26_00974	B_27_01209	B_29_01189	B_30_00828	B_31_00764	B_32_00452	B_33_00723	B_34_01442	B_35_01357	B_36_01607	B_38_00893	B_39_00462	B_4_00777	B_40_00226	B_41_00605	B_42_00380	B_43_00036	B_44_00356	B_45_00925	B_46_00438
degU_1		Transcriptional regulatory protein DegU	78	78	1	32	3896				653	653	653	B_1_00777	B_10_01778	B_11_01744	B_12_01777	B_13_01828	B_14_00833	B_15_02107	B_16_01543	B_17_00142	B_18_00462	B_19_00935	B_20_00430	B_21_00783	B_23_00967	B_24_00968	B_25_00650	B_26_00972	B_27_01211	B_29_01191	B_30_00830	B_31_00766	B_32_00454	B_33_00721	B_34_01440	B_35_01359	B_36_01605	B_38_00895	B_39_00460	B_4_00779	B_40_00224	B_41_00603	B_42_00382	B_43_00038	B_44_00358	B_45_00923	B_46_00436
drrA_2		Daunorubicin/doxorubicin resistance ATP-binding protein DrrA	78	78	1	32	3893				983	1013	983	B_1_00780	B_10_01775	B_11_01747	B_12_01780	B_13_01825	B_14_00836	B_15_02104	B_16_01546	B_17_00139	B_18_00459	B_19_00932	B_20_00433	B_21_00786	B_23_00964	B_24_00965	B_25_00647	B_26_00969	B_27_01214	B_29_01194	B_30_00833	B_31_00769	B_32_00457	B_33_00718	B_34_01437	B_35_01362	B_36_01602	B_38_00898	B_39_00457	B_4_00782	B_40_00221	B_41_00600	B_42_00385	B_43_00041	B_44_00361	B_45_00920	B_46_00433
group_1804		hypothetical protein	78	78	1	32	3892				1238	1238	1238	B_1_00781	B_10_01774	B_11_01748	B_12_01781	B_13_01824	B_14_00837	B_15_02103	B_16_01547	B_17_00138	B_18_00458	B_19_00931	B_20_00434	B_21_00787	B_23_00963	B_24_00964	B_25_00646	B_26_00968	B_27_01215	B_29_01195	B_30_00834	B_31_00770	B_32_00458	B_33_00717	B_34_01436	B_35_01363	B_36_01601	B_38_00899	B_39_00456	B_4_00783	B_40_00220	B_41_00599	B_42_00386	B_43_00042	B_44_00362	B_45_00919	B_46_00432
group_1806		hypothetical protein	78	78	1	32	3881				209	209	209	B_1_00789	B_10_01761	B_11_01761	B_12_01794	B_13_01811	B_14_00845	B_15_02088	B_16_01560	B_17_00126	B_18_00446	B_19_00919	B_20_00450	B_21_00803	B_23_00947	B_24_00948	B_25_00630	B_26_00952	B_27_01231	B_29_01211	B_30_00850	B_31_00786	B_32_00474	B_33_00701	B_34_01420	B_35_01371	B_36_01593	B_38_00913	B_39_00448	B_4_00791	B_40_00212	B_41_00591	B_42_00394	B_43_00050	B_44_00370	B_45_00911	B_46_00424
uvrD1		ATP-dependent DNA helicase UvrD1	78	78	1	32	3878				2645	2702	2691	B_1_00792	B_10_01758	B_11_01764	B_12_01797	B_13_01808	B_14_00848	B_15_02085	B_16_01563	B_17_00123	B_18_00443	B_19_00916	B_20_00453	B_21_00806	B_23_00944	B_24_00945	B_25_00627	B_26_00949	B_27_01234	B_29_01214	B_30_00853	B_31_00789	B_32_00477	B_33_00698	B_34_01417	B_35_01374	B_36_01590	B_38_00916	B_39_00445	B_4_00794	B_40_00209	B_41_00588	B_42_00397	B_43_00053	B_44_00373	B_45_00908	B_46_00421
group_1808		hypothetical protein	78	78	1	32	3877				398	398	398	B_1_00793	B_10_01757	B_11_01765	B_12_01798	B_13_01807	B_14_00849	B_15_02084	B_16_01564	B_17_00122	B_18_00442	B_19_00915	B_20_00454	B_21_00807	B_23_00943	B_24_00944	B_25_00626	B_26_00948	B_27_01235	B_29_01215	B_30_00854	B_31_00790	B_32_00478	B_33_00697	B_34_01416	B_35_01375	B_36_01589	B_38_00917	B_39_00444	B_4_00795	B_40_00208	B_41_00587	B_42_00398	B_43_00054	B_44_00374	B_45_00907	B_46_00420
mltG		Endolytic murein transglycosylase	78	78	1	32	3857				1181	1181	1181	B_1_00803	B_10_01741	B_11_01781	B_12_01814	B_13_01791	B_14_00859	B_15_02072	B_16_01580	B_17_00106	B_18_00426	B_19_00899	B_20_00464	B_21_00817	B_23_00933	B_24_00934	B_25_00616	B_26_00938	B_27_01245	B_29_01225	B_30_00864	B_31_00800	B_32_00488	B_33_00687	B_34_01406	B_35_01385	B_36_01579	B_38_00927	B_39_00434	B_4_00805	B_40_00198	B_41_00577	B_42_00408	B_43_00064	B_44_00384	B_45_00897	B_46_00410
group_1812		hypothetical protein	78	78	1	32	3856				467	473	472	B_1_00804	B_10_01740	B_11_01782	B_12_01815	B_13_01790	B_14_00860	B_15_02071	B_16_01581	B_17_00105	B_18_00425	B_19_00898	B_20_00465	B_21_00818	B_23_00932	B_24_00933	B_25_00615	B_26_00937	B_27_01246	B_29_01226	B_30_00865	B_31_00801	B_32_00489	B_33_00686	B_34_01405	B_35_01386	B_36_01578	B_38_00928	B_39_00433	B_4_00806	B_40_00197	B_41_00576	B_42_00409	B_43_00065	B_44_00385	B_45_00896	B_46_00409
aroQ		3-dehydroquinate dehydratase	78	78	1	32	3853				446	446	446	B_1_00807	B_10_01737	B_11_01785	B_12_01818	B_13_01787	B_14_00863	B_15_02068	B_16_01584	B_17_00102	B_18_00422	B_19_00895	B_20_00468	B_21_00821	B_23_00929	B_24_00930	B_25_00612	B_26_00934	B_27_01249	B_29_01229	B_30_00868	B_31_00804	B_32_00492	B_33_00683	B_34_01402	B_35_01389	B_36_01575	B_38_00931	B_39_00430	B_4_00809	B_40_00194	B_41_00573	B_42_00412	B_43_00068	B_44_00388	B_45_00893	B_46_00406
sufT		Fe-S protein maturation auxiliary factor SufT	78	78	1	32	3843				593	593	593	B_1_00817	B_10_01730	B_11_01792	B_12_01825	B_13_01780	B_14_00873	B_15_02061	B_16_01591	B_17_00095	B_18_00415	B_19_00888	B_20_00478	B_21_00831	B_23_00919	B_24_00920	B_25_00602	B_26_00924	B_27_01259	B_29_01239	B_30_00878	B_31_00814	B_32_00502	B_33_00673	B_34_01392	B_35_01398	B_36_01566	B_38_00941	B_39_00421	B_4_00819	B_40_00185	B_41_00564	B_42_00421	B_43_00077	B_44_00397	B_45_00884	B_46_00397
group_1816		Long-chain-fatty-acid--CoA ligase FadD15	78	78	1	32	3832				2033	2033	2033	B_1_00827	B_10_01720	B_11_01802	B_12_01835	B_13_01770	B_14_00883	B_15_01595	B_16_01601	B_17_00085	B_18_00405	B_19_00878	B_20_00488	B_21_00841	B_23_00909	B_24_00910	B_25_00592	B_26_00914	B_27_01269	B_29_01249	B_30_00888	B_31_00824	B_32_00512	B_33_00663	B_34_01382	B_35_01408	B_36_01556	B_38_00951	B_39_00411	B_4_00829	B_40_00175	B_41_00554	B_42_00431	B_43_00087	B_44_00407	B_45_00874	B_46_00387
pntAA		NAD(P) transhydrogenase subunit alpha part 1	78	78	1	32	3528				1163	1163	1163	B_1_00828	B_10_01719	B_11_01803	B_12_01836	B_13_01769	B_14_00884	B_15_01594	B_16_01602	B_17_00084	B_18_00404	B_19_00877	B_20_00489	B_21_00842	B_23_00908	B_24_00909	B_25_00591	B_26_00913	B_27_01270	B_29_01250	B_30_00889	B_31_00825	B_32_00513	B_33_00662	B_34_01381	B_35_01409	B_36_01555	B_38_00952	B_39_00410	B_4_00830	B_40_00174	B_41_00553	B_42_00432	B_43_00088	B_44_00408	B_45_00873	B_46_00386
rplY		50S ribosomal protein L25	78	78	1	32	3524				620	623	620	B_1_00832	B_10_01715	B_11_01807	B_12_01840	B_13_01765	B_14_00888	B_15_01590	B_16_01606	B_17_00080	B_18_00400	B_19_00873	B_20_00493	B_21_00846	B_23_00904	B_24_00905	B_25_00587	B_26_00909	B_27_01274	B_29_01254	B_30_00893	B_31_00829	B_32_00517	B_33_00658	B_34_01377	B_35_01413	B_36_01551	B_38_00956	B_39_00406	B_4_00834	B_40_00170	B_41_00549	B_42_00436	B_43_00092	B_44_00412	B_45_00869	B_46_00382
ilvE		Branched-chain-amino-acid aminotransferase	78	78	1	32	3523				1127	1127	1127	B_1_00833	B_10_01714	B_11_01808	B_12_01841	B_13_01764	B_14_00889	B_15_01589	B_16_01607	B_17_00079	B_18_00399	B_19_00872	B_20_00494	B_21_00847	B_23_00903	B_24_00904	B_25_00586	B_26_00908	B_27_01275	B_29_01255	B_30_00894	B_31_00830	B_32_00518	B_33_00657	B_34_01376	B_35_01414	B_36_01550	B_38_00957	B_39_00405	B_4_00835	B_40_00169	B_41_00548	B_42_00437	B_43_00093	B_44_00413	B_45_00868	B_46_00381
group_182		hypothetical protein	78	78	1	32	5105				509	1097	1066	B_1_01221	B_10_01062	B_11_01182	B_12_00209	B_13_00887	B_14_01277	B_15_00955	B_16_01175	B_17_01222	B_18_01421	B_19_00154	B_20_00261	B_21_00097	B_23_00279	B_24_00280	B_25_00102	B_26_00285	B_27_00541	B_29_00344	B_30_00097	B_31_00279	B_32_00285	B_33_00113	B_34_00779	B_35_00118	B_36_00738	B_38_01624	B_39_00642	B_4_01132	B_40_00428	B_41_01366	B_42_01069	B_43_01353	B_44_00989	B_45_01126	B_46_01128
smc_8		Chromosome partition protein Smc	78	78	1	32	6279				2339	2339	2339	B_1_00836	B_10_01932	B_11_02128	B_12_02011	B_13_02019	B_14_01010	B_15_00731	B_16_01949	B_17_01950	B_18_02036	B_19_01146	B_20_01647	B_21_01678	B_23_01701	B_24_01749	B_25_01615	B_26_01698	B_27_01929	B_29_01727	B_30_01689	B_31_01695	B_32_01671	B_33_01817	B_34_01504	B_35_01606	B_36_00001	B_38_01545	B_39_00236	B_4_00838	B_40_01745	B_41_01994	B_42_01641	B_43_02034	B_44_01985	B_45_01833	B_46_01984
group_1824		putative ABC transporter ATP-binding protein	78	78	1	32	6297				701	701	701	B_1_00852	B_10_01943	B_11_02117	B_12_02000	B_13_02030	B_14_00994	B_15_00717	B_16_01938	B_17_01961	B_18_02025	B_19_01157	B_20_01665	B_21_01696	B_23_01683	B_24_01731	B_25_01633	B_26_01680	B_27_01911	B_29_01745	B_30_01707	B_31_01713	B_32_01653	B_33_01799	B_34_01520	B_35_01591	B_36_00016	B_38_01527	B_39_00218	B_4_00854	B_40_01727	B_41_01650	B_42_01543	B_43_01696	B_44_01657	B_45_01815	B_46_01573
rsmI		Ribosomal RNA small subunit methyltransferase I	78	78	1	32	6316				1010	1055	1039	B_1_00864	B_10_01953	B_11_02107	B_12_01990	B_13_02040	B_14_00982	B_15_00706	B_16_01928	B_17_01972	B_18_02014	B_19_01168	B_20_01679	B_21_01710	B_23_01669	B_24_01718	B_25_01647	B_26_01666	B_27_01757	B_29_01758	B_30_01720	B_31_01727	B_32_01639	B_33_01785	B_34_01532	B_35_01579	B_36_00028	B_38_01514	B_39_00206	B_4_00866	B_40_01715	B_41_01663	B_42_01556	B_43_01709	B_44_01670	B_45_01802	B_46_01560
group_1828		hypothetical protein	78	78	1	32	6317				626	626	626	B_1_00865	B_10_01954	B_11_02106	B_12_01989	B_13_02041	B_14_00981	B_15_00705	B_16_01927	B_17_01973	B_18_02013	B_19_01169	B_20_01680	B_21_01711	B_23_01668	B_24_01717	B_25_01648	B_26_01665	B_27_01758	B_29_01759	B_30_01721	B_31_01728	B_32_01638	B_33_01784	B_34_01533	B_35_01578	B_36_00029	B_38_01513	B_39_00205	B_4_00867	B_40_01714	B_41_01664	B_42_01557	B_43_01710	B_44_01671	B_45_01801	B_46_01559
metG		Methionine--tRNA ligase	78	78	1	32	6318				1787	1865	1797	B_1_00866	B_10_01955	B_11_02105	B_12_01988	B_13_02042	B_14_00980	B_15_00704	B_16_01926	B_17_01974	B_18_02012	B_19_01170	B_20_01681	B_21_01712	B_23_01667	B_24_01716	B_25_01649	B_26_01664	B_27_01759	B_29_01760	B_30_01722	B_31_01729	B_32_01637	B_33_01783	B_34_01534	B_35_01577	B_36_00030	B_38_01512	B_39_00204	B_4_00868	B_40_01713	B_41_01665	B_42_01558	B_43_01711	B_44_01672	B_45_01800	B_46_01558
group_1832		putative ABC transporter ATP-binding protein	78	78	1	32	6336				1910	1919	1911	B_1_00874	B_10_01969	B_11_02091	B_12_01974	B_13_02056	B_14_00972	B_15_00690	B_16_01912	B_17_01993	B_18_01993	B_19_01189	B_20_01689	B_21_01720	B_23_01659	B_24_01708	B_25_01657	B_26_01656	B_27_01767	B_29_01768	B_30_01730	B_31_01737	B_32_01629	B_33_01775	B_34_01542	B_35_01569	B_36_00038	B_38_01503	B_39_00196	B_4_00876	B_40_01705	B_41_01673	B_42_01566	B_43_01719	B_44_01680	B_45_01792	B_46_01550
kup_2		Low affinity potassium transport system protein kup	78	78	1	32	6349				2504	2513	2510	B_1_00890	B_10_02068	B_11_02161	B_12_02120	B_13_02155	B_14_00956	B_15_00678	B_16_02141	B_17_02005	B_18_01981	B_19_01201	B_20_01693	B_21_01724	B_23_01655	B_24_01704	B_25_01661	B_26_01652	B_27_01771	B_29_01772	B_30_01734	B_31_01741	B_32_01625	B_33_01771	B_34_01558	B_35_01553	B_36_00054	B_38_01487	B_39_00180	B_4_00892	B_40_01689	B_41_01688	B_42_01581	B_43_01734	B_44_01695	B_45_01776	B_46_01535
ycgM		putative protein YcgM	78	78	1	32	6095				821	821	821	B_1_00913	B_10_02087	B_11_02142	B_12_02139	B_13_02174	B_14_00933	B_15_00653	B_16_01714	B_17_01945	B_18_01954	B_19_01228	B_20_01858	B_21_01883	B_23_01861	B_24_01865	B_25_01908	B_26_01860	B_27_01858	B_29_01860	B_30_01810	B_31_01861	B_32_01896	B_33_01044	B_34_01850	B_35_01807	B_36_01750	B_38_00649	B_39_01878	B_4_00915	B_40_01855	B_41_01962	B_42_01966	B_43_02001	B_44_01981	B_45_01880	B_46_01944
clpB		Chaperone protein ClpB	78	78	1	32	6091				2657	2672	2669	B_1_00917	B_10_02089	B_11_02139	B_12_02141	B_13_02176	B_14_00929	B_15_00651	B_16_01712	B_17_01944	B_18_01953	B_19_01229	B_20_01862	B_21_01887	B_23_01857	B_24_01861	B_25_01904	B_26_01856	B_27_01862	B_29_01864	B_30_01806	B_31_01857	B_32_01892	B_33_01040	B_34_01846	B_35_01811	B_36_01754	B_38_00653	B_39_01874	B_4_00919	B_40_01859	B_41_01909	B_42_01598	B_43_01484	B_44_01236	B_45_01876	B_46_01799
pyrDB		Dihydroorotate dehydrogenase B (NAD( )), catalytic subunit	78	78	1	32	6036				1115	1130	1122	B_1_00930	B_10_01896	B_11_02051	B_12_01954	B_13_02002	B_14_00916	B_15_00616	B_16_01667	B_17_01906	B_18_01915	B_19_01267	B_20_01875	B_21_01900	B_23_01844	B_24_01848	B_25_01891	B_26_01843	B_27_01875	B_29_01877	B_30_01793	B_31_01844	B_32_01879	B_33_01027	B_34_01833	B_35_01827	B_36_01770	B_38_00669	B_39_01861	B_4_00932	B_40_01872	B_41_01896	B_42_01611	B_43_01471	B_44_01223	B_45_01863	B_46_01812
argS		Arginine--tRNA ligase	78	78	1	32	6028				1862	1922	1876	B_1_00935	B_10_01901	B_11_02056	B_12_01949	B_13_01997	B_14_00911	B_15_00609	B_16_01662	B_17_01893	B_18_01902	B_19_01280	B_20_01882	B_21_01907	B_23_01837	B_24_01841	B_25_01884	B_26_01836	B_27_01882	B_29_01884	B_30_01786	B_31_01837	B_32_01872	B_33_01020	B_34_01826	B_35_01834	B_36_01777	B_38_00676	B_39_01854	B_4_00937	B_40_01879	B_41_01889	B_42_01618	B_43_01464	B_44_01216	B_45_01856	B_46_01819
hom		Homoserine dehydrogenase	78	78	1	32	6018				1316	1316	1316	B_1_00937	B_10_01903	B_11_02058	B_12_01947	B_13_01995	B_14_00909	B_15_00607	B_16_01660	B_17_01891	B_18_01900	B_19_01282	B_20_01884	B_21_01909	B_23_01835	B_24_01839	B_25_01882	B_26_01834	B_27_01884	B_29_01886	B_30_01784	B_31_01835	B_32_01870	B_33_01018	B_34_01824	B_35_01836	B_36_01779	B_38_00678	B_39_01852	B_4_00939	B_40_01881	B_41_01887	B_42_01620	B_43_01462	B_44_01214	B_45_01854	B_46_01821
thrB		Homoserine kinase	78	78	1	32	6017				1112	1112	1112	B_1_00938	B_10_01904	B_11_02059	B_12_01946	B_13_01994	B_14_00908	B_15_00606	B_16_01659	B_17_01890	B_18_01899	B_19_01283	B_20_01885	B_21_01910	B_23_01834	B_24_01838	B_25_01881	B_26_01833	B_27_01885	B_29_01887	B_30_01783	B_31_01834	B_32_01869	B_33_01017	B_34_01823	B_35_01837	B_36_01780	B_38_00679	B_39_01851	B_4_00940	B_40_01882	B_41_01886	B_42_01621	B_43_01461	B_44_01213	B_45_01853	B_46_01822
proB		Glutamate 5-kinase	78	78	1	32	5994				1100	1133	1127	B_1_00948	B_10_01925	B_11_02080	B_12_01925	B_13_01973	B_14_00898	B_15_00587	B_16_01638	B_17_01872	B_18_01880	B_19_01301	B_20_01895	B_21_01920	B_23_01824	B_24_01828	B_25_01871	B_26_01823	B_27_01895	B_29_01897	B_30_01773	B_31_01824	B_32_01859	B_33_01007	B_34_01813	B_35_01850	B_36_01793	B_38_00692	B_39_01838	B_4_00950	B_40_01895	B_41_01873	B_42_01634	B_43_01448	B_44_01200	B_45_01840	B_46_01835
nusG		Transcription termination/antitermination protein NusG	78	78	1	32	5990				893	893	893	B_1_00952	B_10_01929	B_11_02084	B_12_01921	B_13_01969	B_14_00894	B_15_00583	B_16_01634	B_17_01868	B_18_01876	B_19_01305	B_20_01899	B_21_01924	B_23_01820	B_24_01824	B_25_01867	B_26_01819	B_27_01899	B_29_01901	B_30_01769	B_31_01820	B_32_01855	B_33_01003	B_34_01809	B_35_01854	B_36_01797	B_38_00696	B_39_01834	B_4_00954	B_40_01899	B_41_01869	B_42_01638	B_43_01444	B_44_01196	B_45_01836	B_46_01839
rplK		50S ribosomal protein L11	78	78	1	32	5989				431	431	431	B_1_00953	B_10_01930	B_11_02085	B_12_01920	B_13_01968	B_14_00893	B_15_00582	B_16_01633	B_17_01867	B_18_01875	B_19_01306	B_20_01900	B_21_01925	B_23_01819	B_24_01823	B_25_01866	B_26_01818	B_27_01900	B_29_01902	B_30_01768	B_31_01819	B_32_01854	B_33_01002	B_34_01808	B_35_01855	B_36_01798	B_38_00697	B_39_01833	B_4_00955	B_40_01900	B_41_01868	B_42_01639	B_43_01443	B_44_01195	B_45_01835	B_46_01840
group_1851		hypothetical protein	78	78	1	32	1433				491	491	491	B_1_00960	B_10_01864	B_11_01933	B_12_02096	B_13_01865	B_14_01160	B_15_01115	B_16_01892	B_17_02225	B_18_02259	B_19_02243	B_20_00677	B_21_01030	B_23_00720	B_24_00721	B_25_00403	B_26_00725	B_27_01458	B_29_01438	B_30_01953	B_31_01013	B_32_00701	B_33_00474	B_34_01271	B_35_01221	B_36_01284	B_38_00400	B_39_00996	B_4_01106	B_40_00758	B_41_00360	B_42_00625	B_43_00282	B_44_00602	B_45_01258	B_46_00191
pyrH		Uridylate kinase	78	78	1	32	1428				740	740	740	B_1_00965	B_10_01869	B_11_01938	B_12_02101	B_13_01860	B_14_01155	B_15_01120	B_16_01897	B_17_02220	B_18_02254	B_19_02238	B_20_00672	B_21_01025	B_23_00725	B_24_00726	B_25_00408	B_26_00730	B_27_01453	B_29_01433	B_30_01948	B_31_01008	B_32_00696	B_33_00479	B_34_01276	B_35_01216	B_36_01289	B_38_00395	B_39_01001	B_4_01101	B_40_00763	B_41_00365	B_42_00620	B_43_00277	B_44_00597	B_45_01253	B_46_00196
frr		Ribosome-recycling factor	78	78	1	32	1427				551	551	551	B_1_00966	B_10_01870	B_11_01939	B_12_02102	B_13_01859	B_14_01154	B_15_01121	B_16_01898	B_17_02219	B_18_02253	B_19_02237	B_20_00671	B_21_01024	B_23_00726	B_24_00727	B_25_00409	B_26_00731	B_27_01452	B_29_01432	B_30_01947	B_31_01007	B_32_00695	B_33_00480	B_34_01277	B_35_01215	B_36_01290	B_38_00394	B_39_01002	B_4_01100	B_40_00764	B_41_00366	B_42_00619	B_43_00276	B_44_00596	B_45_01252	B_46_00197
group_1854		hypothetical protein	78	78	1	32	1403				1625	1631	1629	B_1_00981	B_10_01574	B_11_01709	B_12_01638	B_13_01727	B_14_01139	B_15_01143	B_16_01731	B_17_01482	B_18_00914	B_19_01518	B_20_00654	B_21_01007	B_23_00743	B_24_00744	B_25_00426	B_26_00748	B_27_01435	B_29_01415	B_30_01054	B_31_00990	B_32_00678	B_33_00497	B_34_01292	B_35_01200	B_36_01305	B_38_00379	B_39_00237	B_4_01085	B_40_00001	B_41_00381	B_42_00604	B_43_00261	B_44_00581	B_45_00697	B_46_00212
uvrC		UvrABC system protein C	78	78	1	32	1393				2366	2366	2366	B_1_00987	B_10_01569	B_11_01704	B_12_01633	B_13_01722	B_14_01133	B_15_01148	B_16_01736	B_17_01477	B_18_00919	B_19_01513	B_20_00648	B_21_01001	B_23_00749	B_24_00750	B_25_00432	B_26_00754	B_27_01429	B_29_01409	B_30_01048	B_31_00984	B_32_00672	B_33_00503	B_34_01298	B_35_01194	B_36_01311	B_38_00373	B_39_00243	B_4_01079	B_40_00007	B_41_00387	B_42_00598	B_43_00255	B_44_00575	B_45_00703	B_46_00218
aroE		Shikimate dehydrogenase (NADP( ))	78	78	1	32	1392				971	971	971	B_1_00988	B_10_01568	B_11_01703	B_12_01632	B_13_01721	B_14_01132	B_15_01149	B_16_01737	B_17_01476	B_18_00920	B_19_01512	B_20_00647	B_21_01000	B_23_00750	B_24_00751	B_25_00433	B_26_00755	B_27_01428	B_29_01408	B_30_01047	B_31_00983	B_32_00671	B_33_00504	B_34_01299	B_35_01193	B_36_01312	B_38_00372	B_39_00244	B_4_01078	B_40_00008	B_41_00388	B_42_00597	B_43_00254	B_44_00574	B_45_00704	B_46_00219
tal		Transaldolase	78	78	1	32	1380				1103	1103	1103	B_1_01000	B_10_01557	B_11_01692	B_12_01621	B_13_01710	B_14_01120	B_15_01160	B_16_01748	B_17_01465	B_18_00931	B_19_01501	B_20_00635	B_21_00988	B_23_00762	B_24_00763	B_25_00445	B_26_00767	B_27_01416	B_29_01396	B_30_01035	B_31_00971	B_32_00659	B_33_00516	B_34_01311	B_35_01181	B_36_01324	B_38_00360	B_39_00256	B_4_01066	B_40_00020	B_41_00400	B_42_00585	B_43_00242	B_44_00562	B_45_00716	B_46_00231
tkt		Transketolase	78	78	1	32	1376				2108	2138	2108	B_1_01001	B_10_01556	B_11_01691	B_12_01620	B_13_01709	B_14_01119	B_15_01161	B_16_01749	B_17_01464	B_18_00932	B_19_01500	B_20_00634	B_21_00987	B_23_00763	B_24_00764	B_25_00446	B_26_00768	B_27_01415	B_29_01395	B_30_01034	B_31_00970	B_32_00658	B_33_00517	B_34_01312	B_35_01180	B_36_01325	B_38_00359	B_39_00257	B_4_01065	B_40_00021	B_41_00401	B_42_00584	B_43_00241	B_44_00561	B_45_00717	B_46_00232
hrcA		Heat-inducible transcription repressor HrcA	78	78	1	32	1375				1118	1118	1118	B_1_01002	B_10_01555	B_11_01690	B_12_01619	B_13_01708	B_14_01118	B_15_01162	B_16_01750	B_17_01463	B_18_00933	B_19_01499	B_20_00633	B_21_00986	B_23_00764	B_24_00765	B_25_00447	B_26_00769	B_27_01414	B_29_01394	B_30_01033	B_31_00969	B_32_00657	B_33_00518	B_34_01313	B_35_01179	B_36_01326	B_38_00358	B_39_00258	B_4_01064	B_40_00022	B_41_00402	B_42_00583	B_43_00240	B_44_00560	B_45_00718	B_46_00233
uppP		Undecaprenyl-diphosphatase	78	78	1	32	1286				884	884	884	B_1_01005	B_10_01552	B_11_01687	B_12_01616	B_13_01705	B_14_01115	B_15_01221	B_16_01753	B_17_01460	B_18_00936	B_19_01496	B_20_00630	B_21_00983	B_23_00767	B_24_00768	B_25_00450	B_26_00772	B_27_01411	B_29_01391	B_30_01030	B_31_00966	B_32_00654	B_33_00521	B_34_01316	B_35_01117	B_36_01388	B_38_00355	B_39_00261	B_4_01061	B_40_00025	B_41_00405	B_42_00580	B_43_00237	B_44_00557	B_45_00721	B_46_00236
thrS		Threonine--tRNA ligase	78	78	1	32	1282				2033	2033	2033	B_1_01012	B_10_01545	B_11_01680	B_12_01609	B_13_01698	B_14_01108	B_15_01228	B_16_01760	B_17_01453	B_18_00943	B_19_01489	B_20_00623	B_21_00976	B_23_00774	B_24_00775	B_25_00457	B_26_00779	B_27_01404	B_29_01384	B_30_01023	B_31_00959	B_32_00647	B_33_00528	B_34_01323	B_35_01110	B_36_01395	B_38_00348	B_39_00268	B_4_01054	B_40_00032	B_41_00412	B_42_00573	B_43_00230	B_44_00550	B_45_00728	B_46_00243
ruvC		Crossover junction endodeoxyribonuclease RuvC	78	78	1	32	1279				584	584	584	B_1_01015	B_10_01542	B_11_01677	B_12_01606	B_13_01695	B_14_01105	B_15_01231	B_16_01763	B_17_01450	B_18_00946	B_19_01486	B_20_00620	B_21_00973	B_23_00777	B_24_00778	B_25_00460	B_26_00782	B_27_01401	B_29_01381	B_30_01020	B_31_00956	B_32_00644	B_33_00531	B_34_01326	B_35_01107	B_36_01398	B_38_00345	B_39_00271	B_4_01051	B_40_00035	B_41_00415	B_42_00570	B_43_00227	B_44_00547	B_45_00731	B_46_00246
ruvB		Holliday junction ATP-dependent DNA helicase RuvB	78	78	1	32	1277				1064	1064	1064	B_1_01017	B_10_01540	B_11_01675	B_12_01604	B_13_01693	B_14_01103	B_15_01233	B_16_01765	B_17_01448	B_18_00948	B_19_01484	B_20_00618	B_21_00971	B_23_00779	B_24_00780	B_25_00462	B_26_00784	B_27_01399	B_29_01379	B_30_01018	B_31_00954	B_32_00642	B_33_00533	B_34_01328	B_35_01105	B_36_01400	B_38_00343	B_39_00273	B_4_01049	B_40_00037	B_41_00417	B_42_00568	B_43_00225	B_44_00545	B_45_00733	B_46_00248
sucC		Succinate--CoA ligase [ADP-forming] subunit beta	78	78	1	32	1272				1202	1202	1202	B_1_01020	B_10_01537	B_11_01672	B_12_01601	B_13_01690	B_14_01100	B_15_01236	B_16_01768	B_17_01445	B_18_00951	B_19_01481	B_20_00615	B_21_00968	B_23_00782	B_24_00783	B_25_00465	B_26_00787	B_27_01396	B_29_01376	B_30_01015	B_31_00951	B_32_00639	B_33_00536	B_34_01331	B_35_01102	B_36_01403	B_38_00340	B_39_00276	B_4_01046	B_40_00040	B_41_00420	B_42_00565	B_43_00222	B_44_00542	B_45_00736	B_46_00251
purH		Bifunctional purine biosynthesis protein PurH	78	78	1	32	1269				1637	1637	1637	B_1_01023	B_10_01534	B_11_01669	B_12_01598	B_13_01687	B_14_01097	B_15_01239	B_16_01771	B_17_01442	B_18_00954	B_19_01478	B_20_00612	B_21_00965	B_23_00785	B_24_00786	B_25_00468	B_26_00790	B_27_01393	B_29_01373	B_30_01012	B_31_00948	B_32_00636	B_33_00539	B_34_01334	B_35_01099	B_36_01406	B_38_00337	B_39_00279	B_4_01043	B_40_00043	B_41_00423	B_42_00562	B_43_00219	B_44_00539	B_45_00739	B_46_00254
group_1869		hypothetical protein	78	78	1	32	1268			Hypothetical protein with no hits to refseq/uniprot/clusters/cdd/tigrfams/pfam overlapping another protein with hits	302	302	302	B_1_01024	B_10_01533	B_11_01668	B_12_01597	B_13_01686	B_14_01096	B_15_02328	B_16_01772	B_17_01441	B_18_00955	B_19_01477	B_20_00611	B_21_00964	B_23_00786	B_24_00787	B_25_00469	B_26_00791	B_27_01392	B_29_01372	B_30_01011	B_31_00947	B_32_00635	B_33_00540	B_34_01335	B_35_01098	B_36_01407	B_38_00336	B_39_00280	B_4_01042	B_40_00044	B_41_00424	B_42_00561	B_43_00218	B_44_00538	B_45_00740	B_46_00255
aqpZ		Aquaporin Z	78	78	1	32	1267				968	968	968	B_1_01025	B_10_01532	B_11_01667	B_12_01596	B_13_01685	B_14_01095	B_15_02329	B_16_01773	B_17_01440	B_18_00956	B_19_01476	B_20_00610	B_21_00963	B_23_00787	B_24_00788	B_25_00470	B_26_00792	B_27_01391	B_29_01371	B_30_01010	B_31_00946	B_32_00634	B_33_00541	B_34_01336	B_35_01097	B_36_01408	B_38_00335	B_39_00281	B_4_01041	B_40_00045	B_41_00425	B_42_00560	B_43_00217	B_44_00537	B_45_00741	B_46_00256
group_1871		tRNA-Pro(ggg)	78	78	1	32	1264				75	75	75	B_1_01028	B_10_01526	B_11_01661	B_12_01590	B_13_01679	B_14_01092	B_15_02332	B_16_01779	B_17_01437	B_18_00959	B_19_01473	B_20_00607	B_21_00960	B_23_00790	B_24_00791	B_25_00473	B_26_00795	B_27_01388	B_29_01368	B_30_01007	B_31_00943	B_32_00631	B_33_00544	B_34_01339	B_35_01094	B_36_01411	B_38_00332	B_39_00284	B_4_01038	B_40_00048	B_41_00428	B_42_00557	B_43_00214	B_44_00534	B_45_00744	B_46_00259
group_1872		hypothetical protein	78	78	1	32	1254				1817	1913	1911	B_1_01030	B_10_01524	B_11_01659	B_12_01588	B_13_01677	B_14_01090	B_15_02334	B_16_01781	B_17_01435	B_18_00961	B_19_01471	B_20_00605	B_21_00958	B_23_00792	B_24_00793	B_25_00475	B_26_00797	B_27_01386	B_29_01366	B_30_01005	B_31_00941	B_32_00629	B_33_00546	B_34_01341	B_35_01092	B_36_01413	B_38_00330	B_39_00286	B_4_01036	B_40_00050	B_41_00430	B_42_00555	B_43_00212	B_44_00532	B_45_00746	B_46_00261
garA_1		Glycogen accumulation regulator GarA	78	78	1	32	913				443	443	443	B_1_01038	B_10_01505	B_11_01640	B_12_01569	B_13_01658	B_14_01082	B_15_02344	B_16_01800	B_17_01415	B_18_00981	B_19_01451	B_20_00597	B_21_00950	B_23_00800	B_24_00801	B_25_00483	B_26_00805	B_27_01378	B_29_01358	B_30_00997	B_31_00933	B_32_00621	B_33_00554	B_34_01904	B_35_01520	B_36_01442	B_38_00322	B_39_00294	B_4_01028	B_40_00058	B_41_00438	B_42_00547	B_43_00204	B_44_00524	B_45_00754	B_46_00269
group_1874		hypothetical protein	78	78	1	32	910				977	977	977	B_1_01041	B_10_01502	B_11_01637	B_12_01566	B_13_01655	B_14_01079	B_15_02347	B_16_01803	B_17_01412	B_18_00984	B_19_01448	B_20_00594	B_21_00947	B_23_00803	B_24_00804	B_25_00486	B_26_00808	B_27_01375	B_29_01355	B_30_00994	B_31_00930	B_32_00618	B_33_00557	B_34_01901	B_35_01517	B_36_01445	B_38_00319	B_39_00297	B_4_01025	B_40_00061	B_41_00441	B_42_00544	B_43_00201	B_44_00521	B_45_00757	B_46_00272
pgsA1		Putative CDP-diacylglycerol--glycerol-3-phosphate 3-phosphatidyl-transferase 1	78	78	1	32	909				617	617	617	B_1_01042	B_10_01501	B_11_01636	B_12_01565	B_13_01654	B_14_01078	B_15_02348	B_16_01804	B_17_01411	B_18_00985	B_19_01447	B_20_00593	B_21_00946	B_23_00804	B_24_00805	B_25_00487	B_26_00809	B_27_01374	B_29_01354	B_30_00993	B_31_00929	B_32_00617	B_33_00558	B_34_01900	B_35_01516	B_36_01446	B_38_00318	B_39_00298	B_4_01024	B_40_00062	B_41_00442	B_42_00543	B_43_00200	B_44_00520	B_45_00758	B_46_00273
rpe		Ribulose-phosphate 3-epimerase	78	78	1	32	906				668	668	668	B_1_01045	B_10_01498	B_11_01633	B_12_01562	B_13_01651	B_14_01075	B_15_02351	B_16_01807	B_17_01408	B_18_00988	B_19_01444	B_20_00590	B_21_00943	B_23_00807	B_24_00808	B_25_00490	B_26_00812	B_27_01371	B_29_01351	B_30_00990	B_31_00926	B_32_00614	B_33_00561	B_34_01897	B_35_01513	B_36_01449	B_38_00315	B_39_00301	B_4_01021	B_40_00065	B_41_00445	B_42_00540	B_43_00197	B_44_00517	B_45_00761	B_46_00276
group_1878		hypothetical protein	78	78	1	32	892				533	533	533	B_1_01056	B_10_01486	B_11_01621	B_12_01550	B_13_01639	B_14_01064	B_15_02362	B_16_01819	B_17_01396	B_18_01000	B_19_01432	B_20_00579	B_21_00932	B_23_00818	B_24_00819	B_25_00501	B_26_00823	B_27_01360	B_29_01340	B_30_00979	B_31_00915	B_32_00603	B_33_00572	B_34_01886	B_35_01503	B_36_01459	B_38_00303	B_39_00312	B_4_01010	B_40_00076	B_41_00456	B_42_00529	B_43_00186	B_44_00506	B_45_00772	B_46_00287
aspC_3		Aspartate aminotransferase	78	78	1	32	3406				1190	1190	1190	B_1_01081	B_10_01455	B_11_01590	B_12_01519	B_13_01608	B_14_01039	B_15_01525	B_16_01975	B_17_01373	B_18_01023	B_19_01409	B_20_00553	B_21_00906	B_23_00844	B_24_00845	B_25_00527	B_26_00849	B_27_01334	B_29_01314	B_30_00953	B_31_00889	B_32_00577	B_33_00598	B_34_01793	B_35_01471	B_36_01493	B_38_02044	B_39_00348	B_4_00985	B_40_00112	B_41_00490	B_42_00495	B_43_00151	B_44_00471	B_45_00807	B_46_00323
yihX		Alpha-D-glucose 1-phosphate phosphatase YihX	78	78	1	32	3410				629	629	629	B_1_01083	B_10_01453	B_11_01588	B_12_01517	B_13_01606	B_14_01037	B_15_01527	B_16_01977	B_17_01371	B_18_01025	B_19_01407	B_20_00551	B_21_00904	B_23_00846	B_24_00847	B_25_00529	B_26_00851	B_27_01332	B_29_01312	B_30_00951	B_31_00887	B_32_00575	B_33_00600	B_34_01791	B_35_01469	B_36_01495	B_38_02046	B_39_00350	B_4_00983	B_40_00114	B_41_00492	B_42_00493	B_43_00149	B_44_00469	B_45_00809	B_46_00325
pyrK		Dihydroorotate dehydrogenase B (NAD( )), electron transfer subunit	78	78	1	32	3418				824	824	824	B_1_01089	B_10_01446	B_11_01581	B_12_01510	B_13_01599	B_14_01031	B_15_01534	B_16_01984	B_17_01364	B_18_01032	B_19_01400	B_20_00545	B_21_00898	B_23_00852	B_24_00853	B_25_00535	B_26_00857	B_27_01326	B_29_01306	B_30_00945	B_31_00881	B_32_00569	B_33_00606	B_34_01785	B_35_01463	B_36_01501	B_38_02052	B_39_00356	B_4_00977	B_40_00120	B_41_00498	B_42_00487	B_43_00143	B_44_00463	B_45_00815	B_46_00331
glnE		Bifunctional glutamine synthetase adenylyltransferase/adenylyl-removing enzyme	78	78	1	32	3423				3230	3230	3230	B_1_01094	B_10_01441	B_11_01576	B_12_01505	B_13_01594	B_14_01026	B_15_01539	B_16_01989	B_17_01359	B_18_01037	B_19_01395	B_20_00540	B_21_00893	B_23_00857	B_24_00858	B_25_00540	B_26_00862	B_27_01321	B_29_01301	B_30_00940	B_31_00876	B_32_00564	B_33_00611	B_34_01780	B_35_01458	B_36_01506	B_38_02057	B_39_00361	B_4_00972	B_40_00125	B_41_00503	B_42_00482	B_43_00138	B_44_00458	B_45_00820	B_46_00336
nlhH_2		Carboxylesterase NlhH	78	78	1	32	3449				935	935	935	B_1_01104	B_10_01429	B_11_01564	B_12_01493	B_13_01582	B_14_01016	B_15_01549	B_16_02001	B_17_01347	B_18_01049	B_19_01383	B_20_00531	B_21_00884	B_23_00866	B_24_00867	B_25_00549	B_26_00871	B_27_01312	B_29_01292	B_30_00931	B_31_00867	B_32_00555	B_33_00620	B_34_01772	B_35_01449	B_36_01515	B_38_02067	B_39_00369	B_4_00962	B_40_00133	B_41_00512	B_42_00473	B_43_00129	B_44_00449	B_45_00828	B_46_00345
recD2		ATP-dependent RecD-like DNA helicase	78	78	1	32	4553				1418	1418	1418	B_1_01112	B_10_00838	B_11_00976	B_12_01215	B_13_01183	B_14_01168	B_15_00817	B_16_01005	B_17_01033	B_18_01231	B_19_01873	B_20_00156	B_21_00202	B_23_00174	B_24_00174	B_25_00207	B_26_00181	B_27_00647	B_29_00237	B_30_00202	B_31_00174	B_32_00179	B_33_00218	B_34_00659	B_35_00216	B_36_00639	B_38_02249	B_39_00738	B_4_01241	B_40_00332	B_41_01792	B_42_00956	B_43_01836	B_44_01800	B_45_01030	B_46_01670
group_1899		hypothetical protein	78	78	1	32	4645				1673	1673	1673	B_1_01167	B_10_00899	B_11_01037	B_12_01276	B_13_01122	B_14_01223	B_15_00761	B_16_01066	B_17_01096	B_18_01168	B_19_02115	B_20_00208	B_21_00150	B_23_00226	B_24_00226	B_25_00155	B_26_00232	B_27_00594	B_29_00290	B_30_00150	B_31_00226	B_32_00231	B_33_00166	B_34_00725	B_35_00172	B_36_00683	B_38_01571	B_39_00695	B_4_01186	B_40_00375	B_41_01419	B_42_01016	B_43_01406	B_44_01042	B_45_01073	B_46_01075
group_1900		Beta-monoglucosyldiacylglycerol synthase	78	78	1	32	4648				1223	1223	1223	B_1_01169	B_10_00901	B_11_01039	B_12_01278	B_13_01120	B_14_01225	B_15_00759	B_16_01068	B_17_01098	B_18_01166	B_19_02117	B_20_00210	B_21_00148	B_23_00228	B_24_00228	B_25_00153	B_26_00234	B_27_00592	B_29_00292	B_30_00148	B_31_00228	B_32_00233	B_33_00164	B_34_00727	B_35_00170	B_36_00685	B_38_01573	B_39_00693	B_4_01184	B_40_00377	B_41_01417	B_42_01018	B_43_01404	B_44_01040	B_45_01075	B_46_01077
kfoC		Chondroitin synthase	78	78	1	32	4650				926	926	926	B_1_01171	B_10_00903	B_11_01041	B_12_01280	B_13_01118	B_14_01227	B_15_00757	B_16_01070	B_17_01100	B_18_01164	B_19_02119	B_20_00212	B_21_00146	B_23_00230	B_24_00230	B_25_00151	B_26_00236	B_27_00590	B_29_00294	B_30_00146	B_31_00230	B_32_00235	B_33_00162	B_34_00729	B_35_00168	B_36_00687	B_38_01575	B_39_00691	B_4_01182	B_40_00379	B_41_01415	B_42_01020	B_43_01402	B_44_01038	B_45_01077	B_46_01079
group_1902		putative fatty acid methyltransferase	78	78	1	32	4653				1304	1304	1304	B_1_01173	B_10_00905	B_11_01043	B_12_01282	B_13_01116	B_14_01229	B_15_00755	B_16_01072	B_17_01102	B_18_01162	B_19_02121	B_20_00214	B_21_00144	B_23_00232	B_24_00232	B_25_00149	B_26_00238	B_27_00588	B_29_00296	B_30_00144	B_31_00232	B_32_00237	B_33_00160	B_34_00731	B_35_00166	B_36_00689	B_38_01577	B_39_00689	B_4_01180	B_40_00381	B_41_01413	B_42_01022	B_43_01400	B_44_01036	B_45_01079	B_46_01081
folA		Dihydrofolate reductase	78	78	1	32	5164				662	662	662	B_1_01182	B_10_01105	B_11_01226	B_12_00165	B_13_00931	B_14_01238	B_15_00910	B_16_01132	B_17_01261	B_18_02220	B_19_00191	B_20_00223	B_21_00135	B_23_00241	B_24_00241	B_25_00140	B_26_00247	B_27_00579	B_29_00305	B_30_00135	B_31_00241	B_32_00246	B_33_00151	B_34_00740	B_35_00157	B_36_00698	B_38_01586	B_39_00680	B_4_01171	B_40_00390	B_41_01404	B_42_01031	B_43_01391	B_44_01027	B_45_01088	B_46_01090
group_1905		Universal stress protein/MSMEI_3859	78	78	1	32	5160				1037	1037	1037	B_1_01186	B_10_01101	B_11_01222	B_12_00169	B_13_00927	B_14_01242	B_15_00914	B_16_01136	B_17_01257	B_18_02216	B_19_00187	B_20_00226	B_21_00132	B_23_00244	B_24_00245	B_25_00137	B_26_00250	B_27_00576	B_29_00308	B_30_00132	B_31_00244	B_32_00250	B_33_00148	B_34_00743	B_35_00153	B_36_00702	B_38_01589	B_39_00677	B_4_01167	B_40_00393	B_41_01401	B_42_01034	B_43_01388	B_44_01024	B_45_01091	B_46_01093
phoU1		Phosphate-specific transport system accessory protein PhoU	78	78	1	32	5152				674	674	674	B_1_01193	B_10_01093	B_11_01214	B_12_00177	B_13_00919	B_14_01249	B_15_00922	B_16_01144	B_17_01249	B_18_01448	B_19_00180	B_20_00233	B_21_00125	B_23_00251	B_24_00252	B_25_00130	B_26_00257	B_27_00569	B_29_00315	B_30_00125	B_31_00251	B_32_00257	B_33_00141	B_34_00750	B_35_00146	B_36_00709	B_38_01596	B_39_00670	B_4_01160	B_40_00400	B_41_01394	B_42_01041	B_43_01381	B_44_01017	B_45_01098	B_46_01100
liaS		Sensor histidine kinase LiaS	78	78	1	32	5126				1247	1247	1247	B_1_01204	B_10_01074	B_11_01194	B_12_00197	B_13_00899	B_14_01260	B_15_00943	B_16_01163	B_17_01237	B_18_01436	B_19_00169	B_20_00244	B_21_00114	B_23_00262	B_24_00263	B_25_00119	B_26_00268	B_27_00558	B_29_00326	B_30_00114	B_31_00262	B_32_00268	B_33_00130	B_34_00761	B_35_00135	B_36_00721	B_38_01607	B_39_00659	B_4_01149	B_40_00411	B_41_01383	B_42_01052	B_43_01370	B_44_01006	B_45_01109	B_46_01111
lnpD		UDP-glucose 4-epimerase	78	78	1	32	5123				1022	1022	1022	B_1_01206	B_10_01072	B_11_01192	B_12_00199	B_13_00897	B_14_01262	B_15_00945	B_16_01165	B_17_01235	B_18_01434	B_19_00167	B_20_00246	B_21_00112	B_23_00264	B_24_00265	B_25_00117	B_26_00270	B_27_00556	B_29_00329	B_30_00112	B_31_00264	B_32_00270	B_33_00128	B_34_00763	B_35_00133	B_36_00723	B_38_01609	B_39_00657	B_4_01147	B_40_00413	B_41_01381	B_42_01054	B_43_01368	B_44_01004	B_45_01111	B_46_01113
serS		Serine--tRNA ligase	78	78	1	32	5113				1286	1520	1289	B_1_01215	B_10_01067	B_11_01187	B_12_00204	B_13_00892	B_14_01271	B_15_00950	B_16_01170	B_17_01227	B_18_01426	B_19_00159	B_20_00255	B_21_00103	B_23_00273	B_24_00274	B_25_00108	B_26_00279	B_27_00547	B_29_00338	B_30_00103	B_31_00273	B_32_00279	B_33_00119	B_34_00772	B_35_00124	B_36_00732	B_38_01618	B_39_00648	B_4_01138	B_40_00422	B_41_01372	B_42_01063	B_43_01359	B_44_00995	B_45_01120	B_46_01122
ribF		Riboflavin biosynthesis protein RibF	78	78	1	32	5095				1124	1124	1124	B_1_01230	B_10_01053	B_11_01173	B_12_00218	B_13_00878	B_14_01286	B_15_00964	B_16_01184	B_17_01213	B_18_01412	B_19_00145	B_20_00270	B_21_00088	B_23_00288	B_24_00289	B_25_00093	B_26_00294	B_27_00532	B_29_00353	B_30_00088	B_31_00288	B_32_00294	B_33_00104	B_34_01740	B_35_00109	B_36_00747	B_38_01633	B_39_00633	B_4_01123	B_40_00437	B_41_01357	B_42_01078	B_43_01344	B_44_00980	B_45_01135	B_46_01137
gmk		Guanylate kinase	78	78	1	32	4184				590	590	590	B_1_01241	B_10_01192	B_11_01338	B_12_00077	B_13_01512	B_14_01398	B_15_01308	B_16_01353	B_17_01563	B_18_01692	B_19_01599	B_20_01732	B_21_00374	B_23_00002	B_24_00002	B_25_00379	B_26_00009	B_27_00819	B_29_00065	B_30_00374	B_31_00002	B_32_00007	B_33_00390	B_34_00501	B_35_00365	B_36_00491	B_38_01315	B_39_01547	B_4_01248	B_40_01428	B_41_00969	B_42_01326	B_43_01035	B_44_01555	B_45_01538	B_46_01373
pyrF_1		Orotidine 5'-phosphate decarboxylase	78	78	1	32	4185				920	920	920	B_1_01242	B_10_01191	B_11_01339	B_12_00078	B_13_01513	B_14_01397	B_15_01307	B_16_01354	B_17_01564	B_18_01691	B_19_01600	B_20_01731	B_21_00373	B_23_00003	B_24_00003	B_25_00378	B_26_00010	B_27_00818	B_29_00066	B_30_00373	B_31_00003	B_32_00008	B_33_00389	B_34_00502	B_35_00364	B_36_00492	B_38_01314	B_39_01546	B_4_01249	B_40_01429	B_41_00970	B_42_01327	B_43_01034	B_44_01556	B_45_01539	B_46_01372
carB		Carbamoyl-phosphate synthase large chain	78	78	1	32	4186				3383	3383	3383	B_1_01243	B_10_01190	B_11_01340	B_12_00079	B_13_01514	B_14_01396	B_15_01306	B_16_01355	B_17_01565	B_18_01690	B_19_01601	B_20_01730	B_21_00372	B_23_00004	B_24_00004	B_25_00377	B_26_00011	B_27_00817	B_29_00067	B_30_00372	B_31_00004	B_32_00009	B_33_00388	B_34_00503	B_35_00363	B_36_00493	B_38_01313	B_39_01545	B_4_01250	B_40_01430	B_41_00971	B_42_01328	B_43_01033	B_44_01557	B_45_01540	B_46_01371
group_1918		hypothetical protein	78	78	1	32	4214				3545	3623	3608	B_1_01262	B_10_01181	B_11_01349	B_12_00088	B_13_01523	B_14_01377	B_15_01297	B_16_01364	B_17_01574	B_18_01681	B_19_01610	B_20_00006	B_21_00352	B_23_00024	B_24_00024	B_25_00357	B_26_00031	B_27_00797	B_29_00087	B_30_00352	B_31_00024	B_32_00029	B_33_00368	B_34_00522	B_35_00348	B_36_00508	B_38_01293	B_39_01526	B_4_01269	B_40_01449	B_41_00990	B_42_01347	B_43_01014	B_44_01576	B_45_01559	B_46_01352
ribU		Riboflavin transporter RibU	78	78	1	32	4222				647	653	652	B_1_01270	B_10_01175	B_11_01355	B_12_00094	B_13_01529	B_14_01369	B_15_01291	B_16_01370	B_17_01580	B_18_01675	B_19_01616	B_20_00013	B_21_00345	B_23_00031	B_24_00031	B_25_00350	B_26_00038	B_27_00790	B_29_00094	B_30_00345	B_31_00031	B_32_00036	B_33_00361	B_34_00529	B_35_00340	B_36_00516	B_38_01286	B_39_01518	B_4_01277	B_40_01457	B_41_00998	B_42_01355	B_43_01006	B_44_01192	B_45_01566	B_46_01344
group_1923		putative AAA domain-containing protein	78	78	1	32	4238				1379	1397	1382	B_1_01285	B_10_01168	B_11_01362	B_12_00101	B_13_01536	B_14_01354	B_15_01284	B_16_01377	B_17_01587	B_18_01668	B_19_01623	B_20_00028	B_21_00330	B_23_00046	B_24_00046	B_25_00335	B_26_00053	B_27_00775	B_29_00109	B_30_00330	B_31_00046	B_32_00051	B_33_00346	B_34_00544	B_35_00326	B_36_00530	B_38_01271	B_39_01503	B_4_01292	B_40_01472	B_41_01013	B_42_01370	B_43_00991	B_44_01177	B_45_01581	B_46_01329
glnM		putative glutamine ABC transporter permease protein GlnM	78	78	1	32	4246				677	677	677	B_1_01292	B_10_01162	B_11_01368	B_12_00107	B_13_01542	B_14_01347	B_15_01278	B_16_01383	B_17_01592	B_18_01663	B_19_01628	B_20_00035	B_21_00323	B_23_00053	B_24_00053	B_25_00328	B_26_00060	B_27_00768	B_29_00116	B_30_00323	B_31_00053	B_32_00058	B_33_00339	B_34_00551	B_35_00320	B_36_00536	B_38_01393	B_39_01496	B_4_01299	B_40_01479	B_41_01020	B_42_01377	B_43_00984	B_44_01170	B_45_01588	B_46_01322
glnH_4		ABC transporter glutamine-binding protein GlnH	78	78	1	32	4247				839	839	839	B_1_01293	B_10_01161	B_11_01369	B_12_00108	B_13_01543	B_14_01346	B_15_01277	B_16_01384	B_17_01593	B_18_01662	B_19_01629	B_20_00036	B_21_00322	B_23_00054	B_24_00054	B_25_00327	B_26_00061	B_27_00767	B_29_00117	B_30_00322	B_31_00054	B_32_00059	B_33_00338	B_34_00552	B_35_00319	B_36_00537	B_38_01394	B_39_01495	B_4_01300	B_40_01480	B_41_01021	B_42_01378	B_43_00983	B_44_01169	B_45_01589	B_46_01321
glnQ_1		Glutamine transport ATP-binding protein GlnQ	78	78	1	32	4250				842	842	842	B_1_01294	B_10_01160	B_11_01370	B_12_00109	B_13_01544	B_14_01345	B_15_01276	B_16_01385	B_17_01594	B_18_01661	B_19_01630	B_20_00037	B_21_00321	B_23_00055	B_24_00055	B_25_00326	B_26_00062	B_27_00766	B_29_00118	B_30_00321	B_31_00055	B_32_00060	B_33_00337	B_34_00553	B_35_00318	B_36_00538	B_38_01395	B_39_01494	B_4_01301	B_40_01481	B_41_01022	B_42_01379	B_43_00982	B_44_01168	B_45_01590	B_46_01320
hisS		Histidine--tRNA ligase	78	78	1	32	4255				1400	1463	1403	B_1_01297	B_10_01156	B_11_01375	B_12_00113	B_13_01549	B_14_01342	B_15_01273	B_16_01390	B_17_01598	B_18_01658	B_19_01634	B_20_00040	B_21_00318	B_23_00058	B_24_00058	B_25_00323	B_26_00065	B_27_00763	B_29_00121	B_30_00318	B_31_00058	B_32_00063	B_33_00334	B_34_00556	B_35_00315	B_36_00541	B_38_01398	B_39_01491	B_4_01304	B_40_01484	B_41_01025	B_42_01382	B_43_00979	B_44_01165	B_45_01593	B_46_01317
tcrX		putative transcriptional regulatory protein TcrX	78	78	1	32	4270				731	776	748	B_1_01309	B_10_01148	B_11_01383	B_12_00121	B_13_01557	B_14_01329	B_15_01261	B_16_01398	B_17_01606	B_18_01650	B_19_01642	B_20_00052	B_21_00306	B_23_00070	B_24_00070	B_25_00311	B_26_00077	B_27_00751	B_29_00133	B_30_00306	B_31_00070	B_32_00075	B_33_00322	B_34_00568	B_35_00301	B_36_00555	B_38_01411	B_39_01478	B_4_01316	B_40_01497	B_41_01038	B_42_01394	B_43_00967	B_44_01152	B_45_01606	B_46_01305
group_1930		hypothetical protein	78	78	1	32	4272				290	290	290	B_1_01311	B_10_01146	B_11_01385	B_12_00123	B_13_01559	B_14_01327	B_15_01259	B_16_01400	B_17_01608	B_18_01648	B_19_01644	B_20_00054	B_21_00304	B_23_00072	B_24_00072	B_25_00309	B_26_00079	B_27_00749	B_29_00135	B_30_00304	B_31_00072	B_32_00077	B_33_00320	B_34_00570	B_35_00299	B_36_00557	B_38_01413	B_39_01476	B_4_01318	B_40_01499	B_41_01040	B_42_01396	B_43_00965	B_44_01150	B_45_01608	B_46_01303
group_1931		hypothetical protein	78	78	1	32	4282				1031	1031	1031	B_1_01320	B_10_01137	B_11_01394	B_12_00132	B_13_01568	B_14_01318	B_15_01250	B_16_01409	B_17_01617	B_18_01639	B_19_01653	B_20_00063	B_21_00295	B_23_00081	B_24_00081	B_25_00300	B_26_00088	B_27_00740	B_29_00144	B_30_00295	B_31_00081	B_32_00086	B_33_00311	B_34_00579	B_35_00290	B_36_00566	B_38_01422	B_39_01467	B_4_01327	B_40_01508	B_41_01049	B_42_01405	B_43_00956	B_44_01141	B_45_01617	B_46_01294
trpS2		Tryptophan--tRNA ligase 2	78	78	1	32	301				1091	1091	1091	B_1_01378	B_10_00557	B_11_00773	B_12_00541	B_13_00635	B_14_01435	B_15_00113	B_16_00803	B_17_02090	B_18_01487	B_19_02045	B_20_01511	B_21_01622	B_23_01592	B_24_01632	B_25_01557	B_26_01235	B_27_00364	B_29_00507	B_30_01646	B_31_01507	B_32_01564	B_33_01692	B_34_00101	B_35_01614	B_36_00422	B_38_01666	B_39_00102	B_4_01375	B_40_01305	B_41_01853	B_42_01751	B_43_01897	B_44_01861	B_45_00289	B_46_01788
nrdI		Protein NrdI	78	78	1	32	156				452	458	457	B_1_01407	B_10_00475	B_11_00855	B_12_00623	B_13_00717	B_14_00550	B_15_00037	B_16_00885	B_17_01790	B_18_01827	B_19_01950	B_20_01833	B_21_01852	B_23_01723	B_24_01771	B_25_01769	B_26_01720	B_27_01827	B_29_01479	B_30_01835	B_31_01782	B_32_01758	B_33_01901	B_34_00036	B_35_01763	B_36_01720	B_38_00748	B_39_00031	B_4_01414	B_40_01234	B_41_01723	B_42_01869	B_43_01767	B_44_01731	B_45_00361	B_46_01601
nrdE1		Ribonucleoside-diphosphate reductase subunit alpha 1	78	78	1	32	155				2195	2195	2195	B_1_01408	B_10_00474	B_11_00856	B_12_00624	B_13_00718	B_14_00549	B_15_00036	B_16_00886	B_17_01789	B_18_01828	B_19_01949	B_20_01832	B_21_01851	B_23_01724	B_24_01772	B_25_01770	B_26_01721	B_27_01826	B_29_01480	B_30_01836	B_31_01783	B_32_01759	B_33_01902	B_34_00035	B_35_01762	B_36_01721	B_38_00747	B_39_00030	B_4_01415	B_40_01233	B_41_01724	B_42_01868	B_43_01768	B_44_01732	B_45_00362	B_46_01602
sugC		Trehalose import ATP-binding protein SugC	78	78	1	32	151				980	1127	1125	B_1_01412	B_10_00470	B_11_00860	B_12_00628	B_13_00722	B_14_00545	B_15_00032	B_16_00890	B_17_01785	B_18_01832	B_19_01945	B_20_01828	B_21_01847	B_23_01728	B_24_01776	B_25_01774	B_26_01725	B_27_01822	B_29_01484	B_30_01840	B_31_01787	B_32_01763	B_33_01906	B_34_00031	B_35_01758	B_36_01725	B_38_00743	B_39_00026	B_4_01419	B_40_01229	B_41_01728	B_42_01864	B_43_01772	B_44_01736	B_45_00366	B_46_01606
group_1947		hypothetical protein	78	78	1	32	141				1412	1412	1412	B_1_01418	B_10_00469	B_11_00861	B_12_00629	B_13_00723	B_14_00539	B_15_00031	B_16_00891	B_17_01784	B_18_01833	B_19_01944	B_20_01825	B_21_01844	B_23_01731	B_24_01779	B_25_01777	B_26_01728	B_27_01819	B_29_01487	B_30_01843	B_31_01790	B_32_01766	B_33_01909	B_34_00028	B_35_01757	B_36_01726	B_38_00742	B_39_00020	B_4_01425	B_40_01223	B_41_01729	B_42_01863	B_43_01773	B_44_01737	B_45_00372	B_46_01607
pacL		Calcium-transporting ATPase	78	78	1	32	122				2987	2987	2987	B_1_01422	B_10_00454	B_11_00876	B_12_00644	B_13_00738	B_14_00535	B_15_00016	B_16_00906	B_17_01768	B_18_01849	B_19_01928	B_20_01821	B_21_01840	B_23_01735	B_24_01783	B_25_01781	B_26_01732	B_27_01815	B_29_01491	B_30_01847	B_31_01794	B_32_01770	B_33_01913	B_34_00024	B_35_01753	B_36_01730	B_38_00738	B_39_00016	B_4_01429	B_40_01219	B_41_01733	B_42_01859	B_43_01777	B_44_01741	B_45_00376	B_46_01611
msmE_3		Multiple sugar-binding protein	78	78	1	32	105				1289	1289	1289	B_1_01431	B_10_00445	B_11_00885	B_12_00653	B_13_00747	B_14_00526	B_15_00007	B_16_00915	B_17_01759	B_18_01858	B_19_01919	B_20_01812	B_21_01831	B_23_01744	B_24_01792	B_25_01790	B_26_01741	B_27_01806	B_29_01500	B_30_01856	B_31_01803	B_32_01779	B_33_01922	B_34_00015	B_35_01743	B_36_01740	B_38_00729	B_39_00007	B_4_01438	B_40_01210	B_41_01742	B_42_01937	B_43_01786	B_44_01750	B_45_00385	B_46_01620
ugpA		sn-glycerol-3-phosphate transport system permease protein UgpA	78	78	1	32	104				929	950	929	B_1_01432	B_10_00444	B_11_00886	B_12_00654	B_13_00748	B_14_00525	B_15_00006	B_16_00916	B_17_01758	B_18_01859	B_19_01918	B_20_01811	B_21_01830	B_23_01745	B_24_01793	B_25_01791	B_26_01742	B_27_01805	B_29_01501	B_30_01857	B_31_01804	B_32_01780	B_33_01923	B_34_00014	B_35_01742	B_36_01741	B_38_00728	B_39_00006	B_4_01439	B_40_01209	B_41_01743	B_42_01936	B_43_01787	B_44_01751	B_45_00386	B_46_01621
cobB		NAD-dependent protein deacetylase	78	78	1	32	96				296	755	713	B_1_01445	B_10_00439	B_11_00891	B_12_00659	B_13_00753	B_14_00512	B_15_00001	B_16_00921	B_17_01744	B_18_01873	B_19_01904	B_20_01798	B_21_01817	B_23_01758	B_24_01806	B_25_01804	B_26_01755	B_27_01792	B_29_01514	B_30_01870	B_31_01817	B_32_01793	B_33_01936	B_34_00001	B_35_01737	B_36_01746	B_38_00714	B_39_00530	B_4_01452	B_40_01936	B_41_01756	B_42_01923	B_43_01800	B_44_01764	B_45_00393	B_46_01634
group_1960		hypothetical protein	78	78	1	32	5558				1223	1223	1223	B_1_01468	B_10_01108	B_11_01229	B_12_00162	B_13_00934	B_14_01538	B_15_00907	B_16_01129	B_17_01264	B_18_02223	B_19_00194	B_20_01327	B_21_00699	B_23_01519	B_24_01435	B_25_01496	B_26_01507	B_27_00017	B_29_00783	B_30_01571	B_31_01566	B_32_01490	B_33_01611	B_34_00415	B_35_01048	B_36_00107	B_38_00275	B_39_01815	B_4_01475	B_40_01762	B_41_00875	B_42_00685	B_43_00396	B_44_00863	B_45_01673	B_46_01027
group_1961		hypothetical protein	78	78	1	32	5559				470	1367	1355	B_1_01469	B_10_01109	B_11_01230	B_12_00161	B_13_00935	B_14_01537	B_15_00906	B_16_01128	B_17_01265	B_18_02224	B_19_00195	B_20_01328	B_21_00698	B_23_01518	B_24_01434	B_25_01495	B_26_01508	B_27_00018	B_29_00782	B_30_01570	B_31_01567	B_32_01489	B_33_01610	B_34_00414	B_35_01047	B_36_00108	B_38_00274	B_39_01814	B_4_01476	B_40_01763	B_41_00874	B_42_00686	B_43_00397	B_44_00862	B_45_01674	B_46_01026
group_1966		hypothetical protein	78	78	1	32	5579				1001	1001	1001	B_1_01484	B_10_01414	B_11_01414	B_12_01478	B_13_01424	B_14_01522	B_15_01802	B_16_00458	B_17_00903	B_18_00310	B_19_00783	B_20_01341	B_21_00685	B_23_01505	B_24_01421	B_25_01482	B_26_01521	B_27_00031	B_29_00769	B_30_01557	B_31_01580	B_32_01476	B_33_01597	B_34_00401	B_35_01034	B_36_00121	B_38_00259	B_39_01799	B_4_01491	B_40_01778	B_41_00859	B_42_00701	B_43_00412	B_44_00847	B_45_01689	B_46_01011
ilvC_1		Ketol-acid reductoisomerase (NAD( ))	78	78	1	32	6956				1052	1052	1052	B_1_01494	B_10_00639	B_11_00691	B_12_00459	B_13_00553	B_14_01605	B_15_00187	B_16_00721	B_17_00642	B_18_00047	B_19_00520	B_20_01175	B_21_00381	B_23_01258	B_24_01457	B_25_01328	B_26_01172	B_27_00301	B_29_01796	B_30_01273	B_31_01443	B_32_01355	B_33_01443	B_34_00160	B_35_00802	B_36_00353	B_38_00583	B_39_01431	B_4_01543	B_40_00789	B_41_01638	B_42_01533	B_43_01686	B_44_01647	B_45_00219	B_46_01460
group_1975		hypothetical protein	78	78	1	32	6902				620	620	620	B_1_01531	B_10_00676	B_11_00654	B_12_00422	B_13_00516	B_14_01568	B_15_00217	B_16_00684	B_17_00680	B_18_00085	B_19_00558	B_20_01212	B_21_00418	B_23_01295	B_24_01494	B_25_01291	B_26_01135	B_27_00264	B_29_01833	B_30_01310	B_31_01406	B_32_01318	B_33_01406	B_34_00196	B_35_00839	B_36_00316	B_38_00620	B_39_01394	B_4_01506	B_40_00826	B_41_01607	B_42_01502	B_43_01655	B_44_01616	B_45_00182	B_46_01491
leuA		2-isopropylmalate synthase	78	78	1	32	6884				1916	1916	1916	B_1_01533	B_10_00678	B_11_00652	B_12_00420	B_13_00514	B_14_01566	B_15_00219	B_16_00682	B_17_00682	B_18_00087	B_19_00560	B_20_01214	B_21_00420	B_23_01297	B_24_01496	B_25_01289	B_26_01133	B_27_00262	B_29_01835	B_30_01312	B_31_01404	B_32_01316	B_33_01404	B_34_00198	B_35_00843	B_36_00312	B_38_00623	B_39_01391	B_4_01504	B_40_00829	B_41_01605	B_42_01500	B_43_01653	B_44_01614	B_45_00179	B_46_01493
group_1977		hypothetical protein	78	78	1	32	6881				962	965	964	B_1_01535	B_10_00680	B_11_00650	B_12_00418	B_13_00512	B_14_01564	B_15_00221	B_16_00680	B_17_00684	B_18_00089	B_19_00562	B_20_01216	B_21_00422	B_23_01299	B_24_01498	B_25_01287	B_26_01131	B_27_00260	B_29_01837	B_30_01314	B_31_01402	B_32_01314	B_33_01402	B_34_00200	B_35_00845	B_36_00310	B_38_00625	B_39_01389	B_4_01502	B_40_00831	B_41_01603	B_42_01498	B_43_01651	B_44_01612	B_45_00177	B_46_01495
tmk		Thymidylate kinase	78	78	1	32	6879				620	701	635	B_1_01537	B_10_00682	B_11_00648	B_12_00416	B_13_00510	B_14_01562	B_15_00223	B_16_00678	B_17_00686	B_18_00091	B_19_00564	B_20_01218	B_21_00424	B_23_01301	B_24_01500	B_25_01285	B_26_01129	B_27_00258	B_29_01839	B_30_01316	B_31_01400	B_32_01312	B_33_01400	B_34_00202	B_35_00847	B_36_00308	B_38_00627	B_39_01387	B_4_01500	B_40_00833	B_41_01601	B_42_01496	B_43_01649	B_44_01610	B_45_00175	B_46_01497
pbuO		Guanine/hypoxanthine permease PbuO	78	78	1	32	4975				1394	1394	1394	B_1_01544	B_10_00970	B_11_01090	B_12_00301	B_13_00795	B_14_01649	B_15_01049	B_16_01267	B_17_01134	B_18_01322	B_19_00055	B_20_00346	B_21_00012	B_23_00364	B_24_00365	B_25_00017	B_26_00370	B_27_00456	B_29_00430	B_30_00012	B_31_00364	B_32_00370	B_33_00028	B_34_01664	B_35_00027	B_36_00829	B_38_01918	B_39_00556	B_4_01551	B_40_00513	B_41_01280	B_42_01155	B_43_01267	B_44_00903	B_45_01212	B_46_01214
group_1982		hypothetical protein	78	78	1	32	4983				185	185	185	B_1_01552	B_10_00978	B_11_01098	B_12_00293	B_13_00803	B_14_01641	B_15_01041	B_16_01259	B_17_01142	B_18_01330	B_19_00063	B_20_00338	B_21_00020	B_23_00356	B_24_00357	B_25_00025	B_26_00362	B_27_00464	B_29_00422	B_30_00020	B_31_00356	B_32_00362	B_33_00036	B_34_01672	B_35_00035	B_36_00821	B_38_01926	B_39_00564	B_4_01559	B_40_00505	B_41_01288	B_42_01147	B_43_01275	B_44_00911	B_45_01204	B_46_01206
murB		UDP-N-acetylenolpyruvoylglucosamine reductase	78	78	1	32	4992				1223	1223	1223	B_1_01562	B_10_00988	B_11_01108	B_12_00283	B_13_00813	B_14_01631	B_15_01031	B_16_01249	B_17_01152	B_18_01340	B_19_00073	B_20_00328	B_21_00030	B_23_00346	B_24_00347	B_25_00035	B_26_00352	B_27_00474	B_29_00411	B_30_00030	B_31_00346	B_32_00352	B_33_00046	B_34_01682	B_35_00046	B_36_00811	B_38_01936	B_39_00574	B_4_01569	B_40_00495	B_41_01298	B_42_01137	B_43_01285	B_44_00921	B_45_01194	B_46_01196
hprA_1		Glycerate dehydrogenase	78	78	1	32	5013				1016	1016	1016	B_1_01570	B_10_00995	B_11_01115	B_12_00276	B_13_00820	B_14_01623	B_15_01024	B_16_01242	B_17_01159	B_18_01348	B_19_00081	B_20_00320	B_21_00038	B_23_00338	B_24_00339	B_25_00043	B_26_00344	B_27_00482	B_29_00403	B_30_00038	B_31_00338	B_32_00344	B_33_00054	B_34_01690	B_35_00059	B_36_00798	B_38_01945	B_39_00582	B_4_01577	B_40_00487	B_41_01306	B_42_01129	B_43_01293	B_44_00929	B_45_01186	B_46_01188
yigZ		IMPACT family member YigZ	78	78	1	32	5014				641	641	641	B_1_01571	B_10_00996	B_11_01116	B_12_00275	B_13_00821	B_14_01622	B_15_01023	B_16_01241	B_17_01160	B_18_01349	B_19_00082	B_20_00319	B_21_00039	B_23_00337	B_24_00338	B_25_00044	B_26_00343	B_27_00483	B_29_00402	B_30_00039	B_31_00337	B_32_00343	B_33_00055	B_34_01691	B_35_00060	B_36_00797	B_38_01946	B_39_00583	B_4_01578	B_40_00486	B_41_01307	B_42_01128	B_43_01294	B_44_00930	B_45_01185	B_46_01187
rplM		50S ribosomal protein L13	78	78	1	32	5017				449	455	449	B_1_01574	B_10_00999	B_11_01119	B_12_00272	B_13_00824	B_14_01619	B_15_01020	B_16_01238	B_17_01163	B_18_01352	B_19_00085	B_20_00316	B_21_00042	B_23_00334	B_24_00335	B_25_00047	B_26_00340	B_27_00486	B_29_00399	B_30_00042	B_31_00334	B_32_00340	B_33_00058	B_34_01694	B_35_00063	B_36_00794	B_38_01949	B_39_00586	B_4_01581	B_40_00483	B_41_01310	B_42_01125	B_43_01297	B_44_00933	B_45_01182	B_46_01184
adhE		Aldehyde-alcohol dehydrogenase	78	78	1	32	5024				2723	2729	2728	B_1_01584	B_10_01007	B_11_01127	B_12_00264	B_13_00832	B_14_01609	B_15_01010	B_16_01230	B_17_01167	B_18_01366	B_19_00099	B_20_00312	B_21_00046	B_23_00330	B_24_00331	B_25_00051	B_26_00336	B_27_00490	B_29_00395	B_30_00046	B_31_00330	B_32_00336	B_33_00062	B_34_01698	B_35_00067	B_36_00790	B_38_01953	B_39_00590	B_4_01591	B_40_00479	B_41_01314	B_42_01121	B_43_01301	B_44_00937	B_45_01178	B_46_01180
map		Methionine aminopeptidase 1	78	78	1	32	4538				782	851	783	B_1_01627	B_10_00831	B_11_00968	B_12_01208	B_13_01190	B_14_01720	B_15_00826	B_16_00998	B_17_01027	B_18_01237	B_19_01867	B_20_00148	B_21_00210	B_23_00166	B_24_00166	B_25_00215	B_26_00173	B_27_00655	B_29_00229	B_30_00210	B_31_00166	B_32_00171	B_33_00226	B_34_00651	B_35_00224	B_36_00632	B_38_02006	B_39_00746	B_4_01658	B_40_00324	B_41_01784	B_42_00948	B_43_01828	B_44_01792	B_45_01022	B_46_01662
dapD		2,3,4,5-tetrahydropyridine-2,6-dicarboxylate N-succinyltransferase	78	78	1	32	4536				1019	1019	1019	B_1_01629	B_10_00829	B_11_00966	B_12_01206	B_13_01192	B_14_01718	B_15_00828	B_16_00996	B_17_01025	B_18_01239	B_19_01865	B_20_00146	B_21_00212	B_23_00164	B_24_00164	B_25_00217	B_26_00171	B_27_00657	B_29_00227	B_30_00212	B_31_00164	B_32_00169	B_33_00228	B_34_00649	B_35_00226	B_36_00630	B_38_02004	B_39_00748	B_4_01656	B_40_00322	B_41_01782	B_42_00946	B_43_01826	B_44_01790	B_45_01020	B_46_01660
iolU		scyllo-inositol 2-dehydrogenase (NADP( )) IolU	78	78	1	32	4526				1055	1055	1055	B_1_01635	B_10_00823	B_11_00960	B_12_01200	B_13_01198	B_14_01712	B_15_00835	B_16_00990	B_17_01019	B_18_01245	B_19_01859	B_20_00140	B_21_00218	B_23_00158	B_24_00158	B_25_00223	B_26_00165	B_27_00663	B_29_00221	B_30_00218	B_31_00158	B_32_00163	B_33_00234	B_34_00643	B_35_00232	B_36_00624	B_38_01998	B_39_00754	B_4_01650	B_40_00316	B_41_01776	B_42_00940	B_43_01820	B_44_01784	B_45_01014	B_46_01654
group_1998	aspC_2	Aspartate aminotransferase	78	78	1	32	4525				1223	1223	1223	B_1_01636	B_10_00822	B_11_00959	B_12_01199	B_13_01199	B_14_01711	B_15_00836	B_16_00989	B_17_01018	B_18_01246	B_19_01858	B_20_00139	B_21_00219	B_23_00157	B_24_00157	B_25_00224	B_26_00164	B_27_00664	B_29_00220	B_30_00219	B_31_00157	B_32_00162	B_33_00235	B_34_00642	B_35_00233	B_36_00623	B_38_01997	B_39_00755	B_4_01649	B_40_00315	B_41_01775	B_42_00939	B_43_01819	B_44_01783	B_45_01013	B_46_01653
group_1999		hypothetical protein	78	78	1	32	4520				428	428	428	B_1_01641	B_10_00818	B_11_00955	B_12_01195	B_13_01203	B_14_01706	B_15_00841	B_16_00985	B_17_01014	B_18_01250	B_19_01853	B_20_00134	B_21_00224	B_23_00152	B_24_00152	B_25_00229	B_26_00159	B_27_00669	B_29_00215	B_30_00224	B_31_00152	B_32_00157	B_33_00240	B_34_00637	B_35_00238	B_36_00618	B_38_01992	B_39_00760	B_4_01644	B_40_00310	B_41_01770	B_42_00934	B_43_01814	B_44_01778	B_45_01008	B_46_01648
ksgA		Ribosomal RNA small subunit methyltransferase A	78	78	1	32	169				923	926	923	B_1_01660	B_10_00485	B_11_00845	B_12_00613	B_13_00707	B_14_01729	B_15_00045	B_16_00875	B_17_01800	B_18_01817	B_19_01960	B_20_01844	B_21_01863	B_23_01712	B_24_01760	B_25_01758	B_26_01709	B_27_01838	B_29_01468	B_30_01824	B_31_01771	B_32_01747	B_33_01890	B_34_00046	B_35_01774	B_36_01709	B_38_00759	B_39_00041	B_4_01685	B_40_01244	B_41_01712	B_42_01880	B_43_01756	B_44_01720	B_45_00351	B_46_01590
ispE		4-diphosphocytidyl-2-C-methyl-D-erythritol kinase	78	78	1	32	170				950	950	950	B_1_01661	B_10_00486	B_11_00844	B_12_00612	B_13_00706	B_14_01730	B_15_00046	B_16_00874	B_17_01801	B_18_01816	B_19_01961	B_20_01845	B_21_01864	B_23_01711	B_24_01759	B_25_01757	B_26_01708	B_27_01839	B_29_01467	B_30_01823	B_31_01770	B_32_01746	B_33_01889	B_34_00047	B_35_01775	B_36_01708	B_38_00760	B_39_00042	B_4_01684	B_40_01245	B_41_01711	B_42_01881	B_43_01755	B_44_01719	B_45_00350	B_46_01589
trxB_2		Thioredoxin reductase	78	78	1	32	178				1019	1019	1019	B_1_01668	B_10_00492	B_11_00838	B_12_00606	B_13_00700	B_14_01737	B_15_00052	B_16_00868	B_17_01807	B_18_01810	B_19_01967	B_20_01852	B_21_01871	B_23_01704	B_24_01752	B_25_01750	B_26_01701	B_27_01846	B_29_01460	B_30_01816	B_31_01763	B_32_01739	B_33_01882	B_34_00054	B_35_01782	B_36_01701	B_38_00767	B_39_00049	B_4_01677	B_40_01252	B_41_01704	B_42_01888	B_43_01748	B_44_01712	B_45_00343	B_46_01582
parB		putative chromosome-partitioning protein ParB	78	78	1	32	179				1361	1361	1361	B_1_01669	B_10_00493	B_11_00837	B_12_00605	B_13_00699	B_14_01738	B_15_00053	B_16_00867	B_17_01808	B_18_01809	B_19_01968	B_20_02003	B_21_01994	B_23_01932	B_24_01993	B_25_01977	B_26_01953	B_27_01983	B_29_01985	B_30_01995	B_31_02009	B_32_01973	B_33_01753	B_34_00055	B_35_01783	B_36_01700	B_38_01727	B_39_00050	B_4_01676	B_40_01253	B_41_01533	B_42_01818	B_43_02006	B_44_01877	B_45_00342	B_46_01843
group_2007		hypothetical protein	78	78	1	32	182				533	533	533	B_1_01672	B_10_00496	B_11_00834	B_12_00602	B_13_00696	B_14_01741	B_15_00056	B_16_00864	B_17_01811	B_18_01806	B_19_01971	B_20_02000	B_21_01991	B_23_01929	B_24_01996	B_25_01980	B_26_01956	B_27_01980	B_29_01988	B_30_01998	B_31_02006	B_32_01970	B_33_01750	B_34_00058	B_35_01786	B_36_01697	B_38_01724	B_39_00053	B_4_01673	B_40_01256	B_41_01536	B_42_01821	B_43_02009	B_44_01880	B_45_00339	B_46_01846
rpmH		50S ribosomal protein L34	78	78	1	32	185				134	134	134	B_1_01674	B_10_00499	B_11_00831	B_12_00599	B_13_00693	B_14_01744	B_15_00059	B_16_00861	B_17_01814	B_18_01803	B_19_01974	B_20_01998	B_21_01989	B_23_01927	B_24_01998	B_25_01982	B_26_01958	B_27_01978	B_29_01990	B_30_02000	B_31_02004	B_32_01968	B_33_01748	B_34_00061	B_35_01789	B_36_01694	B_38_01721	B_39_00056	B_4_01671	B_40_01259	B_41_01539	B_42_01824	B_43_02012	B_44_01883	B_45_00336	B_46_01849
group_2009		hypothetical protein	78	78	1	32	190				470	470	470	B_1_01679	B_10_00503	B_11_00827	B_12_00595	B_13_00689	B_14_01749	B_15_00063	B_16_00857	B_17_01818	B_18_01799	B_19_01978	B_20_01993	B_21_01984	B_23_01922	B_24_02003	B_25_01987	B_26_01963	B_27_01973	B_29_01995	B_30_02005	B_31_01999	B_32_01963	B_33_01743	B_34_00065	B_35_01793	B_36_01690	B_38_01716	B_39_00060	B_4_01666	B_40_01263	B_41_01543	B_42_01828	B_43_02016	B_44_01887	B_45_00331	B_46_01853
glnP_2		putative glutamine ABC transporter permease protein GlnP	78	78	1	32	4179				599	659	655	B_1_01683	B_10_01196	B_11_01334	B_12_00073	B_13_01508	B_14_01514	B_15_01313	B_16_01349	B_17_01559	B_18_01696	B_19_01595	B_20_01740	B_21_01106	B_23_01815	B_24_01878	B_25_01808	B_26_01759	B_27_01746	B_29_00057	B_30_00382	B_31_01251	B_32_01850	B_33_00398	B_34_00497	B_35_00369	B_36_00487	B_38_01319	B_39_01551	B_4_01722	B_40_01424	B_41_00965	B_42_01322	B_43_01039	B_44_01551	B_45_01534	B_46_01377
tcyC		L-cystine import ATP-binding protein TcyC	78	78	1	32	4177				791	791	791	B_1_01685	B_10_01198	B_11_01332	B_12_00071	B_13_01506	B_14_01512	B_15_01315	B_16_01347	B_17_01557	B_18_01698	B_19_01593	B_20_01742	B_21_01104	B_23_01813	B_24_01880	B_25_01810	B_26_01761	B_27_01744	B_29_00055	B_30_00384	B_31_01253	B_32_01848	B_33_00400	B_34_00495	B_35_00371	B_36_00485	B_38_01321	B_39_01553	B_4_01720	B_40_01422	B_41_00963	B_42_01320	B_43_01041	B_44_01549	B_45_01532	B_46_01379
yrpC		Glutamate racemase 2	78	78	1	32	4160				794	797	794	B_1_01693	B_10_01221	B_11_01309	B_12_00048	B_13_01483	B_14_01504	B_15_01336	B_16_01324	B_17_01535	B_18_01720	B_19_01571	B_20_01750	B_21_01096	B_23_01805	B_24_01888	B_25_01818	B_26_01769	B_27_01736	B_29_00047	B_30_00392	B_31_01261	B_32_01840	B_33_00408	B_34_00486	B_35_00380	B_36_00476	B_38_01329	B_39_01561	B_4_01712	B_40_01414	B_41_00951	B_42_01774	B_43_01053	B_44_01537	B_45_01524	B_46_01698
yciV		5'-3' exoribonuclease	78	78	1	32	4157				893	893	893	B_1_01696	B_10_01224	B_11_01306	B_12_00045	B_13_01480	B_14_01501	B_15_01339	B_16_01321	B_17_01532	B_18_01723	B_19_01568	B_20_01753	B_21_01093	B_23_01802	B_24_01891	B_25_01821	B_26_01772	B_27_01733	B_29_00044	B_30_00395	B_31_01264	B_32_01837	B_33_00411	B_34_00483	B_35_00383	B_36_00473	B_38_01332	B_39_01564	B_4_01709	B_40_01411	B_41_00948	B_42_01777	B_43_01056	B_44_01534	B_45_01521	B_46_01701
group_2015		hypothetical protein	78	78	1	32	4156				224	224	224	B_1_01697	B_10_01225	B_11_01305	B_12_00044	B_13_01479	B_14_01500	B_15_01340	B_16_01320	B_17_01531	B_18_01724	B_19_01567	B_20_01754	B_21_01092	B_23_01801	B_24_01892	B_25_01822	B_26_01773	B_27_01732	B_29_00043	B_30_00396	B_31_01265	B_32_01836	B_33_00412	B_34_00482	B_35_00384	B_36_00472	B_38_01333	B_39_01565	B_4_01708	B_40_01410	B_41_00947	B_42_01778	B_43_01057	B_44_01533	B_45_01520	B_46_01702
group_2016		hypothetical protein	78	78	1	32	4153				1736	1745	1743	B_1_01700	B_10_01228	B_11_01302	B_12_00041	B_13_01476	B_14_01497	B_15_01343	B_16_01317	B_17_01528	B_18_01727	B_19_01564	B_20_01757	B_21_01089	B_23_01798	B_24_01895	B_25_01825	B_26_01776	B_27_01729	B_29_00040	B_30_00399	B_31_01268	B_32_01833	B_33_00415	B_34_00479	B_35_00387	B_36_00469	B_38_01336	B_39_01568	B_4_01705	B_40_01407	B_41_00944	B_42_01781	B_43_01060	B_44_01530	B_45_01517	B_46_01705
ylbL		putative protein YlbL	78	78	1	32	4152				881	881	881	B_1_01701	B_10_01229	B_11_01301	B_12_00040	B_13_01475	B_14_01496	B_15_01344	B_16_01316	B_17_01527	B_18_01728	B_19_01563	B_20_01758	B_21_01088	B_23_01797	B_24_01896	B_25_01826	B_26_01777	B_27_01728	B_29_00039	B_30_00400	B_31_01269	B_32_01832	B_33_00416	B_34_00478	B_35_00388	B_36_00468	B_38_01337	B_39_01569	B_4_01704	B_40_01406	B_41_00943	B_42_01782	B_43_01061	B_44_01529	B_45_01516	B_46_01706
thiY		Formylaminopyrimidine-binding protein	78	78	1	32	4140				1070	1070	1070	B_1_01711	B_10_01239	B_11_01291	B_12_00030	B_13_01465	B_14_01486	B_15_01354	B_16_01306	B_17_01517	B_18_01738	B_19_01553	B_20_01768	B_21_01078	B_23_01787	B_24_01906	B_25_01836	B_26_01787	B_27_01718	B_29_00029	B_30_00410	B_31_01279	B_32_01822	B_33_00426	B_34_00468	B_35_00398	B_36_00458	B_38_01347	B_39_01579	B_4_01694	B_40_01396	B_41_00933	B_42_01792	B_43_01071	B_44_01519	B_45_01506	B_46_01716
group_2020		hypothetical protein	78	78	1	32	4128				377	377	377	B_1_01721	B_10_01246	B_11_01284	B_12_00023	B_13_01457	B_14_01477	B_15_01361	B_16_01299	B_17_01511	B_18_01744	B_19_01547	B_20_01777	B_21_01069	B_23_01778	B_24_01915	B_25_01845	B_26_01797	B_27_01709	B_29_00020	B_30_00419	B_31_01288	B_32_01813	B_33_00435	B_34_00459	B_35_00407	B_36_00449	B_38_01356	B_39_01588	B_4_01832	B_40_01387	B_41_00924	B_42_01801	B_43_01080	B_44_01510	B_45_01497	B_46_01725
dus		putative tRNA-dihydrouridine synthase	78	78	1	32	4122				1244	1244	1244	B_1_01727	B_10_01252	B_11_01278	B_12_00017	B_13_01451	B_14_01471	B_15_01367	B_16_01293	B_17_01505	B_18_01750	B_19_01541	B_20_01783	B_21_01063	B_23_01772	B_24_01921	B_25_01851	B_26_01803	B_27_01703	B_29_00014	B_30_00425	B_31_01294	B_32_01807	B_33_00441	B_34_00453	B_35_00413	B_36_00443	B_38_01362	B_39_01594	B_4_01838	B_40_01381	B_41_00918	B_42_01807	B_43_01086	B_44_01504	B_45_01491	B_46_01731
group_2022		hypothetical protein	78	78	1	32	4119				302	302	302	B_1_01730	B_10_01255	B_11_01275	B_12_00014	B_13_01448	B_14_01468	B_15_01370	B_16_01290	B_17_01502	B_18_01753	B_19_01538	B_20_01786	B_21_01060	B_23_01769	B_24_01924	B_25_01854	B_26_01806	B_27_01700	B_29_00011	B_30_00428	B_31_01297	B_32_01804	B_33_00444	B_34_00450	B_35_00416	B_36_00440	B_38_01365	B_39_01597	B_4_01841	B_40_01378	B_41_00915	B_42_01810	B_43_01089	B_44_01501	B_45_01488	B_46_01734
smc_1		Chromosome partition protein Smc	78	78	1	32	4118				1379	1379	1379	B_1_01731	B_10_01256	B_11_01274	B_12_00013	B_13_01447	B_14_01467	B_15_01371	B_16_01289	B_17_01501	B_18_01754	B_19_01537	B_20_01787	B_21_01059	B_23_01768	B_24_01925	B_25_01855	B_26_01807	B_27_01699	B_29_00010	B_30_00429	B_31_01298	B_32_01803	B_33_00445	B_34_00449	B_35_00417	B_36_00439	B_38_01366	B_39_01598	B_4_01842	B_40_01377	B_41_00914	B_42_01811	B_43_01090	B_44_01500	B_45_01487	B_46_01735
crp		CRP-like cAMP-activated global transcriptional regulator	78	78	1	32	2669				719	797	733	B_1_01752	B_10_00024	B_11_00125	B_12_01109	B_13_00023	B_14_01780	B_15_00265	B_16_00032	B_17_00389	B_18_00734	B_19_00264	B_20_01597	B_21_01764	B_23_00397	B_24_00396	B_25_01697	B_26_00686	B_27_01124	B_29_00819	B_30_00743	B_31_00679	B_32_01684	B_33_01830	B_34_01090	B_35_00456	B_36_01139	B_38_02082	B_39_01181	B_4_01735	B_40_01039	B_41_00032	B_42_00313	B_43_01598	B_44_00020	B_45_00684	B_46_01406
group_203		hypothetical protein	78	78	1	32	2997				365	713	473	B_1_00114	B_10_00247	B_11_00348	B_12_00849	B_13_00246	B_14_00125	B_15_02000	B_16_00255	B_17_00300	B_18_00620	B_19_01093	B_20_00815	B_21_01442	B_23_00584	B_24_00583	B_25_00835	B_26_00499	B_27_00937	B_29_01006	B_30_00556	B_31_00492	B_32_00837	B_33_01170	B_34_00868	B_35_00658	B_36_00937	B_38_01904	B_39_01701	B_4_00186	B_40_01573	B_41_00219	B_42_00126	B_43_00777	B_44_00207	B_45_00487	B_46_00654
group_2035		hypothetical protein	78	78	1	32	2691				1364	1364	1364	B_1_01786	B_10_00038	B_11_00139	B_12_01095	B_13_00037	B_14_01797	B_15_00279	B_16_00046	B_17_00403	B_18_00748	B_19_00278	B_20_01605	B_21_01772	B_23_00405	B_24_00404	B_25_01705	B_26_00678	B_27_01116	B_29_00827	B_30_00735	B_31_00671	B_32_01692	B_33_01838	B_34_01074	B_35_00464	B_36_01131	B_38_02098	B_39_01173	B_4_01805	B_40_01047	B_41_00040	B_42_00305	B_43_01590	B_44_00028	B_45_00676	B_46_01414
fabY		Beta-ketoacyl-[acyl-carrier-protein] synthase FabY	78	78	1	32	5971				9518	9584	9531	B_1_01796	B_10_02143	B_11_02178	B_12_00335	B_13_00762	B_14_01761	B_15_02283	B_16_02158	B_17_02051	B_18_02142	B_19_00026	B_20_01947	B_21_01974	B_23_01912	B_24_01815	B_25_01969	B_26_01909	B_27_00437	B_29_01954	B_30_01758	B_31_01912	B_32_01951	B_33_00009	B_34_01866	B_35_00009	B_36_00847	B_38_00707	B_39_00539	B_4_01793	B_40_00530	B_41_01950	B_42_01954	B_43_01977	B_44_01957	B_45_01229	B_46_01920
group_2039		hypothetical protein	78	78	1	32	5976				2024	2024	2024	B_1_01801	B_10_02138	B_11_02173	B_12_00340	B_13_00757	B_14_01756	B_15_02288	B_16_02153	B_17_02055	B_18_02146	B_19_00022	B_20_01952	B_21_01969	B_23_01907	B_24_01810	B_25_01964	B_26_01914	B_27_00432	B_29_01959	B_30_01763	B_31_01907	B_32_01956	B_33_00004	B_34_01871	B_35_00004	B_36_00852	B_38_00702	B_39_00534	B_4_01798	B_40_00535	B_41_01955	B_42_01949	B_43_01982	B_44_01962	B_45_01234	B_46_01925
adh		Alcohol dehydrogenase	78	78	1	32	2917				1043	1043	1043	B_1_00167	B_10_00185	B_11_00286	B_12_00948	B_13_00184	B_14_00178	B_15_02439	B_16_00193	B_17_00548	B_18_00892	B_19_00422	B_20_00867	B_21_01494	B_23_00532	B_24_00531	B_25_00887	B_26_00551	B_27_00989	B_29_00954	B_30_00608	B_31_00544	B_32_00889	B_33_01222	B_34_00920	B_35_00604	B_36_00991	B_38_00855	B_39_01037	B_4_00133	B_40_01183	B_41_00165	B_42_00180	B_43_00723	B_44_00153	B_45_00540	B_46_00708
rplC		50S ribosomal protein L3	78	78	1	32	5027				641	641	641	B_1_01807	B_10_01011	B_11_01131	B_12_00260	B_13_00836	B_14_01852	B_15_01006	B_16_01226	B_17_01171	B_18_01370	B_19_00103	B_20_00309	B_21_00049	B_23_00327	B_24_00328	B_25_00054	B_26_00333	B_27_00493	B_29_00392	B_30_00049	B_31_00327	B_32_00333	B_33_00065	B_34_01701	B_35_00070	B_36_00787	B_38_01960	B_39_00593	B_4_01853	B_40_00476	B_41_01317	B_42_01118	B_43_01304	B_44_00940	B_45_01175	B_46_01177
rplD		50S ribosomal protein L4	78	78	1	32	5028				656	656	656	B_1_01808	B_10_01012	B_11_01132	B_12_00259	B_13_00837	B_14_01853	B_15_01005	B_16_01225	B_17_01172	B_18_01371	B_19_00104	B_20_00308	B_21_00050	B_23_00326	B_24_00327	B_25_00055	B_26_00332	B_27_00494	B_29_00391	B_30_00050	B_31_00326	B_32_00332	B_33_00066	B_34_01702	B_35_00071	B_36_00786	B_38_01961	B_39_00594	B_4_01854	B_40_00475	B_41_01318	B_42_01117	B_43_01305	B_44_00941	B_45_01174	B_46_01176
rplW		50S ribosomal protein L23	78	78	1	32	5029				296	296	296	B_1_01809	B_10_01013	B_11_01133	B_12_00258	B_13_00838	B_14_01854	B_15_01004	B_16_01224	B_17_01173	B_18_01372	B_19_00105	B_20_00307	B_21_00051	B_23_00325	B_24_00326	B_25_00056	B_26_00331	B_27_00495	B_29_00390	B_30_00051	B_31_00325	B_32_00331	B_33_00067	B_34_01703	B_35_00072	B_36_00785	B_38_01962	B_39_00595	B_4_01855	B_40_00474	B_41_01319	B_42_01116	B_43_01306	B_44_00942	B_45_01173	B_46_01175
rplB		50S ribosomal protein L2	78	78	1	32	5030				830	830	830	B_1_01810	B_10_01014	B_11_01134	B_12_00257	B_13_00839	B_14_01855	B_15_01003	B_16_01223	B_17_01174	B_18_01373	B_19_00106	B_20_00306	B_21_00052	B_23_00324	B_24_00325	B_25_00057	B_26_00330	B_27_00496	B_29_00389	B_30_00052	B_31_00324	B_32_00330	B_33_00068	B_34_01704	B_35_00073	B_36_00784	B_38_01963	B_39_00596	B_4_01856	B_40_00473	B_41_01320	B_42_01115	B_43_01307	B_44_00943	B_45_01172	B_46_01174
rplV		50S ribosomal protein L22	78	78	1	32	5032				359	359	359	B_1_01812	B_10_01016	B_11_01136	B_12_00255	B_13_00841	B_14_01857	B_15_01001	B_16_01221	B_17_01176	B_18_01375	B_19_00108	B_20_00304	B_21_00054	B_23_00322	B_24_00323	B_25_00059	B_26_00328	B_27_00498	B_29_00387	B_30_00054	B_31_00322	B_32_00328	B_33_00070	B_34_01706	B_35_00075	B_36_00782	B_38_01965	B_39_00598	B_4_01858	B_40_00471	B_41_01322	B_42_01113	B_43_01309	B_44_00945	B_45_01170	B_46_01172
rplP		50S ribosomal protein L16	78	78	1	32	5034				419	419	419	B_1_01814	B_10_01018	B_11_01138	B_12_00253	B_13_00843	B_14_01859	B_15_00999	B_16_01219	B_17_01178	B_18_01377	B_19_00110	B_20_00302	B_21_00056	B_23_00320	B_24_00321	B_25_00061	B_26_00326	B_27_00500	B_29_00385	B_30_00056	B_31_00320	B_32_00326	B_33_00072	B_34_01708	B_35_00077	B_36_00780	B_38_01967	B_39_00600	B_4_01860	B_40_00469	B_41_01324	B_42_01111	B_43_01311	B_44_00947	B_45_01168	B_46_01170
rplR		50S ribosomal protein L18	78	78	1	32	5043				371	419	380	B_1_01823	B_10_01027	B_11_01147	B_12_00244	B_13_00852	B_14_01868	B_15_00990	B_16_01210	B_17_01187	B_18_01386	B_19_00119	B_20_00293	B_21_00065	B_23_00311	B_24_00312	B_25_00070	B_26_00317	B_27_00509	B_29_00376	B_30_00065	B_31_00311	B_32_00317	B_33_00081	B_34_01717	B_35_00086	B_36_00771	B_38_01976	B_39_00609	B_4_01869	B_40_00460	B_41_01333	B_42_01102	B_43_01320	B_44_00956	B_45_01159	B_46_01161
rpsT		30S ribosomal protein S20	78	78	1	32	3505				260	260	260	B_1_01841	B_10_01711	B_11_01811	B_12_01844	B_13_01761	B_14_01902	B_15_01585	B_16_01610	B_17_02189	B_18_01102	B_19_01329	B_20_00497	B_21_00850	B_23_00900	B_24_00901	B_25_00583	B_26_00905	B_27_01278	B_29_01258	B_30_00897	B_31_00833	B_32_00521	B_33_00654	B_34_01373	B_35_01417	B_36_01547	B_38_01067	B_39_00402	B_4_01886	B_40_00166	B_41_00545	B_42_00440	B_43_00096	B_44_00416	B_45_00865	B_46_00378
group_2066		tRNA-Ala(tgc)	78	78	1	32	220				73	75	73	B_1_01931	B_10_00516	B_11_00814	B_12_00582	B_13_00676	B_14_01942	B_15_00077	B_16_00844	B_17_01831	B_18_01786	B_19_01991	B_20_01548	B_21_01585	B_23_01629	B_24_01595	B_25_01519	B_26_01273	B_27_00401	B_29_00544	B_30_01683	B_31_01544	B_32_01602	B_33_01730	B_34_00077	B_35_01872	B_36_01866	B_38_01704	B_39_00072	B_4_01956	B_40_01275	B_41_01554	B_42_01839	B_43_01961	B_44_01898	B_45_00319	B_46_01864
rihA_1		Pyrimidine-specific ribonucleoside hydrolase RihA	78	78	1	32	5626				1052	1055	1052	B_1_00525	B_10_01376	B_11_01452	B_12_01440	B_13_01386	B_14_00706	B_15_01758	B_16_00496	B_17_00865	B_18_00272	B_19_00745	B_20_01382	B_21_00644	B_23_01464	B_24_01380	B_25_01441	B_26_01562	B_27_00072	B_29_00728	B_30_01516	B_31_01621	B_32_01435	B_33_01556	B_34_00368	B_35_01003	B_36_00152	B_38_00221	B_39_01769	B_4_00527	B_40_01808	B_41_00822	B_42_00738	B_43_00449	B_44_00810	B_45_01719	B_46_00974
tgt		Queuine tRNA-ribosyltransferase	78	78	1	32	7036				1313	1313	1313	B_1_01944	B_10_00597	B_11_00733	B_12_00501	B_13_00595	B_14_01954	B_15_00152	B_16_00763	B_17_00597	B_18_00002	B_19_00475	B_20_01480	B_21_01653	B_23_01561	B_24_01663	B_25_01588	B_26_01204	B_27_00333	B_29_00476	B_30_01615	B_31_01476	B_32_01533	B_33_01661	B_34_00138	B_35_01651	B_36_00385	B_38_02170	B_39_00141	B_4_01962	B_40_01344	B_41_01817	B_42_01715	B_43_01861	B_44_01825	B_45_00250	B_46_01752
pdtaR		putative transcriptional regulatory protein pdtaR	78	78	1	32	3158				785	785	785	B_1_01964	B_10_00307	B_11_00408	B_12_00790	B_13_00306	B_14_01976	B_15_01468	B_16_00315	B_17_00240	B_18_00560	B_19_01033	B_20_01907	B_21_01960	B_23_01870	B_24_01968	B_25_01945	B_26_01897	B_27_01935	B_29_01937	B_30_01897	B_31_01898	B_32_01939	B_33_01942	B_34_00818	B_35_00709	B_36_00886	B_38_02122	B_39_01650	B_4_01784	B_40_01624	B_41_01497	B_42_01682	B_43_01519	B_44_01272	B_45_00436	B_46_00505
polA		DNA polymerase I	78	78	1	32	3159				2852	2852	2852	B_1_01965	B_10_00308	B_11_00409	B_12_00789	B_13_00307	B_14_01977	B_15_01467	B_16_00316	B_17_00239	B_18_00559	B_19_01032	B_20_01908	B_21_01959	B_23_01871	B_24_01967	B_25_01944	B_26_01896	B_27_01936	B_29_01936	B_30_01898	B_31_01897	B_32_01938	B_33_01943	B_34_00817	B_35_00710	B_36_00885	B_38_02121	B_39_01649	B_4_01785	B_40_01625	B_41_01498	B_42_01681	B_43_01518	B_44_01271	B_45_00435	B_46_00504
group_2080		hypothetical protein	78	78	1	32	5962				686	686	686	B_1_02007	B_10_00960	B_11_02265	B_12_00312	B_13_00785	B_14_01768	B_15_02273	B_16_00002	B_17_02028	B_18_02119	B_19_00048	B_20_00358	B_21_02024	B_23_00376	B_24_02016	B_25_00005	B_26_02033	B_27_00444	B_29_01947	B_30_02019	B_31_01919	B_32_00382	B_33_00016	B_34_01859	B_35_00015	B_36_00841	B_38_02306	B_39_00546	B_4_01786	B_40_00523	B_41_01943	B_42_01961	B_43_01970	B_44_01950	B_45_01222	B_46_01913
group_2092		hypothetical protein	78	78	1	32	2711				2513	2516	2513	B_1_00283	B_10_00056	B_11_00157	B_12_01077	B_13_00055	B_14_00295	B_15_00301	B_16_00064	B_17_00421	B_18_00766	B_19_00296	B_20_01614	B_21_01781	B_23_00414	B_24_00413	B_25_01714	B_26_00669	B_27_01107	B_29_00836	B_30_00726	B_31_00662	B_32_01701	B_33_01847	B_34_01037	B_35_00473	B_36_01122	B_38_00032	B_39_01164	B_4_00017	B_40_01056	B_41_00049	B_42_00296	B_43_01581	B_44_00037	B_45_00667	B_46_01423
metN2		Methionine import ATP-binding protein MetN 2	78	78	1	32	3995				1205	1214	1206	B_1_00715	B_10_00329	B_11_00430	B_12_00768	B_13_00328	B_14_00771	B_15_01445	B_16_00337	B_17_00215	B_18_00535	B_19_01008	B_20_00368	B_21_00721	B_23_01029	B_24_01030	B_25_00712	B_26_01034	B_27_01149	B_29_01129	B_30_00768	B_31_00704	B_32_00392	B_33_00783	B_34_01494	B_35_00750	B_36_01844	B_38_01820	B_39_00522	B_4_00717	B_40_00286	B_41_01934	B_42_01899	B_43_01918	B_44_01925	B_45_00986	B_46_01904
nfo		putative endonuclease 4	78	78	1	32	902				851	854	851	B_1_01049	B_10_01493	B_11_01628	B_12_01557	B_13_01646	B_14_01071	B_15_02356	B_16_01812	B_17_01403	B_18_00993	B_19_01439	B_20_00586	B_21_00939	B_23_00811	B_24_00812	B_25_00494	B_26_00816	B_27_01367	B_29_01347	B_30_00986	B_31_00922	B_32_00610	B_33_00565	B_34_01893	B_35_01509	B_36_01453	B_38_00310	B_39_00305	B_4_01017	B_40_00069	B_41_00449	B_42_00536	B_43_00193	B_44_00513	B_45_00765	B_46_00280
gyrA_2		DNA gyrase subunit A	78	78	1	32	192				2651	2675	2655	B_1_01681	B_10_00505	B_11_00825	B_12_00593	B_13_00687	B_14_01751	B_15_00065	B_16_00855	B_17_01820	B_18_01797	B_19_01980	B_20_01991	B_21_01982	B_23_01920	B_24_02005	B_25_01989	B_26_01965	B_27_01971	B_29_01997	B_30_02007	B_31_01997	B_32_01961	B_33_01741	B_34_00067	B_35_01795	B_36_01688	B_38_01714	B_39_00062	B_4_01664	B_40_01265	B_41_01545	B_42_01830	B_43_02018	B_44_01889	B_45_00329	B_46_01855
pbpA		Penicillin-binding protein A	78	78	1	32	313				1466	1478	1467	B_1_01366	B_10_00573	B_11_00757	B_12_00525	B_13_00619	B_14_01423	B_15_00128	B_16_00787	B_17_02105	B_18_01472	B_19_02060	B_20_01499	B_21_01634	B_23_01580	B_24_01644	B_25_01569	B_26_01223	B_27_00352	B_29_00495	B_30_01634	B_31_01495	B_32_01552	B_33_01680	B_34_00113	B_35_01626	B_36_00410	B_38_01654	B_39_00114	B_4_01387	B_40_01317	B_41_01841	B_42_01739	B_43_01885	B_44_01849	B_45_00277	B_46_01776
ssb_2		Single-stranded DNA-binding protein	78	78	1	32	6727				656	659	656	B_1_00616	B_10_00746	B_11_00584	B_12_00352	B_13_00446	B_14_00615	B_15_02164	B_16_00614	B_17_00750	B_18_00155	B_19_00628	B_20_01279	B_21_00485	B_23_01362	B_24_01561	B_25_01224	B_26_01068	B_27_00197	B_29_00603	B_30_01377	B_31_01339	B_32_01251	B_33_01339	B_34_00268	B_35_00908	B_36_00247	B_38_00103	B_39_01325	B_4_00618	B_40_00895	B_41_00676	B_42_00886	B_43_00597	B_44_00664	B_45_00113	B_46_00828
mrp		Iron-sulfur cluster carrier protein	78	78	1	32	4212				1115	1118	1115	B_1_01260	B_10_01183	B_11_01347	B_12_00086	B_13_01521	B_14_01379	B_15_01299	B_16_01362	B_17_01572	B_18_01683	B_19_01608	B_20_00004	B_21_00354	B_23_00022	B_24_00022	B_25_00359	B_26_00029	B_27_00799	B_29_00085	B_30_00354	B_31_00022	B_32_00027	B_33_00370	B_34_00520	B_35_00350	B_36_00506	B_38_01295	B_39_01528	B_4_01267	B_40_01447	B_41_00988	B_42_01345	B_43_01016	B_44_01574	B_45_01557	B_46_01354
group_2223		hypothetical protein	78	78	1	32	5629				2258	2270	2265	B_1_00527	B_10_01371	B_11_01457	B_12_01435	B_13_01381	B_14_00704	B_15_01753	B_16_00501	B_17_00859	B_18_00266	B_19_00739	B_20_01384	B_21_00642	B_23_01462	B_24_01378	B_25_01439	B_26_01564	B_27_00074	B_29_00726	B_30_01514	B_31_01623	B_32_01433	B_33_01554	B_34_00366	B_35_01001	B_36_00154	B_38_00219	B_39_01767	B_4_00529	B_40_01810	B_41_00820	B_42_00740	B_43_00451	B_44_00808	B_45_01721	B_46_00972
rutG		Putative pyrimidine permease RutG	78	78	1	32	3905				1289	1295	1290	B_1_00769	B_10_01785	B_11_01737	B_12_01770	B_13_01835	B_14_00825	B_15_02115	B_16_01536	B_17_00149	B_18_00469	B_19_00942	B_20_00422	B_21_00775	B_23_00975	B_24_00976	B_25_00658	B_26_00980	B_27_01203	B_29_01183	B_30_00822	B_31_00758	B_32_00446	B_33_00729	B_34_01448	B_35_01351	B_36_01613	B_38_00887	B_39_00468	B_4_00771	B_40_00232	B_41_00611	B_42_00374	B_43_00030	B_44_00350	B_45_00931	B_46_00444
ybhL		Inner membrane protein YbhL	78	78	1	32	2035				893	905	899	B_1_00405	B_10_01651	B_11_00039	B_12_01717	B_13_01005	B_14_00405	B_15_00459	B_16_01457	B_17_01670	B_18_01556	B_19_01712	B_20_01054	B_21_01209	B_23_01137	B_24_01134	B_25_01092	B_26_01394	B_27_01574	B_29_01630	B_30_01151	B_31_01148	B_32_01070	B_33_00885	B_34_01154	B_35_01281	B_36_01225	B_38_00516	B_39_00882	B_4_00406	B_40_00644	B_41_01156	B_42_01200	B_43_01217	B_44_01374	B_45_01372	B_46_00118
group_2307		Maf-like protein	78	78	1	32	6016				1439	1454	1449	B_1_00939	B_10_01905	B_11_02060	B_12_01945	B_13_01993	B_14_00907	B_15_00605	B_16_01658	B_17_01889	B_18_01898	B_19_01284	B_20_01886	B_21_01911	B_23_01833	B_24_01837	B_25_01880	B_26_01832	B_27_01886	B_29_01888	B_30_01782	B_31_01833	B_32_01868	B_33_01016	B_34_01822	B_35_01838	B_36_01781	B_38_00680	B_39_01850	B_4_00941	B_40_01883	B_41_01885	B_42_01622	B_43_01460	B_44_01212	B_45_01852	B_46_01823
group_2313		hypothetical protein	78	78	1	32	6280				2720	2756	2733	B_1_00837	B_10_01933	B_11_02127	B_12_02010	B_13_02020	B_14_01009	B_15_00730	B_16_01948	B_17_01951	B_18_02035	B_19_01147	B_20_01648	B_21_01679	B_23_01700	B_24_01748	B_25_01616	B_26_01697	B_27_01928	B_29_01728	B_30_01690	B_31_01696	B_32_01670	B_33_01816	B_34_01505	B_35_01605	B_36_00002	B_38_01544	B_39_00235	B_4_00839	B_40_01744	B_41_01995	B_42_01642	B_43_02035	B_44_01986	B_45_01832	B_46_01985
metK		S-adenosylmethionine synthase	78	78	1	32	4319				1220	1229	1220	B_1_01341	B_10_01110	B_11_01231	B_12_00160	B_13_00936	B_14_01297	B_15_00905	B_16_01127	B_17_01266	B_18_02225	B_19_00196	B_20_00084	B_21_00274	B_23_00102	B_24_00102	B_25_00279	B_26_00109	B_27_00719	B_29_00165	B_30_00274	B_31_00102	B_32_00107	B_33_00290	B_34_00600	B_35_00269	B_36_00587	B_38_01444	B_39_01446	B_4_01348	B_40_01529	B_41_01070	B_42_01426	B_43_00935	B_44_01120	B_45_01638	B_46_01273
cysS		Cysteine--tRNA ligase	78	78	1	32	5606				1640	1652	1647	B_1_00518	B_10_01391	B_11_01437	B_12_01455	B_13_01401	B_14_00713	B_15_01778	B_16_00481	B_17_00879	B_18_00286	B_19_00759	B_20_01374	B_21_00652	B_23_01472	B_24_01388	B_25_01449	B_26_01554	B_27_00064	B_29_00736	B_30_01524	B_31_01613	B_32_01443	B_33_01564	B_34_00375	B_35_01010	B_36_00145	B_38_00229	B_39_01776	B_4_00519	B_40_01801	B_41_00836	B_42_00724	B_43_00435	B_44_00824	B_45_01712	B_46_00988
gpr_1		L-glyceraldehyde 3-phosphate reductase	78	78	1	32	2854				305	977	834	B_1_00191	B_10_00156	B_11_00257	B_12_00977	B_13_00155	B_14_00202	B_15_00399	B_16_00164	B_17_00517	B_18_00862	B_19_00392	B_20_00891	B_21_01518	B_23_00508	B_24_00507	B_25_00911	B_26_00575	B_27_01013	B_29_00930	B_30_00632	B_31_00568	B_32_00913	B_33_01246	B_34_00944	B_35_00579	B_36_01016	B_38_00831	B_39_01061	B_4_00109	B_40_01159	B_41_00141	B_42_00204	B_43_00699	B_44_00129	B_45_00564	B_46_00732
ytrE		ABC transporter ATP-binding protein YtrE	78	78	1	32	2830				764	854	800	B_1_00214	B_10_00118	B_11_00219	B_12_01015	B_13_00117	B_14_00225	B_15_00362	B_16_00126	B_17_00479	B_18_00824	B_19_00354	B_20_00914	B_21_01541	B_23_00485	B_24_00484	B_25_00934	B_26_00598	B_27_01036	B_29_00907	B_30_00655	B_31_00591	B_32_00936	B_33_01269	B_34_00967	B_35_00556	B_36_01039	B_38_00808	B_39_01084	B_4_00086	B_40_01136	B_41_00118	B_42_00227	B_43_00676	B_44_00106	B_45_00587	B_46_00755
group_2452		Polyphosphate:AMP/ADP phosphotransferase	78	78	1	32	4240				1073	1085	1073	B_1_01287	B_10_01166	B_11_01364	B_12_00103	B_13_01538	B_14_01352	B_15_01282	B_16_01379	B_17_01589	B_18_01666	B_19_01625	B_20_00030	B_21_00328	B_23_00048	B_24_00048	B_25_00333	B_26_00055	B_27_00773	B_29_00111	B_30_00328	B_31_00048	B_32_00053	B_33_00344	B_34_00546	B_35_00324	B_36_00532	B_38_01387	B_39_01501	B_4_01294	B_40_01474	B_41_01015	B_42_01372	B_43_00989	B_44_01175	B_45_01583	B_46_01327
group_247		hypothetical protein	78	78	1	32	1566				179	1301	1280	B_1_00446	B_10_02173	B_11_01847	B_12_00930	B_13_01952	B_14_00364	B_15_01067	B_16_01835	B_17_00574	B_18_02188	B_19_00452	B_20_01011	B_21_01166	B_23_01094	B_24_01091	B_25_01135	B_26_01437	B_27_01531	B_29_01673	B_30_01108	B_31_01191	B_32_01027	B_33_00842	B_34_01194	B_35_01241	B_36_01265	B_38_00476	B_39_00925	B_4_00447	B_40_00687	B_41_00340	B_42_00645	B_43_00354	B_44_00622	B_45_01329	B_46_00171
group_252		hypothetical protein	78	78	1	32	6487				917	1094	975	B_1_00566	B_10_01320	B_11_01508	B_12_01383	B_13_01330	B_14_00665	B_15_01704	B_16_00553	B_17_00810	B_18_00217	B_19_00690	B_20_01431	B_21_00595	B_23_01415	B_24_01331	B_25_01392	B_26_01611	B_27_00121	B_29_00679	B_30_01467	B_31_01670	B_32_01386	B_33_01507	B_34_00319	B_35_00958	B_36_00197	B_38_00180	B_39_01218	B_4_00568	B_40_01002	B_41_00781	B_42_00779	B_43_00490	B_44_00769	B_45_00006	B_46_00933
serP2		DL-alanine permease SerP2	78	78	1	32	6299				1523	1565	1527	B_1_00854	B_10_01945	B_11_02115	B_12_01998	B_13_02032	B_14_00992	B_15_00715	B_16_01936	B_17_01963	B_18_02023	B_19_01159	B_20_01667	B_21_01698	B_23_01681	B_24_01729	B_25_01635	B_26_01678	B_27_01909	B_29_01747	B_30_01709	B_31_01715	B_32_01651	B_33_01797	B_34_01522	B_35_01589	B_36_00018	B_38_01525	B_39_00216	B_4_00856	B_40_01725	B_41_01652	B_42_01545	B_43_01698	B_44_01659	B_45_01813	B_46_01571
dapL		LL-diaminopimelate aminotransferase	78	78	1	32	4997				1235	1250	1236	B_1_01565	B_10_00991	B_11_01111	B_12_00280	B_13_00816	B_14_01628	B_15_01028	B_16_01246	B_17_01155	B_18_01343	B_19_00076	B_20_00325	B_21_00033	B_23_00343	B_24_00344	B_25_00038	B_26_00349	B_27_00477	B_29_00408	B_30_00033	B_31_00343	B_32_00349	B_33_00049	B_34_01685	B_35_00049	B_36_00808	B_38_01939	B_39_00577	B_4_01572	B_40_00492	B_41_01301	B_42_01134	B_43_01288	B_44_00924	B_45_01191	B_46_01193
dnaG		DNA primase	78	78	1	32	2808				2087	2108	2100	B_1_00228	B_10_00108	B_11_00209	B_12_01025	B_13_00107	B_14_00239	B_15_00352	B_16_00116	B_17_00469	B_18_00814	B_19_00344	B_20_00928	B_21_01555	B_23_00471	B_24_00470	B_25_00948	B_26_00612	B_27_01050	B_29_00893	B_30_00669	B_31_00605	B_32_00950	B_33_01283	B_34_00981	B_35_00529	B_36_01066	B_38_00796	B_39_01109	B_4_00072	B_40_01111	B_41_00104	B_42_00241	B_43_00656	B_44_00092	B_45_00612	B_46_00769
group_2547		hypothetical protein	78	78	1	32	2072				662	665	662	B_1_00429	B_10_01630	B_11_00060	B_12_01696	B_13_01026	B_14_00381	B_15_00438	B_16_01478	B_17_01648	B_18_01534	B_19_01690	B_20_01030	B_21_01185	B_23_01113	B_24_01110	B_25_01116	B_26_01418	B_27_01550	B_29_01654	B_30_01127	B_31_01172	B_32_01046	B_33_00861	B_34_01177	B_35_01258	B_36_01248	B_38_00493	B_39_00906	B_4_00430	B_40_00668	B_41_01133	B_42_01177	B_43_01240	B_44_01351	B_45_01348	B_46_00141
drrA_3		Daunorubicin/doxorubicin resistance ATP-binding protein DrrA	78	78	1	32	4646				908	968	922	B_1_01168	B_10_00900	B_11_01038	B_12_01277	B_13_01121	B_14_01224	B_15_00760	B_16_01067	B_17_01097	B_18_01167	B_19_02116	B_20_00209	B_21_00149	B_23_00227	B_24_00227	B_25_00154	B_26_00233	B_27_00593	B_29_00291	B_30_00149	B_31_00227	B_32_00232	B_33_00165	B_34_00726	B_35_00171	B_36_00684	B_38_01572	B_39_00694	B_4_01185	B_40_00376	B_41_01418	B_42_01017	B_43_01405	B_44_01041	B_45_01074	B_46_01076
group_2578		hypothetical protein	78	78	1	32	4155				1655	1670	1655	B_1_01698	B_10_01226	B_11_01304	B_12_00043	B_13_01478	B_14_01499	B_15_01341	B_16_01319	B_17_01530	B_18_01725	B_19_01566	B_20_01755	B_21_01091	B_23_01800	B_24_01893	B_25_01823	B_26_01774	B_27_01731	B_29_00042	B_30_00397	B_31_01266	B_32_01835	B_33_00413	B_34_00481	B_35_00385	B_36_00471	B_38_01334	B_39_01566	B_4_01707	B_40_01409	B_41_00946	B_42_01779	B_43_01058	B_44_01532	B_45_01519	B_46_01703
emrB		Multidrug export protein EmrB	78	78	1	32	5522				1589	1808	1621	B_1_01453	B_10_02130	B_11_00543	B_12_02182	B_13_02217	B_14_01553	B_15_02245	B_16_02096	B_17_00945	B_18_02087	B_19_02196	B_20_01311	B_21_00715	B_23_01535	B_24_01451	B_25_01512	B_26_01491	B_27_00001	B_29_00799	B_30_01587	B_31_01550	B_32_01506	B_33_01627	B_34_00432	B_35_01065	B_36_00090	B_38_00291	B_39_01831	B_4_01460	B_40_01746	B_41_00890	B_42_00670	B_43_00381	B_44_00878	B_45_01657	B_46_01951
lacR_1		HTH-type transcriptional regulator LacR	78	78	1	32	4486				815	1010	1007	B_1_01615	B_10_00787	B_11_00924	B_12_01164	B_13_01234	B_14_01662	B_15_00873	B_16_00954	B_17_00981	B_18_01283	B_19_01819	B_20_00097	B_21_00261	B_23_00115	B_24_00115	B_25_00266	B_26_00122	B_27_00706	B_29_00178	B_30_00261	B_31_00115	B_32_00120	B_33_00277	B_34_00605	B_35_00264	B_36_00592	B_38_01456	B_39_01911	B_4_01600	B_40_01917	B_41_01082	B_42_01438	B_43_00924	B_44_01108	B_45_01650	B_46_01262
fldI		(R)-phenyllactate dehydratase activator	78	78	1	32	4510				761	5153	5009	B_1_01649	B_10_00810	B_11_00947	B_12_01187	B_13_01211	B_14_01698	B_15_00849	B_16_00977	B_17_01006	B_18_01258	B_19_01844	B_20_00126	B_21_00232	B_23_00144	B_24_00144	B_25_00237	B_26_00151	B_27_00677	B_29_00207	B_30_00232	B_31_00144	B_32_00149	B_33_00248	B_34_00629	B_35_00246	B_36_00610	B_38_01984	B_39_00768	B_4_01636	B_40_00302	B_41_01762	B_42_00926	B_43_01806	B_44_01770	B_45_01000	B_46_01640
fprA		NADPH-ferredoxin reductase FprA	78	78	1	32	7025				1451	1928	1465	B_1_01897	B_10_00613	B_11_00717	B_12_00485	B_13_00579	B_14_01915	B_15_00170	B_16_00747	B_17_00615	B_18_00020	B_19_00493	B_20_01469	B_21_01664	B_23_01550	B_24_01674	B_25_01599	B_26_01193	B_27_00322	B_29_00465	B_30_01604	B_31_01465	B_32_01522	B_33_01650	B_34_00142	B_35_01662	B_36_00374	B_38_02166	B_39_00151	B_4_01906	B_40_01354	B_41_01993	B_42_01983	B_43_02033	B_44_01314	B_45_00240	B_46_01983
pyrE_1		Orotate phosphoribosyltransferase	78	78	1	32	3090				686	722	709	B_1_00082	B_10_00285	B_11_00386	B_12_00812	B_13_00284	B_14_00093	B_15_01895	B_16_00293	B_17_00263	B_18_00583	B_19_01056	B_20_00782	B_21_01409	B_23_00617	B_24_00616	B_25_00802	B_26_00466	B_27_00904	B_29_01039	B_30_00523	B_31_00459	B_32_00804	B_33_01137	B_34_00836	B_35_00691	B_36_00904	B_38_02140	B_39_01668	B_4_00218	B_40_01606	B_41_00253	B_42_00092	B_43_00811	B_44_00241	B_45_00454	B_46_00620
nagC_4		N-acetylglucosamine repressor	78	78	1	32	1954				641	1124	1110	B_1_00344	B_10_01988	B_11_01971	B_12_01896	B_13_02075	B_14_00466	B_15_00517	B_16_02029	B_17_01729	B_18_01615	B_19_01771	B_20_01115	B_21_01270	B_23_01198	B_24_01195	B_25_01031	B_26_01333	B_27_01635	B_29_01569	B_30_01212	B_31_01087	B_32_01131	B_33_00946	B_34_01633	B_35_01732	B_36_01630	B_38_01732	B_39_00821	B_4_00345	B_40_00583	B_41_01217	B_42_01261	B_43_01156	B_44_01476	B_45_01433	B_46_00057
metP		hypothetical protein	78	78	1	32	6482				854	920	867	B_1_00561	B_10_01325	B_11_01503	B_12_01388	B_13_01335	B_14_00670	B_15_01709	B_16_00548	B_17_00815	B_18_00222	B_19_00695	B_20_01426	B_21_00600	B_23_01420	B_24_01336	B_25_01397	B_26_01606	B_27_00116	B_29_00684	B_30_01472	B_31_01665	B_32_01391	B_33_01512	B_34_00324	B_35_00963	B_36_00192	B_38_00185	B_39_01213	B_4_00563	B_40_01007	B_41_00786	B_42_00774	B_43_00485	B_44_00774	B_45_00001	B_46_00938
group_328		hypothetical protein	78	78	1	32	3414				1121	1121	1121	B_1_01085	B_10_01450	B_11_01585	B_12_01514	B_13_01603	B_14_01035	B_15_01530	B_16_01980	B_17_01368	B_18_01028	B_19_01404	B_20_00549	B_21_00902	B_23_00848	B_24_00849	B_25_00531	B_26_00853	B_27_01330	B_29_01310	B_30_00949	B_31_00885	B_32_00573	B_33_00602	B_34_01789	B_35_01467	B_36_01497	B_38_02048	B_39_00352	B_4_00981	B_40_00116	B_41_00494	B_42_00491	B_43_00147	B_44_00467	B_45_00811	B_46_00327
def_1		Peptide deformylase	78	78	1	32	4602				404	419	417	B_1_01145	B_10_00857	B_11_00995	B_12_01234	B_13_01164	B_14_01201	B_15_00786	B_16_01024	B_17_01053	B_18_01211	B_19_01893	B_20_00186	B_21_00172	B_23_00204	B_24_00204	B_25_00177	B_26_00211	B_27_00617	B_29_00267	B_30_00172	B_31_00204	B_32_00209	B_33_00188	B_34_00692	B_35_00196	B_36_00659	B_38_01550	B_39_00718	B_4_01208	B_40_00352	B_41_01443	B_42_00992	B_43_01430	B_44_01066	B_45_01050	B_46_01051
group_332		hypothetical protein	78	78	1	32	5158				644	746	661	B_1_01188	B_10_01099	B_11_01220	B_12_00171	B_13_00925	B_14_01244	B_15_00916	B_16_01138	B_17_01255	B_18_02214	B_19_00185	B_20_00228	B_21_00130	B_23_00246	B_24_00247	B_25_00135	B_26_00252	B_27_00574	B_29_00310	B_30_00130	B_31_00246	B_32_00252	B_33_00146	B_34_00745	B_35_00151	B_36_00704	B_38_01591	B_39_00675	B_4_01165	B_40_00395	B_41_01399	B_42_01036	B_43_01386	B_44_01022	B_45_01093	B_46_01095
senX3_1		Sensor-like histidine kinase senX3	78	78	1	32	5153				1073	1370	1143	B_1_01192	B_10_01094	B_11_01215	B_12_00176	B_13_00920	B_14_01248	B_15_00921	B_16_01143	B_17_01250	B_18_02209	B_19_00181	B_20_00232	B_21_00126	B_23_00250	B_24_00251	B_25_00131	B_26_00256	B_27_00570	B_29_00314	B_30_00126	B_31_00250	B_32_00256	B_33_00142	B_34_00749	B_35_00147	B_36_00708	B_38_01595	B_39_00671	B_4_01161	B_40_00399	B_41_01395	B_42_01040	B_43_01382	B_44_01018	B_45_01097	B_46_01099
rnhA		Ribonuclease HI	78	78	1	32	5100				818	983	840	B_1_01225	B_10_01058	B_11_01178	B_12_00213	B_13_00883	B_14_01281	B_15_00959	B_16_01179	B_17_01218	B_18_01417	B_19_00150	B_20_00265	B_21_00093	B_23_00283	B_24_00284	B_25_00098	B_26_00289	B_27_00537	B_29_00348	B_30_00093	B_31_00283	B_32_00289	B_33_00109	B_34_00783	B_35_00114	B_36_00742	B_38_01628	B_39_00638	B_4_01128	B_40_00432	B_41_01362	B_42_01073	B_43_01349	B_44_00985	B_45_01130	B_46_01132
ecfA3		Energy-coupling factor transporter ATP-binding protein EcfA3	78	78	1	32	4217				785	824	818	B_1_01265	B_10_01179	B_11_01351	B_12_00090	B_13_01525	B_14_01374	B_15_01295	B_16_01366	B_17_01576	B_18_01679	B_19_01612	B_20_00008	B_21_00350	B_23_00026	B_24_00026	B_25_00355	B_26_00033	B_27_00795	B_29_00089	B_30_00350	B_31_00026	B_32_00031	B_33_00366	B_34_00524	B_35_00345	B_36_00511	B_38_01291	B_39_01523	B_4_01272	B_40_01452	B_41_00993	B_42_01350	B_43_01011	B_44_01579	B_45_01561	B_46_01349
malL_2		Oligo-1,6-glucosidase	78	78	1	32	98				1820	1826	1820	B_1_01443	B_10_00441	B_11_00889	B_12_00657	B_13_00751	B_14_00514	B_15_00003	B_16_00919	B_17_01746	B_18_01871	B_19_01906	B_20_01800	B_21_01819	B_23_01756	B_24_01804	B_25_01802	B_26_01753	B_27_01794	B_29_01512	B_30_01868	B_31_01815	B_32_01791	B_33_01934	B_34_00003	B_35_01739	B_36_01744	B_38_00716	B_39_00003	B_4_01450	B_40_01206	B_41_01754	B_42_01925	B_43_01798	B_44_01762	B_45_00389	B_46_01632
group_344		hypothetical protein	78	78	1	32	4530				293	518	460	B_1_01633	B_10_00825	B_11_00962	B_12_01202	B_13_01196	B_14_01714	B_15_00833	B_16_00992	B_17_01021	B_18_01243	B_19_01861	B_20_00142	B_21_00216	B_23_00160	B_24_00160	B_25_00221	B_26_00167	B_27_00661	B_29_00223	B_30_00216	B_31_00160	B_32_00165	B_33_00232	B_34_00645	B_35_00230	B_36_00626	B_38_02000	B_39_00752	B_4_01652	B_40_00318	B_41_01778	B_42_00942	B_43_01822	B_44_01786	B_45_01016	B_46_01656
group_374		hypothetical protein	78	78	1	32	2978				1613	1805	1780	B_1_00127	B_10_00234	B_11_00335	B_12_00862	B_13_00233	B_14_00138	B_15_02011	B_16_00242	B_17_00313	B_18_00633	B_19_01106	B_20_00828	B_21_01455	B_23_00571	B_24_00570	B_25_00848	B_26_00512	B_27_00950	B_29_00993	B_30_00569	B_31_00505	B_32_00850	B_33_01183	B_34_00881	B_35_00645	B_36_00950	B_38_01891	B_39_01714	B_4_00173	B_40_01560	B_41_00206	B_42_00139	B_43_00764	B_44_00194	B_45_00500	B_46_00667
group_386		hypothetical protein	78	78	1	32	4986				1412	1454	1439	B_1_01555	B_10_00981	B_11_01101	B_12_00290	B_13_00806	B_14_01638	B_15_01038	B_16_01256	B_17_01145	B_18_01333	B_19_00066	B_20_00335	B_21_00023	B_23_00353	B_24_00354	B_25_00028	B_26_00359	B_27_00467	B_29_00419	B_30_00023	B_31_00353	B_32_00359	B_33_00039	B_34_01675	B_35_00038	B_36_00818	B_38_01929	B_39_00567	B_4_01562	B_40_00502	B_41_01291	B_42_01144	B_43_01278	B_44_00914	B_45_01201	B_46_01203
group_388		hypothetical protein	78	78	1	32	4243				833	1532	1520	B_1_01290	B_10_01164	B_11_01366	B_12_00105	B_13_01540	B_14_01349	B_15_01280	B_16_01381	B_17_01590	B_18_01665	B_19_01626	B_20_00033	B_21_00325	B_23_00051	B_24_00051	B_25_00330	B_26_00058	B_27_00770	B_29_00114	B_30_00325	B_31_00051	B_32_00056	B_33_00341	B_34_00549	B_35_00322	B_36_00534	B_38_01390	B_39_01498	B_4_01297	B_40_01477	B_41_01018	B_42_01375	B_43_00986	B_44_01172	B_45_01586	B_46_01324
xylB_2		Xylulose kinase	78	78	1	32	1866				1073	1499	1464	B_1_00301	B_10_02013	B_11_02032	B_12_02058	B_13_02144	B_14_00509	B_15_00579	B_16_02090	B_17_02173	B_18_02038	B_19_02192	B_20_01168	B_21_01323	B_23_01251	B_24_01248	B_25_00978	B_26_01280	B_27_01688	B_29_01516	B_30_01265	B_31_01034	B_32_01184	B_33_00999	B_34_01578	B_35_01677	B_36_01685	B_38_01789	B_39_00778	B_4_00302	B_40_00540	B_41_01272	B_42_01316	B_43_01101	B_44_01421	B_45_01476	B_46_00002
group_401		N-acetylmuramoyl-L-alanine amidase domain-containing protein	78	78	1	32	2746				1349	1367	1360	B_1_00262	B_10_00079	B_11_00180	B_12_01054	B_13_00078	B_14_00274	B_15_00324	B_16_00087	B_17_00440	B_18_00785	B_19_00315	B_20_01635	B_21_01802	B_23_00435	B_24_00434	B_25_01735	B_26_00648	B_27_01086	B_29_00857	B_30_00705	B_31_00641	B_32_01722	B_33_01868	B_34_01016	B_35_00494	B_36_01101	B_38_00011	B_39_01143	B_4_00038	B_40_01077	B_41_00070	B_42_00275	B_43_01560	B_44_00058	B_45_00646	B_46_01444
pdxI		Pyridoxine 4-dehydrogenase	78	78	1	32	3013				911	938	937	B_1_00102	B_10_00265	B_11_00366	B_12_00832	B_13_00264	B_14_00113	B_15_01984	B_16_00273	B_17_00283	B_18_00603	B_19_01076	B_20_00803	B_21_01430	B_23_00596	B_24_00595	B_25_00823	B_26_00487	B_27_00925	B_29_01018	B_30_00544	B_31_00480	B_32_00825	B_33_01158	B_34_00856	B_35_00670	B_36_00925	B_38_02273	B_39_01689	B_4_00198	B_40_01585	B_41_00231	B_42_00114	B_43_00789	B_44_00219	B_45_00475	B_46_00642
nagZ		Beta-hexosaminidase	78	78	1	32	3006				467	1205	1183	B_1_00107	B_10_00258	B_11_00359	B_12_00839	B_13_00257	B_14_00118	B_15_01991	B_16_00266	B_17_00290	B_18_00610	B_19_01083	B_20_00808	B_21_01435	B_23_00591	B_24_00590	B_25_00828	B_26_00492	B_27_00930	B_29_01013	B_30_00549	B_31_00485	B_32_00830	B_33_01163	B_34_00861	B_35_00665	B_36_00930	B_38_01911	B_39_01694	B_4_00193	B_40_01580	B_41_00226	B_42_00119	B_43_00784	B_44_00214	B_45_00480	B_46_00647
yoaB		Calcium-transporting ATPase 1	78	78	1	32	2998				266	2786	2108	B_1_00113	B_10_00248	B_11_00349	B_12_00848	B_13_00247	B_14_00124	B_15_01999	B_16_00256	B_17_00299	B_18_00619	B_19_01092	B_20_00814	B_21_01441	B_23_00585	B_24_00584	B_25_00834	B_26_00498	B_27_00936	B_29_01007	B_30_00555	B_31_00491	B_32_00836	B_33_01169	B_34_00867	B_35_00659	B_36_00936	B_38_01905	B_39_01700	B_4_00187	B_40_01574	B_41_00220	B_42_00125	B_43_00778	B_44_00208	B_45_00486	B_46_00653
purT		Formate-dependent phosphoribosylglycinamide formyltransferase	78	78	1	32	2864				1337	1448	1357	B_1_00183	B_10_00166	B_11_00267	B_12_00967	B_13_00165	B_14_00194	B_15_00409	B_16_00174	B_17_00528	B_18_00873	B_19_00403	B_20_00883	B_21_01510	B_23_00516	B_24_00515	B_25_00903	B_26_00567	B_27_01005	B_29_00938	B_30_00624	B_31_00560	B_32_00905	B_33_01238	B_34_00936	B_35_00587	B_36_01008	B_38_00839	B_39_01053	B_4_00117	B_40_01167	B_41_00149	B_42_00196	B_43_00707	B_44_00137	B_45_00556	B_46_00724
group_428		hypothetical protein	78	78	1	32	2857				659	659	659	B_1_00188	B_10_00160	B_11_00261	B_12_00973	B_13_00159	B_14_00199	B_15_00403	B_16_00168	B_17_00522	B_18_00867	B_19_00397	B_20_00888	B_21_01515	B_23_00511	B_24_00510	B_25_00908	B_26_00572	B_27_01010	B_29_00933	B_30_00629	B_31_00565	B_32_00910	B_33_01243	B_34_00941	B_35_00582	B_36_01013	B_38_00834	B_39_01058	B_4_00112	B_40_01162	B_41_00144	B_42_00201	B_43_00702	B_44_00132	B_45_00561	B_46_00729
group_429		hypothetical protein	78	78	1	32	2853				218	218	218	B_1_00192	B_10_00155	B_11_00256	B_12_00978	B_13_00154	B_14_00203	B_15_00398	B_16_00163	B_17_00516	B_18_00861	B_19_00391	B_20_00892	B_21_01519	B_23_00507	B_24_00506	B_25_00912	B_26_00576	B_27_01014	B_29_00929	B_30_00633	B_31_00569	B_32_00914	B_33_01247	B_34_00945	B_35_00578	B_36_01017	B_38_00830	B_39_01062	B_4_00108	B_40_01158	B_41_00140	B_42_00205	B_43_00698	B_44_00128	B_45_00565	B_46_00733
ccrA2		Crotonyl-CoA reductase	78	78	1	32	2835				992	992	992	B_1_00210	B_10_00122	B_11_00223	B_12_01011	B_13_00121	B_14_00221	B_15_00366	B_16_00130	B_17_00483	B_18_00828	B_19_00358	B_20_00910	B_21_01537	B_23_00489	B_24_00488	B_25_00930	B_26_00594	B_27_01032	B_29_00911	B_30_00651	B_31_00587	B_32_00932	B_33_01265	B_34_00963	B_35_00560	B_36_01035	B_38_00812	B_39_01080	B_4_00090	B_40_01140	B_41_00122	B_42_00223	B_43_00680	B_44_00110	B_45_00583	B_46_00751
glnH_3		Glutamine-binding periplasmic protein	78	78	1	32	2748				953	956	954	B_1_00260	B_10_00081	B_11_00182	B_12_01052	B_13_00080	B_14_00272	B_15_00326	B_16_00089	B_17_00442	B_18_00787	B_19_00317	B_20_01637	B_21_01804	B_23_00437	B_24_00436	B_25_01737	B_26_00646	B_27_01084	B_29_00859	B_30_00703	B_31_00639	B_32_01724	B_33_01870	B_34_01014	B_35_00496	B_36_01099	B_38_00009	B_39_01141	B_4_00040	B_40_01079	B_41_00072	B_42_00273	B_43_01558	B_44_00060	B_45_00644	B_46_01446
group_435		hypothetical protein	78	78	1	32	2708				515	641	537	B_1_00285	B_10_00054	B_11_00155	B_12_01079	B_13_00053	B_14_00297	B_15_00298	B_16_00062	B_17_00418	B_18_00763	B_19_00293	B_20_01612	B_21_01779	B_23_00412	B_24_00411	B_25_01712	B_26_00671	B_27_01109	B_29_00834	B_30_00728	B_31_00664	B_32_01699	B_33_01845	B_34_01039	B_35_00471	B_36_01124	B_38_00034	B_39_01166	B_4_00015	B_40_01054	B_41_00047	B_42_00298	B_43_01583	B_44_00035	B_45_00669	B_46_01421
iscS		Cysteine desulfurase IscS	78	78	1	32	1998				1247	1247	1247	B_1_00379	B_10_01673	B_11_00017	B_12_01739	B_13_00983	B_14_00431	B_15_00482	B_16_01435	B_17_01692	B_18_01578	B_19_01734	B_20_01080	B_21_01235	B_23_01163	B_24_01160	B_25_01066	B_26_01368	B_27_01600	B_29_01604	B_30_01177	B_31_01122	B_32_01096	B_33_00911	B_34_01131	B_35_01307	B_36_01199	B_38_00542	B_39_00856	B_4_00380	B_40_00618	B_41_01182	B_42_01226	B_43_01191	B_44_01400	B_45_01398	B_46_00092
group_439		Protein MG115	78	78	1	32	2048				533	539	533	B_1_00413	B_10_01643	B_11_00047	B_12_01709	B_13_01013	B_14_00397	B_15_00451	B_16_01465	B_17_01662	B_18_01548	B_19_01704	B_20_01046	B_21_01201	B_23_01129	B_24_01126	B_25_01100	B_26_01402	B_27_01566	B_29_01638	B_30_01143	B_31_01156	B_32_01062	B_33_00877	B_34_01162	B_35_01273	B_36_01233	B_38_00508	B_39_00890	B_4_00414	B_40_00652	B_41_01148	B_42_01192	B_43_01225	B_44_01366	B_45_01364	B_46_00126
guaA_2		GMP synthase [glutamine-hydrolyzing]	78	78	1	32	5605				629	848	826	B_1_00517	B_10_01392	B_11_01436	B_12_01456	B_13_01402	B_14_00714	B_15_01779	B_16_00480	B_17_00880	B_18_00287	B_19_00760	B_20_01373	B_21_00653	B_23_01473	B_24_01389	B_25_01450	B_26_01553	B_27_00063	B_29_00737	B_30_01525	B_31_01612	B_32_01444	B_33_01565	B_34_00376	B_35_01011	B_36_00144	B_38_00230	B_39_01777	B_4_00518	B_40_01800	B_41_00837	B_42_00723	B_43_00434	B_44_00825	B_45_01711	B_46_00989
rsmD		Ribosomal RNA small subunit methyltransferase D	78	78	1	32	5655				581	611	609	B_1_00545	B_10_01352	B_11_01476	B_12_01416	B_13_01362	B_14_00686	B_15_01734	B_16_00520	B_17_00840	B_18_00247	B_19_00720	B_20_01402	B_21_00624	B_23_01444	B_24_01360	B_25_01421	B_26_01582	B_27_00092	B_29_00708	B_30_01496	B_31_01641	B_32_01415	B_33_01536	B_34_00348	B_35_00983	B_36_00172	B_38_00201	B_39_01749	B_4_00547	B_40_01828	B_41_00802	B_42_00758	B_43_00469	B_44_00790	B_45_01739	B_46_00954
group_452		hypothetical protein	78	78	1	32	6479				1022	1031	1030	B_1_00559	B_10_01327	B_11_01501	B_12_01390	B_13_01337	B_14_00672	B_15_01711	B_16_00546	B_17_00817	B_18_00224	B_19_00697	B_20_01424	B_21_00602	B_23_01422	B_24_01338	B_25_01399	B_26_01604	B_27_00114	B_29_00686	B_30_01474	B_31_01663	B_32_01393	B_33_01514	B_34_00326	B_35_00965	B_36_00190	B_38_00187	B_39_01735	B_4_00561	B_40_01842	B_41_00788	B_42_00772	B_43_00483	B_44_00776	B_45_01753	B_46_00940
ricR		Copper-sensing transcriptional repressor RicR	78	78	1	32	6710				281	326	283	B_1_00608	B_10_01273	B_11_01555	B_12_01336	B_13_01283	B_14_00623	B_15_02302	B_16_00600	B_17_00765	B_18_00171	B_19_00644	B_20_01287	B_21_00493	B_23_01370	B_24_01569	B_25_01216	B_26_01060	B_27_00189	B_29_00611	B_30_01385	B_31_01331	B_32_01243	B_33_01331	B_34_00276	B_35_00916	B_36_00239	B_38_00111	B_39_01317	B_4_00610	B_40_00903	B_41_00684	B_42_00878	B_43_00589	B_44_00672	B_45_00105	B_46_00836
rsfS		Ribosomal silencing factor RsfS	78	78	1	32	4016				392	413	410	B_1_00696	B_10_00321	B_11_00422	B_12_00776	B_13_00320	B_14_00752	B_15_01453	B_16_00329	B_17_00225	B_18_00545	B_19_01018	B_20_01927	B_21_01940	B_23_01890	B_24_01948	B_25_01925	B_26_01877	B_27_01956	B_29_01917	B_30_01917	B_31_01878	B_32_01919	B_33_01962	B_34_00797	B_35_00729	B_36_00866	B_38_01831	B_39_01618	B_4_00698	B_40_01657	B_41_01518	B_42_01662	B_43_01499	B_44_01251	B_45_00404	B_46_00485
pncA		Nicotinamidase/pyrazinamidase	78	78	1	32	3888				221	617	553	B_1_00784	B_10_01765	B_11_01757	B_12_01790	B_13_01815	B_14_00840	B_15_02092	B_16_01556	B_17_00130	B_18_00450	B_19_00923	B_20_00445	B_21_00798	B_23_00952	B_24_00953	B_25_00635	B_26_00957	B_27_01226	B_29_01206	B_30_00845	B_31_00781	B_32_00469	B_33_00706	B_34_01425	B_35_01366	B_36_01598	B_38_00908	B_39_00453	B_4_00786	B_40_00217	B_41_00596	B_42_00389	B_43_00045	B_44_00365	B_45_00916	B_46_00429
group_475		hypothetical protein	78	78	1	32	3429				434	638	635	B_1_01100	B_10_01435	B_11_01570	B_12_01499	B_13_01588	B_14_01020	B_15_01545	B_16_01995	B_17_01353	B_18_01043	B_19_01389	B_20_00534	B_21_00887	B_23_00863	B_24_00864	B_25_00546	B_26_00868	B_27_01315	B_29_01295	B_30_00934	B_31_00870	B_32_00558	B_33_00617	B_34_01774	B_35_01452	B_36_01512	B_38_02063	B_39_00367	B_4_00966	B_40_00131	B_41_00509	B_42_00476	B_43_00132	B_44_00452	B_45_00826	B_46_00342
ydhF		Oxidoreductase YdhF	78	78	1	32	3436				185	959	811	B_1_01103	B_10_01431	B_11_01566	B_12_01495	B_13_01584	B_14_01017	B_15_01548	B_16_01999	B_17_01349	B_18_01047	B_19_01385	B_20_00532	B_21_00885	B_23_00865	B_24_00866	B_25_00548	B_26_00870	B_27_01313	B_29_01293	B_30_00932	B_31_00868	B_32_00556	B_33_00619	B_34_01773	B_35_01450	B_36_01514	B_38_02066	B_39_00368	B_4_00963	B_40_00132	B_41_00511	B_42_00474	B_43_00130	B_44_00450	B_45_00827	B_46_00344
xylB_1		Xylulose kinase	78	78	1	32	4573				497	1520	1349	B_1_01128	B_10_00853	B_11_00991	B_12_01230	B_13_01168	B_14_01184	B_15_00802	B_16_01020	B_17_01049	B_18_01215	B_19_01889	B_20_00177	B_21_00181	B_23_00195	B_24_00195	B_25_00186	B_26_00202	B_27_00626	B_29_00258	B_30_00181	B_31_00195	B_32_00200	B_33_00197	B_34_00675	B_35_00205	B_36_00650	B_38_02261	B_39_00727	B_4_01225	B_40_00343	B_41_01808	B_42_00972	B_43_01852	B_44_01816	B_45_01041	B_46_01686
folP1		Dihydropteroate synthase	78	78	1	32	4638				875	875	875	B_1_01160	B_10_00892	B_11_01030	B_12_01269	B_13_01129	B_14_01216	B_15_00768	B_16_01059	B_17_01089	B_18_01175	B_19_02108	B_20_00201	B_21_00157	B_23_00219	B_24_00219	B_25_00162	B_26_00226	B_27_00601	B_29_00283	B_30_00157	B_31_00219	B_32_00224	B_33_00173	B_34_00718	B_35_00179	B_36_00676	B_38_01565	B_39_00702	B_4_01193	B_40_00368	B_41_01426	B_42_01009	B_43_01413	B_44_01049	B_45_01066	B_46_01068
trmB		tRNA (guanine-N(7)-)-methyltransferase	78	78	1	32	4662				860	860	860	B_1_01177	B_10_00909	B_11_01047	B_12_01286	B_13_01112	B_14_01233	B_15_00751	B_16_01076	B_17_01106	B_18_01158	B_19_02125	B_20_00218	B_21_00140	B_23_00236	B_24_00236	B_25_00145	B_26_00242	B_27_00584	B_29_00300	B_30_00140	B_31_00236	B_32_00241	B_33_00156	B_34_00735	B_35_00162	B_36_00693	B_38_01581	B_39_00685	B_4_01176	B_40_00385	B_41_01409	B_42_01026	B_43_01396	B_44_01032	B_45_01083	B_46_01085
group_487		hypothetical protein	78	78	1	32	5103				422	425	422	B_1_01222	B_10_01061	B_11_01181	B_12_00210	B_13_00886	B_14_01278	B_15_00956	B_16_01176	B_17_01221	B_18_01420	B_19_00153	B_20_00262	B_21_00096	B_23_00280	B_24_00281	B_25_00101	B_26_00286	B_27_00540	B_29_00345	B_30_00096	B_31_00280	B_32_00286	B_33_00112	B_34_00780	B_35_00117	B_36_00739	B_38_01625	B_39_00641	B_4_01131	B_40_00429	B_41_01365	B_42_01070	B_43_01352	B_44_00988	B_45_01127	B_46_01129
group_488		hypothetical protein	78	78	1	32	4180				641	650	649	B_1_01238	B_10_01195	B_11_01335	B_12_00074	B_13_01509	B_14_01401	B_15_01312	B_16_01350	B_17_01560	B_18_01695	B_19_01596	B_20_01739	B_21_01107	B_23_01816	B_24_01877	B_25_01807	B_26_01758	B_27_01747	B_29_00058	B_30_00381	B_31_01250	B_32_01851	B_33_00397	B_34_00498	B_35_00368	B_36_00488	B_38_01318	B_39_01550	B_4_01245	B_40_01425	B_41_00966	B_42_01323	B_43_01038	B_44_01552	B_45_01535	B_46_01376
group_494		hypothetical protein	78	78	1	32	4271				665	851	748	B_1_01310	B_10_01147	B_11_01384	B_12_00122	B_13_01558	B_14_01328	B_15_01260	B_16_01399	B_17_01607	B_18_01649	B_19_01643	B_20_00053	B_21_00305	B_23_00071	B_24_00071	B_25_00310	B_26_00078	B_27_00750	B_29_00134	B_30_00305	B_31_00071	B_32_00076	B_33_00321	B_34_00569	B_35_00300	B_36_00556	B_38_01412	B_39_01477	B_4_01317	B_40_01498	B_41_01039	B_42_01395	B_43_00966	B_44_01151	B_45_01607	B_46_01304
pknB_2		Serine/threonine-protein kinase PknB	78	78	1	32	311				2072	2093	2076	B_1_01368	B_10_00571	B_11_00759	B_12_00527	B_13_00621	B_14_01425	B_15_00126	B_16_00789	B_17_02103	B_18_01474	B_19_02058	B_20_01501	B_21_01632	B_23_01582	B_24_01642	B_25_01567	B_26_01225	B_27_00354	B_29_00497	B_30_01636	B_31_01497	B_32_01554	B_33_01682	B_34_00111	B_35_01624	B_36_00412	B_38_01656	B_39_00112	B_4_01385	B_40_01315	B_41_01843	B_42_01741	B_43_01887	B_44_01851	B_45_00279	B_46_01778
epsJ_1		putative glycosyltransferase EpsJ	78	78	1	32	152				1175	1217	1183	B_1_01411	B_10_00471	B_11_00859	B_12_00627	B_13_00721	B_14_00546	B_15_00033	B_16_00889	B_17_01786	B_18_01831	B_19_01946	B_20_01829	B_21_01848	B_23_01727	B_24_01775	B_25_01773	B_26_01724	B_27_01823	B_29_01483	B_30_01839	B_31_01786	B_32_01762	B_33_01905	B_34_00032	B_35_01759	B_36_01724	B_38_00744	B_39_00027	B_4_01418	B_40_01230	B_41_01727	B_42_01865	B_43_01771	B_44_01735	B_45_00365	B_46_01605
group_511		hypothetical protein	78	78	1	32	5015				731	809	751	B_1_01572	B_10_00997	B_11_01117	B_12_00274	B_13_00822	B_14_01621	B_15_01022	B_16_01240	B_17_01161	B_18_01350	B_19_00083	B_20_00318	B_21_00040	B_23_00336	B_24_00337	B_25_00045	B_26_00342	B_27_00484	B_29_00401	B_30_00040	B_31_00336	B_32_00342	B_33_00056	B_34_01692	B_35_00061	B_36_00796	B_38_01947	B_39_00584	B_4_01579	B_40_00485	B_41_01308	B_42_01127	B_43_01295	B_44_00931	B_45_01184	B_46_01186
mviN		putative peptidoglycan biosynthesis protein MviN	78	87	1.12	32	176				1715	3872	2278	B_1_01666	B_10_00491	B_11_00839	B_12_00607	B_13_00701	B_14_01735	B_15_00051	B_16_00869	B_17_01806	B_18_01811	B_19_01966	B_20_01850 B_20_01851	B_21_01869 B_21_01870	B_23_01706	B_24_01754	B_25_01752	B_26_01703	B_27_01844 B_27_01845	B_29_01462 B_29_01461	B_30_01818 B_30_01817	B_31_01765 B_31_01764	B_32_01741 B_32_01740	B_33_01884	B_34_00052	B_35_01780	B_36_01703	B_38_00765	B_39_00047	B_4_01679	B_40_01250	B_41_01706	B_42_01886	B_43_01750	B_44_01714	B_45_00345	B_46_01584
glnH_5		ABC transporter glutamine-binding protein GlnH	78	78	1	32	4176				902	902	902	B_1_01686	B_10_01199	B_11_01331	B_12_00070	B_13_01505	B_14_01511	B_15_01316	B_16_01346	B_17_01556	B_18_01699	B_19_01592	B_20_01743	B_21_01103	B_23_01812	B_24_01881	B_25_01811	B_26_01762	B_27_01743	B_29_00054	B_30_00385	B_31_01254	B_32_01847	B_33_00401	B_34_00494	B_35_00372	B_36_00484	B_38_01322	B_39_01554	B_4_01719	B_40_01421	B_41_00962	B_42_01319	B_43_01042	B_44_01548	B_45_01531	B_46_01380
group_527		hypothetical protein	78	78	1	32	4158				737	737	737	B_1_01695	B_10_01223	B_11_01307	B_12_00046	B_13_01481	B_14_01502	B_15_01338	B_16_01322	B_17_01533	B_18_01722	B_19_01569	B_20_01752	B_21_01094	B_23_01803	B_24_01890	B_25_01820	B_26_01771	B_27_01734	B_29_00045	B_30_00394	B_31_01263	B_32_01838	B_33_00410	B_34_00484	B_35_00382	B_36_00474	B_38_01331	B_39_01563	B_4_01710	B_40_01412	B_41_00949	B_42_01776	B_43_01055	B_44_01535	B_45_01522	B_46_01700
group_528		hypothetical protein	78	78	1	32	2659				623	662	640	B_1_01744	B_10_00016	B_11_00117	B_12_01117	B_13_00015	B_14_01772	B_15_00257	B_16_00024	B_17_00381	B_18_00726	B_19_00256	B_20_01589	B_21_01756	B_23_00389	B_24_00388	B_25_01689	B_26_00694	B_27_01132	B_29_00811	B_30_00751	B_31_00687	B_32_01676	B_33_01822	B_34_01098	B_35_00448	B_36_01147	B_38_02074	B_39_01189	B_4_01727	B_40_01031	B_41_00024	B_42_00321	B_43_01606	B_44_00012	B_45_00692	B_46_01398
glgM		Alpha-maltose-1-phosphate synthase	78	78	1	32	3476				995	1250	1246	B_1_01911	B_10_01699	B_11_01823	B_12_01856	B_13_01749	B_14_01926	B_15_01573	B_16_01622	B_17_02177	B_18_01090	B_19_01341	B_20_00516	B_21_00869	B_23_00881	B_24_00882	B_25_00564	B_26_00886	B_27_01297	B_29_01277	B_30_00916	B_31_00852	B_32_00540	B_33_00635	B_34_01755	B_35_01436	B_36_01528	B_38_02198	B_39_00384	B_4_01934	B_40_00148	B_41_00527	B_42_00458	B_43_00114	B_44_00434	B_45_00849	B_46_00360
rihA_2		Pyrimidine-specific ribonucleoside hydrolase RihA	78	78	1	32	4141				515	1232	1186	B_1_01710	B_10_01238	B_11_01292	B_12_00031	B_13_01466	B_14_01487	B_15_01353	B_16_01307	B_17_01518	B_18_01737	B_19_01554	B_20_01767	B_21_01079	B_23_01788	B_24_01905	B_25_01835	B_26_01786	B_27_01719	B_29_00030	B_30_00409	B_31_01278	B_32_01823	B_33_00425	B_34_00469	B_35_00397	B_36_00459	B_38_01346	B_39_01578	B_4_01695	B_40_01397	B_41_00934	B_42_01791	B_43_01070	B_44_01520	B_45_01507	B_46_01715
group_590		hypothetical protein	78	78	1	32	4215				2192	2297	2255	B_1_01263	B_10_01180	B_11_01350	B_12_00089	B_13_01524	B_14_01376	B_15_01296	B_16_01365	B_17_01575	B_18_01680	B_19_01611	B_20_00007	B_21_00351	B_23_00025	B_24_00025	B_25_00356	B_26_00032	B_27_00796	B_29_00088	B_30_00351	B_31_00025	B_32_00030	B_33_00367	B_34_00523	B_35_00347	B_36_00509	B_38_01292	B_39_01525	B_4_01270	B_40_01450	B_41_00991	B_42_01348	B_43_01013	B_44_01577	B_45_01560	B_46_01351
baeS		Signal transduction histidine-protein kinase BaeS	78	78	1	32	3092				1073	1073	1073	B_1_00080	B_10_00287	B_11_00388	B_12_00810	B_13_00286	B_14_00091	B_15_01893	B_16_00295	B_17_00261	B_18_00581	B_19_01054	B_20_00780	B_21_01407	B_23_00619	B_24_00618	B_25_00800	B_26_00464	B_27_00902	B_29_01041	B_30_00521	B_31_00457	B_32_00802	B_33_01135	B_34_00834	B_35_00693	B_36_00902	B_38_02138	B_39_01666	B_4_00220	B_40_01608	B_41_00255	B_42_00090	B_43_00813	B_44_00243	B_45_00452	B_46_00618
ywnH		Putative phosphinothricin acetyltransferase YwnH	78	78	1	32	3010				497	533	497	B_1_00105	B_10_00260	B_11_00361	B_12_00837	B_13_00259	B_14_00116	B_15_01989	B_16_00268	B_17_00288	B_18_00608	B_19_01081	B_20_00806	B_21_01433	B_23_00593	B_24_00592	B_25_00826	B_26_00490	B_27_00928	B_29_01015	B_30_00547	B_31_00483	B_32_00828	B_33_01161	B_34_00859	B_35_00667	B_36_00928	B_38_02276	B_39_01692	B_4_00195	B_40_01582	B_41_00228	B_42_00117	B_43_00786	B_44_00216	B_45_00478	B_46_00645
group_616	drrA_2	Daunorubicin/doxorubicin resistance ATP-binding protein DrrA	78	78	1	32	2995				920	920	920	B_1_00116	B_10_00245	B_11_00346	B_12_00851	B_13_00244	B_14_00127	B_15_02002	B_16_00253	B_17_00302	B_18_00622	B_19_01095	B_20_00817	B_21_01444	B_23_00582	B_24_00581	B_25_00837	B_26_00501	B_27_00939	B_29_01004	B_30_00558	B_31_00494	B_32_00839	B_33_01172	B_34_00870	B_35_00656	B_36_00939	B_38_01902	B_39_01703	B_4_00184	B_40_01571	B_41_00217	B_42_00128	B_43_00775	B_44_00205	B_45_00489	B_46_00656
ytrA		HTH-type transcriptional repressor YtrA	78	78	1	32	2994				374	374	374	B_1_00117	B_10_00244	B_11_00345	B_12_00852	B_13_00243	B_14_00128	B_15_02003	B_16_00252	B_17_00303	B_18_00623	B_19_01096	B_20_00818	B_21_01445	B_23_00581	B_24_00580	B_25_00838	B_26_00502	B_27_00940	B_29_01003	B_30_00559	B_31_00495	B_32_00840	B_33_01173	B_34_00871	B_35_00655	B_36_00940	B_38_01901	B_39_01704	B_4_00183	B_40_01570	B_41_00216	B_42_00129	B_43_00774	B_44_00204	B_45_00490	B_46_00657
argB		Acetylglutamate kinase	78	78	1	32	2964				881	992	918	B_1_00140	B_10_00221	B_11_00322	B_12_00875	B_13_00220	B_14_00151	B_15_02024	B_16_00229	B_17_00326	B_18_00646	B_19_01119	B_20_00841	B_21_01468	B_23_00558	B_24_00557	B_25_00861	B_26_00525	B_27_00963	B_29_00980	B_30_00582	B_31_00518	B_32_00863	B_33_01196	B_34_00894	B_35_00632	B_36_00963	B_38_01878	B_39_01727	B_4_00160	B_40_01547	B_41_00193	B_42_00152	B_43_00751	B_44_00181	B_45_00513	B_46_00680
ykoD_2		Putative HMP/thiamine import ATP-binding protein YkoD	78	78	1	32	2955				1475	1475	1475	B_1_00148	B_10_00213	B_11_00314	B_12_00883	B_13_00212	B_14_00159	B_15_02032	B_16_00221	B_17_00334	B_18_00654	B_19_01127	B_20_00849	B_21_01476	B_23_00550	B_24_00549	B_25_00869	B_26_00533	B_27_00971	B_29_00972	B_30_00590	B_31_00526	B_32_00871	B_33_01204	B_34_00902	B_35_00624	B_36_00971	B_38_01870	B_39_01018	B_4_00152	B_40_01202	B_41_00185	B_42_00160	B_43_00743	B_44_00173	B_45_00521	B_46_00688
group_620		putative protein	78	78	1	32	2951				623	623	623	B_1_00151	B_10_00210	B_11_00311	B_12_00886	B_13_00209	B_14_00162	B_15_02035	B_16_00218	B_17_00337	B_18_00657	B_19_01130	B_20_00852	B_21_01479	B_23_00547	B_24_00546	B_25_00872	B_26_00536	B_27_00974	B_29_00969	B_30_00593	B_31_00529	B_32_00874	B_33_01207	B_34_00905	B_35_00621	B_36_00974	B_38_01867	B_39_01021	B_4_00149	B_40_01199	B_41_00182	B_42_00163	B_43_00740	B_44_00170	B_45_00524	B_46_00691
mepA_1		Multidrug export protein MepA	78	78	1	32	2935				1358	1358	1358	B_1_00161	B_10_00200	B_11_00301	B_12_00896	B_13_00199	B_14_00172	B_15_02045	B_16_00208	B_17_00347	B_18_00667	B_19_01140	B_20_00861	B_21_01488	B_23_00538	B_24_00537	B_25_00881	B_26_00545	B_27_00983	B_29_00960	B_30_00602	B_31_00538	B_32_00883	B_33_01216	B_34_00914	B_35_00612	B_36_00983	B_38_01858	B_39_01031	B_4_00139	B_40_01189	B_41_00173	B_42_00172	B_43_00731	B_44_00161	B_45_00534	B_46_00700
panS		Pantothenate precursors transporter PanS	78	78	1	32	2871				302	1061	1046	B_1_00179	B_10_00171	B_11_00272	B_12_00962	B_13_00170	B_14_00190	B_15_00414	B_16_00179	B_17_00533	B_18_00878	B_19_00408	B_20_00879	B_21_01506	B_23_00520	B_24_00519	B_25_00899	B_26_00563	B_27_01001	B_29_00942	B_30_00620	B_31_00556	B_32_00901	B_33_01234	B_34_00932	B_35_00591	B_36_01004	B_38_00843	B_39_01049	B_4_00121	B_40_01171	B_41_00153	B_42_00192	B_43_00711	B_44_00141	B_45_00552	B_46_00720
znuA		High-affinity zinc uptake system binding-protein ZnuA	78	78	1	32	2840				173	923	913	B_1_00205	B_10_00142	B_11_00243	B_12_00991	B_13_00141	B_14_00216	B_15_00385	B_16_00150	B_17_00503	B_18_00848	B_19_00378	B_20_00905	B_21_01532	B_23_00494	B_24_00493	B_25_00925	B_26_00589	B_27_01027	B_29_00916	B_30_00646	B_31_00582	B_32_00927	B_33_01260	B_34_00958	B_35_00565	B_36_01030	B_38_00817	B_39_01075	B_4_00095	B_40_01145	B_41_00127	B_42_00218	B_43_00685	B_44_00115	B_45_00578	B_46_00746
dgt		Deoxyguanosinetriphosphate triphosphohydrolase-like protein	78	78	1	32	2806				1256	1307	1303	B_1_00229	B_10_00107	B_11_00208	B_12_01026	B_13_00106	B_14_00240	B_15_00351	B_16_00115	B_17_00468	B_18_00813	B_19_00343	B_20_00929	B_21_01556	B_23_00470	B_24_00469	B_25_00949	B_26_00613	B_27_01051	B_29_00892	B_30_00670	B_31_00606	B_32_00951	B_33_01284	B_34_00982	B_35_00528	B_36_01067	B_38_00795	B_39_01110	B_4_00071	B_40_01110	B_41_00103	B_42_00242	B_43_00655	B_44_00091	B_45_00613	B_46_00770
yciB_1		Putative L,D-transpeptidase YciB	78	78	1	32	2795				1673	1724	1695	B_1_00236	B_10_00101	B_11_00202	B_12_01032	B_13_00100	B_14_00247	B_15_00345	B_16_00109	B_17_00462	B_18_00807	B_19_00337	B_20_00935	B_21_01562	B_23_00464	B_24_00463	B_25_00955	B_26_00619	B_27_01057	B_29_00886	B_30_00676	B_31_00612	B_32_00957	B_33_01290	B_34_00988	B_35_00521	B_36_01074	B_38_00789	B_39_01117	B_4_00064	B_40_01103	B_41_00096	B_42_00249	B_43_00648	B_44_00084	B_45_00620	B_46_00777
group_632		hypothetical protein	78	78	1	32	2713				1310	1571	1364	B_1_00281	B_10_00058	B_11_00159	B_12_01075	B_13_00057	B_14_00293	B_15_00303	B_16_00066	B_17_00423	B_18_00768	B_19_00298	B_20_01616	B_21_01783	B_23_00416	B_24_00415	B_25_01716	B_26_00667	B_27_01105	B_29_00838	B_30_00724	B_31_00660	B_32_01703	B_33_01849	B_34_01035	B_35_00475	B_36_01120	B_38_00030	B_39_01162	B_4_00019	B_40_01058	B_41_00051	B_42_00294	B_43_01579	B_44_00039	B_45_00665	B_46_01425
group_639		hypothetical protein	78	78	1	32	1874				188	1445	1219	B_1_00309	B_10_02020	B_11_02025	B_12_02051	B_13_02137	B_14_00501	B_15_00572	B_16_02083	B_17_02166	B_18_02045	B_19_02185	B_20_01160	B_21_01315	B_23_01243	B_24_01240	B_25_00986	B_26_01288	B_27_01680	B_29_01524	B_30_01257	B_31_01042	B_32_01176	B_33_00991	B_34_01586	B_35_01685	B_36_01677	B_38_01781	B_39_00786	B_4_00310	B_40_00548	B_41_01264	B_42_01308	B_43_01109	B_44_01429	B_45_01468	B_46_00010
czcD		Metal cation efflux system protein CzcD	78	78	1	32	1888				938	938	938	B_1_00317	B_10_02032	B_11_02013	B_12_02039	B_13_02125	B_14_00493	B_15_00560	B_16_02071	B_17_02154	B_18_02057	B_19_02173	B_20_01152	B_21_01307	B_23_01235	B_24_01232	B_25_00994	B_26_01296	B_27_01672	B_29_01532	B_30_01249	B_31_01050	B_32_01168	B_33_00983	B_34_01594	B_35_01693	B_36_01669	B_38_01773	B_39_00794	B_4_00318	B_40_00556	B_41_01256	B_42_01300	B_43_01117	B_44_01437	B_45_01460	B_46_00018
group_643		hypothetical protein	78	78	1	32	1965				605	980	680	B_1_00353	B_10_01999	B_11_01960	B_12_01907	B_13_02086	B_14_00457	B_15_00506	B_16_02018	B_17_01718	B_18_01604	B_19_01760	B_20_01106	B_21_01261	B_23_01189	B_24_01186	B_25_01040	B_26_01342	B_27_01626	B_29_01578	B_30_01203	B_31_01096	B_32_01122	B_33_00937	B_34_01642	B_35_01332	B_36_01174	B_38_00568	B_39_00830	B_4_00354	B_40_00592	B_41_01208	B_42_01252	B_43_01165	B_44_01485	B_45_01424	B_46_00066
group_646		hypothetical protein	78	78	1	32	2004				434	446	445	B_1_00382	B_10_01671	B_11_00019	B_12_01737	B_13_00985	B_14_00428	B_15_00479	B_16_01437	B_17_01690	B_18_01576	B_19_01732	B_20_01077	B_21_01232	B_23_01160	B_24_01157	B_25_01069	B_26_01371	B_27_01597	B_29_01607	B_30_01174	B_31_01125	B_32_01093	B_33_00908	B_34_01134	B_35_01304	B_36_01202	B_38_00539	B_39_00859	B_4_00383	B_40_00621	B_41_01179	B_42_01223	B_43_01194	B_44_01397	B_45_01395	B_46_00095
gpr_2		L-glyceraldehyde 3-phosphate reductase	78	78	1	32	5590				1010	1010	1010	B_1_00502	B_10_01404	B_11_01424	B_12_01468	B_13_01414	B_14_00729	B_15_01791	B_16_00468	B_17_00892	B_18_00299	B_19_00772	B_20_01351	B_21_00675	B_23_01495	B_24_01411	B_25_01472	B_26_01531	B_27_00041	B_29_00759	B_30_01547	B_31_01590	B_32_01466	B_33_01587	B_34_00391	B_35_01023	B_36_00132	B_38_00249	B_39_01789	B_4_00503	B_40_01788	B_41_00849	B_42_00711	B_43_00422	B_44_00837	B_45_01699	B_46_01001
group_660		hypothetical protein	78	78	1	32	5612				1097	1109	1108	B_1_00521	B_10_01388	B_11_01440	B_12_01452	B_13_01398	B_14_00710	B_15_01775	B_16_00484	B_17_00876	B_18_00283	B_19_00756	B_20_01377	B_21_00649	B_23_01469	B_24_01385	B_25_01446	B_26_01557	B_27_00067	B_29_00733	B_30_01521	B_31_01616	B_32_01440	B_33_01561	B_34_00372	B_35_01007	B_36_00148	B_38_00226	B_39_01773	B_4_00522	B_40_01804	B_41_00833	B_42_00727	B_43_00438	B_44_00821	B_45_01715	B_46_00985
rimM		Ribosome maturation factor RimM	78	78	1	32	5623				614	644	621	B_1_00524	B_10_01379	B_11_01449	B_12_01443	B_13_01389	B_14_00707	B_15_01766	B_16_00493	B_17_00867	B_18_00274	B_19_00747	B_20_01380	B_21_00646	B_23_01466	B_24_01382	B_25_01443	B_26_01560	B_27_00070	B_29_00730	B_30_01518	B_31_01619	B_32_01437	B_33_01558	B_34_00369	B_35_01004	B_36_00151	B_38_00223	B_39_01770	B_4_00525	B_40_01807	B_41_00830	B_42_00730	B_43_00441	B_44_00818	B_45_01718	B_46_00982
ogt		Methylated-DNA--protein-cysteine methyltransferase, constitutive	78	78	1	32	6474				494	494	494	B_1_00554	B_10_01332	B_11_01496	B_12_01395	B_13_01342	B_14_00677	B_15_01716	B_16_00541	B_17_00822	B_18_00229	B_19_00702	B_20_01419	B_21_00607	B_23_01427	B_24_01343	B_25_01404	B_26_01599	B_27_00109	B_29_00691	B_30_01479	B_31_01658	B_32_01398	B_33_01519	B_34_00331	B_35_00970	B_36_00185	B_38_00192	B_39_01740	B_4_00556	B_40_01837	B_41_00793	B_42_00767	B_43_00478	B_44_00781	B_45_01748	B_46_00945
group_665		hypothetical protein	78	78	1	32	6483				617	950	945	B_1_00562	B_10_01324	B_11_01504	B_12_01387	B_13_01334	B_14_00669	B_15_01708	B_16_00549	B_17_00814	B_18_00221	B_19_00694	B_20_01427	B_21_00599	B_23_01419	B_24_01335	B_25_01396	B_26_01607	B_27_00117	B_29_00683	B_30_01471	B_31_01666	B_32_01390	B_33_01511	B_34_00323	B_35_00962	B_36_00193	B_38_00184	B_39_01214	B_4_00564	B_40_01006	B_41_00785	B_42_00775	B_43_00486	B_44_00773	B_45_00002	B_46_00937
group_667		hypothetical protein	78	78	1	32	6492				1007	1007	1007	B_1_00571	B_10_01315	B_11_01513	B_12_01378	B_13_01325	B_14_00660	B_15_01699	B_16_00558	B_17_00805	B_18_00212	B_19_00685	B_20_01436	B_21_00590	B_23_01410	B_24_01326	B_25_01387	B_26_01616	B_27_00126	B_29_00674	B_30_01462	B_31_01675	B_32_01381	B_33_01502	B_34_00314	B_35_00953	B_36_00202	B_38_00175	B_39_01223	B_4_00573	B_40_00997	B_41_00776	B_42_00784	B_43_00495	B_44_00764	B_45_00011	B_46_00928
murD_1		UDP-N-acetylmuramoylalanine--D-glutamate ligase	78	78	1	32	6756				1439	1484	1473	B_1_00631	B_10_00739	B_11_00591	B_12_00359	B_13_00453	B_14_00600	B_15_02157	B_16_00621	B_17_00743	B_18_00148	B_19_00621	B_20_01264	B_21_00470	B_23_01347	B_24_01546	B_25_01239	B_26_01083	B_27_00212	B_29_00588	B_30_01362	B_31_01354	B_32_01266	B_33_01354	B_34_00253	B_35_00893	B_36_00262	B_38_00088	B_39_01340	B_4_00633	B_40_00880	B_41_00661	B_42_00901	B_43_00612	B_44_00649	B_45_00128	B_46_00813
gndA		6-phosphogluconate dehydrogenase, NADP( )-dependent, decarboxylating	78	78	1	32	6784				1454	1457	1454	B_1_00645	B_10_00723	B_11_00607	B_12_00375	B_13_00469	B_14_00586	B_15_02138	B_16_00637	B_17_00727	B_18_00132	B_19_00605	B_20_01250	B_21_00456	B_23_01333	B_24_01532	B_25_01253	B_26_01097	B_27_00226	B_29_00574	B_30_01348	B_31_01368	B_32_01280	B_33_01368	B_34_00239	B_35_00879	B_36_00276	B_38_00074	B_39_01354	B_4_00647	B_40_00866	B_41_00647	B_42_00915	B_43_00626	B_44_00635	B_45_00142	B_46_00799
aroA		3-phosphoshikimate 1-carboxyvinyltransferase	78	78	1	32	4026				1334	1337	1336	B_1_00690	B_10_00315	B_11_00416	B_12_00782	B_13_00314	B_14_00746	B_15_01459	B_16_00323	B_17_00231	B_18_00551	B_19_01024	B_20_01921	B_21_01946	B_23_01884	B_24_01954	B_25_01931	B_26_01883	B_27_01950	B_29_01923	B_30_01911	B_31_01884	B_32_01925	B_33_01956	B_34_00803	B_35_00723	B_36_00872	B_38_01837	B_39_01624	B_4_00692	B_40_01651	B_41_01512	B_42_01668	B_43_01505	B_44_01257	B_45_00410	B_46_00491
clcA_1		H( )/Cl(-) exchange transporter ClcA	78	78	1	32	3985				1466	1466	1466	B_1_00725	B_10_00339	B_11_00440	B_12_00758	B_13_00338	B_14_00781	B_15_01435	B_16_00347	B_17_00205	B_18_00525	B_19_00998	B_20_00378	B_21_00731	B_23_01019	B_24_01020	B_25_00702	B_26_01024	B_27_01159	B_29_01139	B_30_00778	B_31_00714	B_32_00402	B_33_00773	B_34_01484	B_35_00760	B_36_01834	B_38_01810	B_39_00512	B_4_00727	B_40_00276	B_41_01924	B_42_01909	B_43_01928	B_44_01935	B_45_00976	B_46_01894
ppnN		Pyrimidine/purine nucleotide 5'-monophosphate nucleosidase	78	78	1	32	3977				941	941	941	B_1_00733	B_10_00347	B_11_00448	B_12_00750	B_13_00346	B_14_00789	B_15_01427	B_16_00355	B_17_00197	B_18_00517	B_19_00990	B_20_00386	B_21_00739	B_23_01011	B_24_01012	B_25_00694	B_26_01016	B_27_01167	B_29_01147	B_30_00786	B_31_00722	B_32_00410	B_33_00765	B_34_01476	B_35_00768	B_36_01826	B_38_01802	B_39_00504	B_4_00735	B_40_00268	B_41_01916	B_42_01917	B_43_01936	B_44_01943	B_45_00968	B_46_01886
group_679		hypothetical protein	78	78	1	32	3936				110	110	110	B_1_00758	B_10_00435	B_11_00536	B_12_00663	B_13_00434	B_14_00814	B_15_01396	B_16_00443	B_17_00166	B_18_00486	B_19_00959	B_20_00411	B_21_00764	B_23_00986	B_24_00987	B_25_00669	B_26_00991	B_27_01192	B_29_01172	B_30_00811	B_31_00747	B_32_00435	B_33_00740	B_34_01459	B_35_01339	B_36_01625	B_38_00876	B_39_00479	B_4_00760	B_40_00243	B_41_00622	B_42_00363	B_43_00020	B_44_00340	B_45_00942	B_46_00454
group_6796		hypothetical protein	78	78	1	32	5098				89	89	89	B_1_01227	B_10_01056	B_11_01176	B_12_00215	B_13_00881	B_14_01283	B_15_00961	B_16_01181	B_17_01216	B_18_01415	B_19_00148	B_20_00267	B_21_00091	B_23_00285	B_24_00286	B_25_00096	B_26_00291	B_27_00535	B_29_00350	B_30_00091	B_31_00285	B_32_00291	B_33_00107	B_34_00785	B_35_00112	B_36_00744	B_38_01630	B_39_00636	B_4_01126	B_40_00434	B_41_01360	B_42_01075	B_43_01347	B_44_00983	B_45_01132	B_46_01134
group_6797		tRNA-Cys(gca)	78	78	1	32	1284				71	71	71	B_1_01008	B_10_01549	B_11_01684	B_12_01613	B_13_01702	B_14_01112	B_15_01224	B_16_01756	B_17_01457	B_18_00939	B_19_01493	B_20_00627	B_21_00980	B_23_00770	B_24_00771	B_25_00453	B_26_00775	B_27_01408	B_29_01388	B_30_01027	B_31_00963	B_32_00651	B_33_00524	B_34_01319	B_35_01114	B_36_01391	B_38_00352	B_39_00264	B_4_01058	B_40_00028	B_41_00408	B_42_00577	B_43_00234	B_44_00554	B_45_00724	B_46_00239
rpsH		30S ribosomal protein S8	78	78	1	32	5041				398	398	398	B_1_01821	B_10_01025	B_11_01145	B_12_00246	B_13_00850	B_14_01866	B_15_00992	B_16_01212	B_17_01185	B_18_01384	B_19_00117	B_20_00295	B_21_00063	B_23_00313	B_24_00314	B_25_00068	B_26_00319	B_27_00507	B_29_00378	B_30_00063	B_31_00313	B_32_00319	B_33_00079	B_34_01715	B_35_00084	B_36_00773	B_38_01974	B_39_00607	B_4_01867	B_40_00462	B_41_01331	B_42_01104	B_43_01318	B_44_00954	B_45_01161	B_46_01163
rpsR1		30S ribosomal protein S18 1	78	78	1	32	6726				248	248	248	B_1_00615	B_10_00747	B_11_00583	B_12_00351	B_13_00445	B_14_00616	B_15_02165	B_16_00613	B_17_00751	B_18_00156	B_19_00629	B_20_01280	B_21_00486	B_23_01363	B_24_01562	B_25_01223	B_26_01067	B_27_00196	B_29_00604	B_30_01378	B_31_01338	B_32_01250	B_33_01338	B_34_00269	B_35_00909	B_36_00246	B_38_00104	B_39_01324	B_4_00617	B_40_00896	B_41_00677	B_42_00885	B_43_00596	B_44_00665	B_45_00112	B_46_00829
rpsE		30S ribosomal protein S5	78	78	1	32	5044				731	731	731	B_1_01824	B_10_01028	B_11_01148	B_12_00243	B_13_00853	B_14_01869	B_15_00989	B_16_01209	B_17_01188	B_18_01387	B_19_00120	B_20_00292	B_21_00066	B_23_00310	B_24_00311	B_25_00071	B_26_00316	B_27_00510	B_29_00375	B_30_00066	B_31_00310	B_32_00316	B_33_00082	B_34_01718	B_35_00087	B_36_00770	B_38_01977	B_39_00610	B_4_01870	B_40_00459	B_41_01334	B_42_01101	B_43_01321	B_44_00957	B_45_01158	B_46_01160
group_6801		tRNA-Val(tac)	78	78	1	32	4150				74	74	74	B_1_01703	B_10_01231	B_11_01299	B_12_00038	B_13_01473	B_14_01494	B_15_01346	B_16_01314	B_17_01525	B_18_01730	B_19_01561	B_20_01760	B_21_01086	B_23_01795	B_24_01898	B_25_01828	B_26_01779	B_27_01726	B_29_00037	B_30_00402	B_31_01271	B_32_01830	B_33_00418	B_34_00476	B_35_00390	B_36_00466	B_38_01339	B_39_01571	B_4_01702	B_40_01404	B_41_00941	B_42_01784	B_43_01063	B_44_01527	B_45_01514	B_46_01708
rpmC		50S ribosomal protein L29	78	78	1	32	5035				251	251	251	B_1_01815	B_10_01019	B_11_01139	B_12_00252	B_13_00844	B_14_01860	B_15_00998	B_16_01218	B_17_01179	B_18_01378	B_19_00111	B_20_00301	B_21_00057	B_23_00319	B_24_00320	B_25_00062	B_26_00325	B_27_00501	B_29_00384	B_30_00057	B_31_00319	B_32_00325	B_33_00073	B_34_01709	B_35_00078	B_36_00779	B_38_01968	B_39_00601	B_4_01861	B_40_00468	B_41_01325	B_42_01110	B_43_01312	B_44_00948	B_45_01167	B_46_01169
rpmB		50S ribosomal protein L28	78	78	1	32	6463				194	194	194	B_1_00547	B_10_01346	B_11_01482	B_12_01410	B_13_01356	B_14_00684	B_15_01728	B_16_00526	B_17_00834	B_18_00241	B_19_00714	B_20_01404	B_21_00622	B_23_01442	B_24_01358	B_25_01419	B_26_01584	B_27_00094	B_29_00706	B_30_01494	B_31_01643	B_32_01413	B_33_01534	B_34_00346	B_35_00981	B_36_00174	B_38_00199	B_39_01747	B_4_00549	B_40_01830	B_41_00800	B_42_00760	B_43_00471	B_44_00788	B_45_01741	B_46_00952
group_6804		tRNA-Arg(cct)	78	78	1	32	4522				73	73	73	B_1_01639	B_10_00819	B_11_00956	B_12_01196	B_13_01202	B_14_01708	B_15_00840	B_16_00986	B_17_01015	B_18_01249	B_19_01855	B_20_00136	B_21_00222	B_23_00154	B_24_00154	B_25_00227	B_26_00161	B_27_00667	B_29_00217	B_30_00222	B_31_00154	B_32_00159	B_33_00238	B_34_00639	B_35_00236	B_36_00620	B_38_01994	B_39_00758	B_4_01646	B_40_00312	B_41_01772	B_42_00936	B_43_01816	B_44_01780	B_45_01010	B_46_01650
rpoA		DNA-directed RNA polymerase subunit alpha	78	78	1	32	5070				995	995	995	B_1_01833	B_10_01037	B_11_01157	B_12_00234	B_13_00862	B_14_01878	B_15_00980	B_16_01200	B_17_01197	B_18_01396	B_19_00129	B_20_00283	B_21_00075	B_23_00301	B_24_00302	B_25_00080	B_26_00307	B_27_00519	B_29_00366	B_30_00075	B_31_00301	B_32_00307	B_33_00091	B_34_01727	B_35_00096	B_36_00761	B_38_02210	B_39_00619	B_4_01879	B_40_00450	B_41_01343	B_42_01092	B_43_01330	B_44_00966	B_45_01149	B_46_01151
rpsI		30S ribosomal protein S9	78	78	1	32	5018				491	491	491	B_1_01575	B_10_01000	B_11_01120	B_12_00271	B_13_00825	B_14_01618	B_15_01019	B_16_01237	B_17_01164	B_18_01353	B_19_00086	B_20_00315	B_21_00043	B_23_00333	B_24_00334	B_25_00048	B_26_00339	B_27_00487	B_29_00398	B_30_00043	B_31_00333	B_32_00339	B_33_00059	B_34_01695	B_35_00064	B_36_00793	B_38_01950	B_39_00587	B_4_01582	B_40_00482	B_41_01311	B_42_01124	B_43_01298	B_44_00934	B_45_01181	B_46_01183
group_6807		putative protein	78	78	1	32	6702				314	314	314	B_1_00600	B_10_01282	B_11_01546	B_12_01345	B_13_01292	B_14_00631	B_15_02311	B_16_00591	B_17_00774	B_18_00180	B_19_00653	B_20_01296	B_21_00502	B_23_01379	B_24_01578	B_25_01207	B_26_01051	B_27_00180	B_29_00620	B_30_01394	B_31_01322	B_32_01234	B_33_01322	B_34_00285	B_35_00924	B_36_00231	B_38_00120	B_39_01309	B_4_00602	B_40_00911	B_41_00693	B_42_00869	B_43_00580	B_44_00681	B_45_00097	B_46_00845
rpsD		30S ribosomal protein S4	78	78	1	32	3874				626	626	626	B_1_00796	B_10_01754	B_11_01768	B_12_01801	B_13_01804	B_14_00852	B_15_02081	B_16_01567	B_17_00119	B_18_00439	B_19_00912	B_20_00457	B_21_00810	B_23_00940	B_24_00941	B_25_00623	B_26_00945	B_27_01238	B_29_01218	B_30_00857	B_31_00793	B_32_00481	B_33_00694	B_34_01413	B_35_01378	B_36_01586	B_38_00920	B_39_00441	B_4_00798	B_40_00205	B_41_00584	B_42_00401	B_43_00057	B_44_00377	B_45_00904	B_46_00417
group_6809		tRNA-Arg(ccg)	78	78	1	32	6489				75	75	75	B_1_00568	B_10_01318	B_11_01510	B_12_01381	B_13_01328	B_14_00663	B_15_01702	B_16_00555	B_17_00808	B_18_00215	B_19_00688	B_20_01433	B_21_00593	B_23_01413	B_24_01329	B_25_01390	B_26_01613	B_27_00123	B_29_00677	B_30_01465	B_31_01672	B_32_01384	B_33_01505	B_34_00317	B_35_00956	B_36_00199	B_38_00178	B_39_01220	B_4_00570	B_40_01000	B_41_00779	B_42_00781	B_43_00492	B_44_00767	B_45_00008	B_46_00931
rpmD		50S ribosomal protein L30	78	78	1	32	5045				185	185	185	B_1_01825	B_10_01029	B_11_01149	B_12_00242	B_13_00854	B_14_01870	B_15_00988	B_16_01208	B_17_01189	B_18_01388	B_19_00121	B_20_00291	B_21_00067	B_23_00309	B_24_00310	B_25_00072	B_26_00315	B_27_00511	B_29_00374	B_30_00067	B_31_00309	B_32_00315	B_33_00083	B_34_01719	B_35_00088	B_36_00769	B_38_01978	B_39_00611	B_4_01871	B_40_00458	B_41_01335	B_42_01100	B_43_01322	B_44_00958	B_45_01157	B_46_01159
group_6811		tRNA-His(gtg)	78	78	1	32	2868				75	75	75	B_1_00180	B_10_00170	B_11_00271	B_12_00963	B_13_00169	B_14_00191	B_15_00413	B_16_00178	B_17_00532	B_18_00877	B_19_00407	B_20_00880	B_21_01507	B_23_00519	B_24_00518	B_25_00900	B_26_00564	B_27_01002	B_29_00941	B_30_00621	B_31_00557	B_32_00902	B_33_01235	B_34_00933	B_35_00590	B_36_01005	B_38_00842	B_39_01050	B_4_00120	B_40_01170	B_41_00152	B_42_00193	B_43_00710	B_44_00140	B_45_00553	B_46_00721
rpmF		50S ribosomal protein L32	78	78	1	32	5595				194	194	194	B_1_00507	B_10_01399	B_11_01429	B_12_01463	B_13_01409	B_14_00724	B_15_01786	B_16_00473	B_17_00887	B_18_00294	B_19_00767	B_20_01363	B_21_00663	B_23_01483	B_24_01399	B_25_01460	B_26_01543	B_27_00053	B_29_00747	B_30_01535	B_31_01602	B_32_01454	B_33_01575	B_34_00386	B_35_01018	B_36_00137	B_38_00237	B_39_01784	B_4_00508	B_40_01793	B_41_00844	B_42_00716	B_43_00427	B_44_00832	B_45_01704	B_46_00996
group_6813		tRNA-Val(cac)	78	78	1	32	1283				73	73	73	B_1_01010	B_10_01547	B_11_01682	B_12_01611	B_13_01700	B_14_01110	B_15_01226	B_16_01758	B_17_01455	B_18_00941	B_19_01491	B_20_00625	B_21_00978	B_23_00772	B_24_00773	B_25_00455	B_26_00777	B_27_01406	B_29_01386	B_30_01025	B_31_00961	B_32_00649	B_33_00526	B_34_01321	B_35_01112	B_36_01393	B_38_00350	B_39_00266	B_4_01056	B_40_00030	B_41_00410	B_42_00575	B_43_00232	B_44_00552	B_45_00726	B_46_00241
group_6814		tRNA-Pro(cgg)	78	78	1	32	5141				74	74	74	B_1_01197	B_10_01081	B_11_01201	B_12_00190	B_13_00906	B_14_01253	B_15_00935	B_16_01156	B_17_01245	B_18_01444	B_19_00176	B_20_00237	B_21_00121	B_23_00255	B_24_00256	B_25_00126	B_26_00261	B_27_00565	B_29_00319	B_30_00121	B_31_00255	B_32_00261	B_33_00137	B_34_00754	B_35_00142	B_36_00713	B_38_01600	B_39_00666	B_4_01156	B_40_00404	B_41_01390	B_42_01045	B_43_01377	B_44_01013	B_45_01102	B_46_01104
group_6815		tRNA-Ala(cgc)	78	78	1	32	6314				73	73	73	B_1_00863	B_10_01952	B_11_02108	B_12_01991	B_13_02039	B_14_00983	B_15_00707	B_16_01929	B_17_01971	B_18_02015	B_19_01167	B_20_01678	B_21_01709	B_23_01670	B_24_01719	B_25_01646	B_26_01667	B_27_01756	B_29_01757	B_30_01719	B_31_01726	B_32_01640	B_33_01786	B_34_01531	B_35_01580	B_36_00027	B_38_01515	B_39_00207	B_4_00865	B_40_01716	B_41_01662	B_42_01555	B_43_01708	B_44_01669	B_45_01803	B_46_01561
rpsF		30S ribosomal protein S6	78	78	1	32	6728				290	290	290	B_1_00617	B_10_00745	B_11_00585	B_12_00353	B_13_00447	B_14_00614	B_15_02163	B_16_00615	B_17_00749	B_18_00154	B_19_00627	B_20_01278	B_21_00484	B_23_01361	B_24_01560	B_25_01225	B_26_01069	B_27_00198	B_29_00602	B_30_01376	B_31_01340	B_32_01252	B_33_01340	B_34_00267	B_35_00907	B_36_00248	B_38_00102	B_39_01326	B_4_00619	B_40_00894	B_41_00675	B_42_00887	B_43_00598	B_44_00663	B_45_00114	B_46_00827
rpsS		30S ribosomal protein S19	78	78	1	32	5031				278	278	278	B_1_01811	B_10_01015	B_11_01135	B_12_00256	B_13_00840	B_14_01856	B_15_01002	B_16_01222	B_17_01175	B_18_01374	B_19_00107	B_20_00305	B_21_00053	B_23_00323	B_24_00324	B_25_00058	B_26_00329	B_27_00497	B_29_00388	B_30_00053	B_31_00323	B_32_00329	B_33_00069	B_34_01705	B_35_00074	B_36_00783	B_38_01964	B_39_00597	B_4_01857	B_40_00472	B_41_01321	B_42_01114	B_43_01308	B_44_00944	B_45_01171	B_46_01173
groS		10 kDa chaperonin	78	78	1	32	4988				293	293	293	B_1_01556	B_10_00982	B_11_01102	B_12_00289	B_13_00807	B_14_01637	B_15_01037	B_16_01255	B_17_01146	B_18_01334	B_19_00067	B_20_00334	B_21_00024	B_23_00352	B_24_00353	B_25_00029	B_26_00358	B_27_00468	B_29_00418	B_30_00024	B_31_00352	B_32_00358	B_33_00040	B_34_01676	B_35_00039	B_36_00817	B_38_01930	B_39_00568	B_4_01563	B_40_00501	B_41_01292	B_42_01143	B_43_01279	B_44_00915	B_45_01200	B_46_01202
rpmJ		50S ribosomal protein L36	78	78	1	32	5067				113	113	113	B_1_01830	B_10_01034	B_11_01154	B_12_00237	B_13_00859	B_14_01875	B_15_00983	B_16_01203	B_17_01194	B_18_01393	B_19_00126	B_20_00286	B_21_00072	B_23_00304	B_24_00305	B_25_00077	B_26_00310	B_27_00516	B_29_00369	B_30_00072	B_31_00304	B_32_00310	B_33_00088	B_34_01724	B_35_00093	B_36_00764	B_38_02213	B_39_00616	B_4_01876	B_40_00453	B_41_01340	B_42_01095	B_43_01327	B_44_00963	B_45_01152	B_46_01154
group_6820		hypothetical protein	78	78	1	32	5614				233	233	233	B_1_00523	B_10_01380	B_11_01448	B_12_01444	B_13_01390	B_14_00708	B_15_01767	B_16_00492	B_17_00868	B_18_00275	B_19_00748	B_20_01379	B_21_00647	B_23_01467	B_24_01383	B_25_01444	B_26_01559	B_27_00069	B_29_00731	B_30_01519	B_31_01618	B_32_01438	B_33_01559	B_34_00370	B_35_01005	B_36_00150	B_38_00224	B_39_01771	B_4_00524	B_40_01806	B_41_00831	B_42_00729	B_43_00440	B_44_00819	B_45_01717	B_46_00983
hup		DNA-binding protein HB1	78	78	1	32	4291				281	281	281	B_1_01328	B_10_01130	B_11_01401	B_12_00139	B_13_01575	B_14_01310	B_15_01242	B_16_01416	B_17_01624	B_18_01632	B_19_01660	B_20_00071	B_21_00287	B_23_00089	B_24_00089	B_25_00292	B_26_00096	B_27_00732	B_29_00152	B_30_00287	B_31_00089	B_32_00094	B_33_00303	B_34_00587	B_35_00282	B_36_00574	B_38_01431	B_39_01459	B_4_01335	B_40_01516	B_41_01057	B_42_01413	B_43_00948	B_44_01133	B_45_01625	B_46_01286
secG		putative protein-export membrane protein SecG	78	78	1	32	1387				248	248	248	B_1_00993	B_10_01563	B_11_01698	B_12_01627	B_13_01716	B_14_01127	B_15_01154	B_16_01742	B_17_01471	B_18_00925	B_19_01507	B_20_00642	B_21_00995	B_23_00755	B_24_00756	B_25_00438	B_26_00760	B_27_01423	B_29_01403	B_30_01042	B_31_00978	B_32_00666	B_33_00509	B_34_01304	B_35_01188	B_36_01317	B_38_00367	B_39_00249	B_4_01073	B_40_00013	B_41_00393	B_42_00592	B_43_00249	B_44_00569	B_45_00709	B_46_00224
rpsK		30S ribosomal protein S11	78	78	1	32	5069				398	398	398	B_1_01832	B_10_01036	B_11_01156	B_12_00235	B_13_00861	B_14_01877	B_15_00981	B_16_01201	B_17_01196	B_18_01395	B_19_00128	B_20_00284	B_21_00074	B_23_00302	B_24_00303	B_25_00079	B_26_00308	B_27_00518	B_29_00367	B_30_00074	B_31_00302	B_32_00308	B_33_00090	B_34_01726	B_35_00095	B_36_00762	B_38_02211	B_39_00618	B_4_01878	B_40_00451	B_41_01342	B_42_01093	B_43_01329	B_44_00965	B_45_01150	B_46_01152
rplE		50S ribosomal protein L5	78	78	1	32	5039				572	572	572	B_1_01819	B_10_01023	B_11_01143	B_12_00248	B_13_00848	B_14_01864	B_15_00994	B_16_01214	B_17_01183	B_18_01382	B_19_00115	B_20_00297	B_21_00061	B_23_00315	B_24_00316	B_25_00066	B_26_00321	B_27_00505	B_29_00380	B_30_00061	B_31_00315	B_32_00321	B_33_00077	B_34_01713	B_35_00082	B_36_00775	B_38_01972	B_39_00605	B_4_01865	B_40_00464	B_41_01329	B_42_01106	B_43_01316	B_44_00952	B_45_01163	B_46_01165
rplN		50S ribosomal protein L14	78	78	1	32	5037				368	368	368	B_1_01817	B_10_01021	B_11_01141	B_12_00250	B_13_00846	B_14_01862	B_15_00996	B_16_01216	B_17_01181	B_18_01380	B_19_00113	B_20_00299	B_21_00059	B_23_00317	B_24_00318	B_25_00064	B_26_00323	B_27_00503	B_29_00382	B_30_00059	B_31_00317	B_32_00323	B_33_00075	B_34_01711	B_35_00080	B_36_00777	B_38_01970	B_39_00603	B_4_01863	B_40_00466	B_41_01327	B_42_01108	B_43_01314	B_44_00950	B_45_01165	B_46_01167
rplJ		50S ribosomal protein L10	78	78	1	32	4977				521	521	521	B_1_01546	B_10_00972	B_11_01092	B_12_00299	B_13_00797	B_14_01647	B_15_01047	B_16_01265	B_17_01136	B_18_01324	B_19_00057	B_20_00344	B_21_00014	B_23_00362	B_24_00363	B_25_00019	B_26_00368	B_27_00458	B_29_00428	B_30_00014	B_31_00362	B_32_00368	B_33_00030	B_34_01666	B_35_00029	B_36_00827	B_38_01920	B_39_00558	B_4_01553	B_40_00511	B_41_01282	B_42_01153	B_43_01269	B_44_00905	B_45_01210	B_46_01212
rpsZ		30S ribosomal protein S14 type Z	78	78	1	32	5040				185	185	185	B_1_01820	B_10_01024	B_11_01144	B_12_00247	B_13_00849	B_14_01865	B_15_00993	B_16_01213	B_17_01184	B_18_01383	B_19_00116	B_20_00296	B_21_00062	B_23_00314	B_24_00315	B_25_00067	B_26_00320	B_27_00506	B_29_00379	B_30_00062	B_31_00314	B_32_00320	B_33_00078	B_34_01714	B_35_00083	B_36_00774	B_38_01973	B_39_00606	B_4_01866	B_40_00463	B_41_01330	B_42_01105	B_43_01317	B_44_00953	B_45_01162	B_46_01164
rpmI		50S ribosomal protein L35	78	78	1	32	1986				194	194	194	B_1_00368	B_10_01683	B_11_00007	B_12_01749	B_13_00973	B_14_00442	B_15_00492	B_16_01425	B_17_01703	B_18_01589	B_19_01745	B_20_01091	B_21_01246	B_23_01174	B_24_01171	B_25_01055	B_26_01357	B_27_01611	B_29_01593	B_30_01188	B_31_01111	B_32_01107	B_33_00922	B_34_01120	B_35_01318	B_36_01188	B_38_00553	B_39_00845	B_4_00369	B_40_00607	B_41_01193	B_42_01237	B_43_01180	B_44_01411	B_45_01409	B_46_00081
group_6829		tRNA-Thr(cgt)	78	78	1	32	5577				73	73	73	B_1_01482	B_10_01416	B_11_01412	B_12_01480	B_13_01426	B_14_01524	B_15_01804	B_16_00456	B_17_00905	B_18_00312	B_19_00785	B_20_01339	B_21_00687	B_23_01507	B_24_01423	B_25_01484	B_26_01519	B_27_00029	B_29_00771	B_30_01559	B_31_01578	B_32_01478	B_33_01599	B_34_00403	B_35_01036	B_36_00119	B_38_00261	B_39_01801	B_4_01489	B_40_01776	B_41_00861	B_42_00699	B_43_00410	B_44_00849	B_45_01687	B_46_01013
group_6830		tRNA-Val(cac)	78	78	1	32	6473				74	74	74	B_1_00551	B_10_01336	B_11_01492	B_12_01399	B_13_01346	B_14_00680	B_15_01720	B_16_00537	B_17_00826	B_18_00233	B_19_00706	B_20_01415	B_21_00611	B_23_01431	B_24_01347	B_25_01408	B_26_01595	B_27_00105	B_29_00695	B_30_01483	B_31_01654	B_32_01402	B_33_01523	B_34_00335	B_35_00974	B_36_00181	B_38_00195	B_39_01743	B_4_00553	B_40_01834	B_41_00796	B_42_00764	B_43_00475	B_44_00784	B_45_01745	B_46_00948
group_6831		tRNA-Tyr(gta)	78	78	1	32	4990				82	82	82	B_1_01558	B_10_00984	B_11_01104	B_12_00287	B_13_00809	B_14_01635	B_15_01035	B_16_01253	B_17_01148	B_18_01336	B_19_00069	B_20_00332	B_21_00026	B_23_00350	B_24_00351	B_25_00031	B_26_00356	B_27_00470	B_29_00415	B_30_00026	B_31_00350	B_32_00356	B_33_00042	B_34_01678	B_35_00042	B_36_00815	B_38_01932	B_39_00570	B_4_01565	B_40_00499	B_41_01294	B_42_01141	B_43_01281	B_44_00917	B_45_01198	B_46_01200
rpmG2		50S ribosomal protein L33 2	78	78	1	32	4991				167	167	167	B_1_01561	B_10_00987	B_11_01107	B_12_00284	B_13_00812	B_14_01632	B_15_01032	B_16_01250	B_17_01151	B_18_01339	B_19_00072	B_20_00329	B_21_00029	B_23_00347	B_24_00348	B_25_00034	B_26_00353	B_27_00473	B_29_00412	B_30_00029	B_31_00347	B_32_00353	B_33_00045	B_34_01681	B_35_00045	B_36_00812	B_38_01935	B_39_00573	B_4_01568	B_40_00496	B_41_01297	B_42_01138	B_43_01284	B_44_00920	B_45_01195	B_46_01197
group_6833		tRNA-Leu(tag)	78	78	1	32	5578				82	82	82	B_1_01483	B_10_01415	B_11_01413	B_12_01479	B_13_01425	B_14_01523	B_15_01803	B_16_00457	B_17_00904	B_18_00311	B_19_00784	B_20_01340	B_21_00686	B_23_01506	B_24_01422	B_25_01483	B_26_01520	B_27_00030	B_29_00770	B_30_01558	B_31_01579	B_32_01477	B_33_01598	B_34_00402	B_35_01035	B_36_00120	B_38_00260	B_39_01800	B_4_01490	B_40_01777	B_41_00860	B_42_00700	B_43_00411	B_44_00848	B_45_01688	B_46_01012
group_6834		tRNA-Leu(caa)	78	78	1	32	3107				74	76	75	B_1_00065	B_10_00306	B_11_00407	B_12_00791	B_13_00305	B_14_00076	B_15_01875	B_16_00314	B_17_00241	B_18_00561	B_19_01034	B_20_00765	B_21_01392	B_23_00634	B_24_00633	B_25_00785	B_26_00449	B_27_00887	B_29_01056	B_30_00506	B_31_00442	B_32_00787	B_33_01120	B_34_00819	B_35_00708	B_36_00887	B_38_02123	B_39_01651	B_4_00235	B_40_01623	B_41_00270	B_42_00075	B_43_00828	B_44_00258	B_45_00437	B_46_00603
whiB1		Transcriptional regulator WhiB1	78	78	1	32	3082				278	278	278	B_1_00090	B_10_00277	B_11_00378	B_12_00820	B_13_00276	B_14_00101	B_15_01903	B_16_00285	B_17_00271	B_18_00591	B_19_01064	B_20_00790	B_21_01417	B_23_00609	B_24_00608	B_25_00810	B_26_00474	B_27_00912	B_29_01031	B_30_00531	B_31_00467	B_32_00812	B_33_01145	B_34_00844	B_35_00683	B_36_00912	B_38_02148	B_39_01676	B_4_00210	B_40_01598	B_41_00244	B_42_00101	B_43_00802	B_44_00232	B_45_00462	B_46_00629
rplS		50S ribosomal protein L19	78	78	1	32	5568				365	365	365	B_1_01478	B_10_02233	B_11_02241	B_12_01327	B_13_01274	B_14_01528	B_15_01808	B_16_02239	B_17_00909	B_18_00316	B_19_00789	B_20_01337	B_21_00689	B_23_01509	B_24_01425	B_25_01486	B_26_01517	B_27_00027	B_29_00773	B_30_01561	B_31_01576	B_32_01480	B_33_01601	B_34_00405	B_35_01038	B_36_00117	B_38_00265	B_39_01805	B_4_01485	B_40_01772	B_41_00865	B_42_00695	B_43_00406	B_44_00853	B_45_01683	B_46_01017
glnB		Nitrogen regulatory protein P-II	78	78	1	32	6760				338	338	338	B_1_00635	B_10_00735	B_11_00595	B_12_00363	B_13_00457	B_14_00596	B_15_02153	B_16_00625	B_17_00739	B_18_00144	B_19_00617	B_20_01260	B_21_00466	B_23_01343	B_24_01542	B_25_01243	B_26_01087	B_27_00216	B_29_00584	B_30_01358	B_31_01358	B_32_01270	B_33_01358	B_34_00249	B_35_00889	B_36_00266	B_38_00084	B_39_01344	B_4_00637	B_40_00876	B_41_00657	B_42_00905	B_43_00616	B_44_00645	B_45_00132	B_46_00809
rpmE		50S ribosomal protein L31	78	78	1	32	4570				212	212	212	B_1_01125	B_10_00850	B_11_00988	B_12_01227	B_13_01171	B_14_01181	B_15_00805	B_16_01017	B_17_01046	B_18_01218	B_19_01886	B_20_00174	B_21_00184	B_23_00192	B_24_00192	B_25_00189	B_26_00199	B_27_00629	B_29_00255	B_30_00184	B_31_00192	B_32_00197	B_33_00200	B_34_00672	B_35_00208	B_36_00647	B_38_02258	B_39_00730	B_4_01228	B_40_00340	B_41_01805	B_42_00969	B_43_01849	B_44_01813	B_45_01038	B_46_01683
galT_2		Galactose-1-phosphate uridylyltransferase	78	78	1	32	2674				1250	1250	1250	B_1_01757	B_10_00029	B_11_00130	B_12_01104	B_13_00028	B_14_01785	B_15_00270	B_16_00037	B_17_00394	B_18_00739	B_19_00269	B_20_01602	B_21_01769	B_23_00402	B_24_00401	B_25_01702	B_26_00681	B_27_01119	B_29_00824	B_30_00738	B_31_00674	B_32_01689	B_33_01835	B_34_01085	B_35_00461	B_36_01134	B_38_02087	B_39_01176	B_4_01740	B_40_01044	B_41_00037	B_42_00308	B_43_01593	B_44_00025	B_45_00679	B_46_01411
yrrK		Putative pre-16S rRNA nuclease	78	78	1	32	3858				455	458	457	B_1_00802	B_10_01742	B_11_01780	B_12_01813	B_13_01792	B_14_00858	B_15_02073	B_16_01579	B_17_00107	B_18_00427	B_19_00900	B_20_00463	B_21_00816	B_23_00934	B_24_00935	B_25_00617	B_26_00939	B_27_01244	B_29_01224	B_30_00863	B_31_00799	B_32_00487	B_33_00688	B_34_01407	B_35_01384	B_36_01580	B_38_00926	B_39_00435	B_4_00804	B_40_00199	B_41_00578	B_42_00407	B_43_00063	B_44_00383	B_45_00898	B_46_00411
soj_1		Sporulation initiation inhibitor protein Soj	78	78	1	32	180				971	971	971	B_1_01670	B_10_00494	B_11_00836	B_12_00604	B_13_00698	B_14_01739	B_15_00054	B_16_00866	B_17_01809	B_18_01808	B_19_01969	B_20_02002	B_21_01993	B_23_01931	B_24_01994	B_25_01978	B_26_01954	B_27_01982	B_29_01986	B_30_01996	B_31_02008	B_32_01972	B_33_01752	B_34_00056	B_35_01784	B_36_01699	B_38_01726	B_39_00051	B_4_01675	B_40_01254	B_41_01534	B_42_01819	B_43_02007	B_44_01878	B_45_00341	B_46_01844
nudF_2		ADP-ribose pyrophosphatase	78	78	1	32	3161				674	674	674	B_1_00678	B_10_00310	B_11_00411	B_12_00787	B_13_00309	B_14_00734	B_15_01465	B_16_00318	B_17_00237	B_18_00557	B_19_01030	B_20_01910	B_21_01957	B_23_01873	B_24_01965	B_25_01942	B_26_01894	B_27_01938	B_29_01934	B_30_01900	B_31_01895	B_32_01936	B_33_01945	B_34_00815	B_35_00712	B_36_00883	B_38_02119	B_39_01647	B_4_00680	B_40_01627	B_41_01500	B_42_01679	B_43_01516	B_44_01269	B_45_00433	B_46_00502
gluP		Rhomboid protease GluP	78	78	1	32	306				695	695	695	B_1_01373	B_10_00566	B_11_00764	B_12_00532	B_13_00626	B_14_01430	B_15_00121	B_16_00794	B_17_02098	B_18_01479	B_19_02053	B_20_01506	B_21_01627	B_23_01587	B_24_01637	B_25_01562	B_26_01230	B_27_00359	B_29_00502	B_30_01641	B_31_01502	B_32_01559	B_33_01687	B_34_00106	B_35_01619	B_36_00417	B_38_01661	B_39_00107	B_4_01380	B_40_01310	B_41_01848	B_42_01746	B_43_01892	B_44_01856	B_45_00284	B_46_01783
ybeY		Endoribonuclease YbeY	78	78	1	32	3837				548	548	548	B_1_00824	B_10_01723	B_11_01799	B_12_01832	B_13_01773	B_14_00880	B_15_02054	B_16_01598	B_17_00088	B_18_00408	B_19_00881	B_20_00485	B_21_00838	B_23_00912	B_24_00913	B_25_00595	B_26_00917	B_27_01266	B_29_01246	B_30_00885	B_31_00821	B_32_00509	B_33_00666	B_34_01385	B_35_01405	B_36_01559	B_38_00948	B_39_00414	B_4_00826	B_40_00178	B_41_00557	B_42_00428	B_43_00084	B_44_00404	B_45_00877	B_46_00390
rplX		50S ribosomal protein L24	78	78	1	32	5038				335	335	335	B_1_01818	B_10_01022	B_11_01142	B_12_00249	B_13_00847	B_14_01863	B_15_00995	B_16_01215	B_17_01182	B_18_01381	B_19_00114	B_20_00298	B_21_00060	B_23_00316	B_24_00317	B_25_00065	B_26_00322	B_27_00504	B_29_00381	B_30_00060	B_31_00316	B_32_00322	B_33_00076	B_34_01712	B_35_00081	B_36_00776	B_38_01971	B_39_00604	B_4_01864	B_40_00465	B_41_01328	B_42_01107	B_43_01315	B_44_00951	B_45_01164	B_46_01166
prs_2		Ribose-phosphate pyrophosphokinase	78	78	1	32	4014				1019	1019	1019	B_1_00699	B_10_00324	B_11_00425	B_12_00773	B_13_00323	B_14_00755	B_15_01450	B_16_00332	B_17_00222	B_18_00542	B_19_01015	B_20_01930	B_21_01937	B_23_01893	B_24_01945	B_25_01922	B_26_01874	B_27_01959	B_29_01914	B_30_01920	B_31_01875	B_32_01916	B_33_01965	B_34_00794	B_35_00732	B_36_00863	B_38_01828	B_39_01615	B_4_00701	B_40_01660	B_41_01521	B_42_01659	B_43_01496	B_44_01248	B_45_00401	B_46_00482
der		GTPase Der	78	78	1	32	1265				2129	2129	2129	B_1_01027	B_10_01530	B_11_01665	B_12_01594	B_13_01683	B_14_01093	B_15_02331	B_16_01775	B_17_01438	B_18_00958	B_19_01474	B_20_00608	B_21_00961	B_23_00789	B_24_00790	B_25_00472	B_26_00794	B_27_01389	B_29_01369	B_30_01008	B_31_00944	B_32_00632	B_33_00543	B_34_01338	B_35_01095	B_36_01410	B_38_00333	B_39_00283	B_4_01039	B_40_00047	B_41_00427	B_42_00558	B_43_00215	B_44_00535	B_45_00743	B_46_00258
group_6848		putative tRNA/rRNA methyltransferase	78	78	1	32	138				992	992	992	B_1_01419	B_10_00468	B_11_00862	B_12_00630	B_13_00724	B_14_00538	B_15_00030	B_16_00892	B_17_01783	B_18_01834	B_19_01943	B_20_01824	B_21_01843	B_23_01732	B_24_01780	B_25_01778	B_26_01729	B_27_01818	B_29_01488	B_30_01844	B_31_01791	B_32_01767	B_33_01910	B_34_00027	B_35_01756	B_36_01727	B_38_00741	B_39_00019	B_4_01426	B_40_01222	B_41_01730	B_42_01862	B_43_01774	B_44_01738	B_45_00373	B_46_01608
group_6849		putative RNA methyltransferase	78	78	1	32	2019				1268	1268	1268	B_1_00394	B_10_01659	B_11_00031	B_12_01725	B_13_00997	B_14_00416	B_15_00467	B_16_01449	B_17_01678	B_18_01564	B_19_01720	B_20_01065	B_21_01220	B_23_01148	B_24_01145	B_25_01081	B_26_01383	B_27_01585	B_29_01619	B_30_01162	B_31_01137	B_32_01081	B_33_00896	B_34_01146	B_35_01292	B_36_01214	B_38_00527	B_39_00871	B_4_00395	B_40_00633	B_41_01167	B_42_01211	B_43_01206	B_44_01385	B_45_01383	B_46_00107
xpt		Xanthine phosphoribosyltransferase	78	78	1	32	3879				581	581	581	B_1_00791	B_10_01759	B_11_01763	B_12_01796	B_13_01809	B_14_00847	B_15_02086	B_16_01562	B_17_00124	B_18_00444	B_19_00917	B_20_00452	B_21_00805	B_23_00945	B_24_00946	B_25_00628	B_26_00950	B_27_01233	B_29_01213	B_30_00852	B_31_00788	B_32_00476	B_33_00699	B_34_01418	B_35_01373	B_36_01591	B_38_00915	B_39_00446	B_4_00793	B_40_00210	B_41_00589	B_42_00396	B_43_00052	B_44_00372	B_45_00909	B_46_00422
yabJ		2-iminobutanoate/2-iminopropanoate deaminase	78	78	1	32	6488				389	389	389	B_1_00567	B_10_01319	B_11_01509	B_12_01382	B_13_01329	B_14_00664	B_15_01703	B_16_00554	B_17_00809	B_18_00216	B_19_00689	B_20_01432	B_21_00594	B_23_01414	B_24_01330	B_25_01391	B_26_01612	B_27_00122	B_29_00678	B_30_01466	B_31_01671	B_32_01385	B_33_01506	B_34_00318	B_35_00957	B_36_00198	B_38_00179	B_39_01219	B_4_00569	B_40_01001	B_41_00780	B_42_00780	B_43_00491	B_44_00768	B_45_00007	B_46_00932
pgk		Phosphoglycerate kinase	78	78	1	32	1389				1205	1205	1205	B_1_00991	B_10_01565	B_11_01700	B_12_01629	B_13_01718	B_14_01129	B_15_01152	B_16_01740	B_17_01473	B_18_00923	B_19_01509	B_20_00644	B_21_00997	B_23_00753	B_24_00754	B_25_00436	B_26_00758	B_27_01425	B_29_01405	B_30_01044	B_31_00980	B_32_00668	B_33_00507	B_34_01302	B_35_01190	B_36_01315	B_38_00369	B_39_00247	B_4_01075	B_40_00011	B_41_00391	B_42_00594	B_43_00251	B_44_00571	B_45_00707	B_46_00222
ptpA		putative low molecular weight protein-tyrosine-phosphatase	78	78	1	32	5165				518	518	518	B_1_01181	B_10_01106	B_11_01227	B_12_00164	B_13_00932	B_14_01237	B_15_00909	B_16_01131	B_17_01262	B_18_02221	B_19_00192	B_20_00222	B_21_00136	B_23_00240	B_24_00240	B_25_00141	B_26_00246	B_27_00580	B_29_00304	B_30_00136	B_31_00240	B_32_00245	B_33_00152	B_34_00739	B_35_00158	B_36_00697	B_38_01585	B_39_00681	B_4_01172	B_40_00389	B_41_01405	B_42_01030	B_43_01392	B_44_01028	B_45_01087	B_46_01089
pntB		NAD(P) transhydrogenase subunit beta	78	78	1	32	3526				1421	1424	1423	B_1_00830	B_10_01717	B_11_01805	B_12_01838	B_13_01767	B_14_00886	B_15_01592	B_16_01604	B_17_00082	B_18_00402	B_19_00875	B_20_00491	B_21_00844	B_23_00906	B_24_00907	B_25_00589	B_26_00911	B_27_01272	B_29_01252	B_30_00891	B_31_00827	B_32_00515	B_33_00660	B_34_01379	B_35_01411	B_36_01553	B_38_00954	B_39_00408	B_4_00832	B_40_00172	B_41_00551	B_42_00434	B_43_00090	B_44_00410	B_45_00871	B_46_00384
hflX		GTPase HflX	78	78	1	32	1886				1505	1505	1505	B_1_00315	B_10_02030	B_11_02015	B_12_02041	B_13_02127	B_14_00495	B_15_00562	B_16_02073	B_17_02156	B_18_02055	B_19_02175	B_20_01154	B_21_01309	B_23_01237	B_24_01234	B_25_00992	B_26_01294	B_27_01674	B_29_01530	B_30_01251	B_31_01048	B_32_01170	B_33_00985	B_34_01592	B_35_01691	B_36_01671	B_38_01775	B_39_00792	B_4_00316	B_40_00554	B_41_01258	B_42_01302	B_43_01115	B_44_01435	B_45_01462	B_46_00016
acn		Aconitate hydratase A	78	78	1	32	2022				2699	2699	2699	B_1_00397	B_10_01656	B_11_00034	B_12_01722	B_13_01000	B_14_00413	B_15_00464	B_16_01452	B_17_01675	B_18_01561	B_19_01717	B_20_01062	B_21_01217	B_23_01145	B_24_01142	B_25_01084	B_26_01386	B_27_01582	B_29_01622	B_30_01159	B_31_01140	B_32_01078	B_33_00893	B_34_01149	B_35_01289	B_36_01217	B_38_00524	B_39_00874	B_4_00398	B_40_00636	B_41_01164	B_42_01208	B_43_01209	B_44_01382	B_45_01380	B_46_00110
prs_1		Ribose-phosphate pyrophosphokinase	78	78	1	32	6744				1013	1013	1013	B_1_00619	B_10_00744	B_11_00586	B_12_00354	B_13_00448	B_14_00612	B_15_02162	B_16_00616	B_17_00748	B_18_00153	B_19_00626	B_20_01276	B_21_00482	B_23_01359	B_24_01558	B_25_01227	B_26_01071	B_27_00200	B_29_00600	B_30_01374	B_31_01342	B_32_01254	B_33_01342	B_34_00265	B_35_00905	B_36_00250	B_38_00100	B_39_01328	B_4_00621	B_40_00892	B_41_00673	B_42_00889	B_43_00600	B_44_00661	B_45_00116	B_46_00825
rbpA		RNA polymerase-binding protein RbpA	78	78	1	32	1251				347	347	347	B_1_01033	B_10_01521	B_11_01656	B_12_01585	B_13_01674	B_14_01087	B_15_02337	B_16_01784	B_17_01432	B_18_00964	B_19_01468	B_20_00602	B_21_00955	B_23_00795	B_24_00796	B_25_00478	B_26_00800	B_27_01383	B_29_01363	B_30_01002	B_31_00938	B_32_00626	B_33_00549	B_34_01344	B_35_01089	B_36_01416	B_38_00327	B_39_00289	B_4_01033	B_40_00053	B_41_00433	B_42_00552	B_43_00209	B_44_00529	B_45_00749	B_46_00264
dnaA		Chromosomal replication initiator protein DnaA	78	78	1	32	186				1502	1502	1502	B_1_01675	B_10_00500	B_11_00830	B_12_00598	B_13_00692	B_14_01745	B_15_00060	B_16_00860	B_17_01815	B_18_01802	B_19_01975	B_20_01997	B_21_01988	B_23_01926	B_24_01999	B_25_01983	B_26_01959	B_27_01977	B_29_01991	B_30_02001	B_31_02003	B_32_01967	B_33_01747	B_34_00062	B_35_01790	B_36_01693	B_38_01720	B_39_00057	B_4_01670	B_40_01260	B_41_01540	B_42_01825	B_43_02013	B_44_01884	B_45_00335	B_46_01850
group_6859		putative RNA pseudouridine synthase	78	78	1	32	1266				770	770	770	B_1_01026	B_10_01531	B_11_01666	B_12_01595	B_13_01684	B_14_01094	B_15_02330	B_16_01774	B_17_01439	B_18_00957	B_19_01475	B_20_00609	B_21_00962	B_23_00788	B_24_00789	B_25_00471	B_26_00793	B_27_01390	B_29_01370	B_30_01009	B_31_00945	B_32_00633	B_33_00542	B_34_01337	B_35_01096	B_36_01409	B_38_00334	B_39_00282	B_4_01040	B_40_00046	B_41_00426	B_42_00559	B_43_00216	B_44_00536	B_45_00742	B_46_00257
rplT		50S ribosomal protein L20	78	78	1	32	1987				383	383	383	B_1_00369	B_10_01682	B_11_00008	B_12_01748	B_13_00974	B_14_00441	B_15_00491	B_16_01426	B_17_01702	B_18_01588	B_19_01744	B_20_01090	B_21_01245	B_23_01173	B_24_01170	B_25_01056	B_26_01358	B_27_01610	B_29_01594	B_30_01187	B_31_01112	B_32_01106	B_33_00921	B_34_01121	B_35_01317	B_36_01189	B_38_00552	B_39_00846	B_4_00370	B_40_00608	B_41_01192	B_42_01236	B_43_01181	B_44_01410	B_45_01408	B_46_00082
rpoC		DNA-directed RNA polymerase subunit beta'	78	78	1	32	2706				4037	4037	4037	B_1_00287	B_10_00052	B_11_00153	B_12_01081	B_13_00051	B_14_00299	B_15_00296	B_16_00060	B_17_00416	B_18_00761	B_19_00291	B_20_01610	B_21_01777	B_23_00410	B_24_00409	B_25_01710	B_26_00673	B_27_01111	B_29_00832	B_30_00730	B_31_00666	B_32_01697	B_33_01843	B_34_01041	B_35_00469	B_36_01126	B_38_00036	B_39_01168	B_4_00013	B_40_01052	B_41_00045	B_42_00300	B_43_01585	B_44_00033	B_45_00671	B_46_01419
cbh		Choloylglycine hydrolase	78	78	1	32	3424				953	953	953	B_1_01095	B_10_01440	B_11_01575	B_12_01504	B_13_01593	B_14_01025	B_15_01540	B_16_01990	B_17_01358	B_18_01038	B_19_01394	B_20_00539	B_21_00892	B_23_00858	B_24_00859	B_25_00541	B_26_00863	B_27_01320	B_29_01300	B_30_00939	B_31_00875	B_32_00563	B_33_00612	B_34_01779	B_35_01457	B_36_01507	B_38_02058	B_39_00362	B_4_00971	B_40_00126	B_41_00504	B_42_00481	B_43_00137	B_44_00457	B_45_00821	B_46_00337
group_6863		hypothetical protein	78	78	1	32	3890				1478	1478	1478	B_1_00783	B_10_01772	B_11_01750	B_12_01783	B_13_01822	B_14_00839	B_15_02101	B_16_01549	B_17_00136	B_18_00456	B_19_00929	B_20_00436	B_21_00789	B_23_00961	B_24_00962	B_25_00644	B_26_00966	B_27_01217	B_29_01197	B_30_00836	B_31_00772	B_32_00460	B_33_00715	B_34_01434	B_35_01365	B_36_01599	B_38_00901	B_39_00454	B_4_00785	B_40_00218	B_41_00597	B_42_00388	B_43_00044	B_44_00364	B_45_00917	B_46_00430
thiG		Thiazole synthase	78	78	1	32	2972				869	869	869	B_1_00133	B_10_00228	B_11_00329	B_12_00868	B_13_00227	B_14_00144	B_15_02017	B_16_00236	B_17_00319	B_18_00639	B_19_01112	B_20_00834	B_21_01461	B_23_00565	B_24_00564	B_25_00854	B_26_00518	B_27_00956	B_29_00987	B_30_00575	B_31_00511	B_32_00856	B_33_01189	B_34_00887	B_35_00639	B_36_00956	B_38_01885	B_39_01720	B_4_00167	B_40_01554	B_41_00200	B_42_00145	B_43_00758	B_44_00188	B_45_00506	B_46_00673
mraZ		Transcriptional regulator MraZ	78	78	1	32	1896				521	521	521	B_1_00323	B_10_02038	B_11_02007	B_12_02033	B_13_02119	B_14_00487	B_15_00554	B_16_02065	B_17_02148	B_18_02063	B_19_02167	B_20_01146	B_21_01301	B_23_01229	B_24_01226	B_25_01000	B_26_01302	B_27_01666	B_29_01538	B_30_01243	B_31_01056	B_32_01162	B_33_00977	B_34_01600	B_35_01699	B_36_01663	B_38_01767	B_39_00800	B_4_00324	B_40_00562	B_41_01250	B_42_01294	B_43_01123	B_44_01443	B_45_01454	B_46_00024
argG		Argininosuccinate synthase	78	78	1	32	2969				1238	1238	1238	B_1_00136	B_10_00225	B_11_00326	B_12_00871	B_13_00224	B_14_00147	B_15_02020	B_16_00233	B_17_00322	B_18_00642	B_19_01115	B_20_00837	B_21_01464	B_23_00562	B_24_00561	B_25_00857	B_26_00521	B_27_00959	B_29_00984	B_30_00578	B_31_00514	B_32_00859	B_33_01192	B_34_00890	B_35_00636	B_36_00959	B_38_01882	B_39_01723	B_4_00164	B_40_01551	B_41_00197	B_42_00148	B_43_00755	B_44_00185	B_45_00509	B_46_00676
yhdG_2		putative amino acid permease YhdG	78	78	1	32	4993				1526	1526	1526	B_1_01563	B_10_00989	B_11_01109	B_12_00282	B_13_00814	B_14_01630	B_15_01030	B_16_01248	B_17_01153	B_18_01341	B_19_00074	B_20_00327	B_21_00031	B_23_00345	B_24_00346	B_25_00036	B_26_00351	B_27_00475	B_29_00410	B_30_00031	B_31_00345	B_32_00351	B_33_00047	B_34_01683	B_35_00047	B_36_00810	B_38_01937	B_39_00575	B_4_01570	B_40_00494	B_41_01299	B_42_01136	B_43_01286	B_44_00922	B_45_01193	B_46_01195
atpD		ATP synthase subunit beta	78	78	1	32	6497				1472	1472	1472	B_1_00576	B_10_01310	B_11_01518	B_12_01373	B_13_01320	B_14_00655	B_15_02466	B_16_00563	B_17_00800	B_18_00207	B_19_00680	B_20_01441	B_21_00585	B_23_01405	B_24_01321	B_25_01382	B_26_01621	B_27_00131	B_29_00669	B_30_01457	B_31_01680	B_32_01376	B_33_01497	B_34_00309	B_35_00948	B_36_00207	B_38_00170	B_39_01228	B_4_00578	B_40_00992	B_41_00771	B_42_00789	B_43_00500	B_44_00759	B_45_00016	B_46_00923
recR		Recombination protein RecR	78	78	1	32	6911				602	602	602	B_1_01524	B_10_00670	B_11_00660	B_12_00428	B_13_00522	B_14_01575	B_15_00211	B_16_00690	B_17_00674	B_18_00079	B_19_00552	B_20_01205	B_21_00411	B_23_01288	B_24_01487	B_25_01298	B_26_01142	B_27_00271	B_29_01826	B_30_01303	B_31_01413	B_32_01325	B_33_01413	B_34_00190	B_35_00832	B_36_00323	B_38_00613	B_39_01401	B_4_01513	B_40_00819	B_41_01614	B_42_01509	B_43_01662	B_44_01623	B_45_00189	B_46_01484
rplA		50S ribosomal protein L1	78	78	1	32	5988				692	692	692	B_1_00954	B_10_01931	B_11_02086	B_12_01919	B_13_01967	B_14_00892	B_15_00581	B_16_01632	B_17_01866	B_18_01874	B_19_01307	B_20_01901	B_21_01926	B_23_01818	B_24_01822	B_25_01865	B_26_01817	B_27_01901	B_29_01903	B_30_01767	B_31_01818	B_32_01853	B_33_01001	B_34_01807	B_35_01856	B_36_01799	B_38_00698	B_39_01832	B_4_00956	B_40_01901	B_41_01867	B_42_01640	B_43_01442	B_44_01194	B_45_01834	B_46_01841
rnj		Ribonuclease J	78	78	1	32	2721				1850	1850	1850	B_1_00273	B_10_00066	B_11_00167	B_12_01067	B_13_00065	B_14_00285	B_15_00311	B_16_00074	B_17_00431	B_18_00776	B_19_00306	B_20_01624	B_21_01791	B_23_00424	B_24_00423	B_25_01724	B_26_00659	B_27_01097	B_29_00846	B_30_00716	B_31_00652	B_32_01711	B_33_01857	B_34_01027	B_35_00483	B_36_01112	B_38_00022	B_39_01154	B_4_00027	B_40_01066	B_41_00059	B_42_00286	B_43_01571	B_44_00047	B_45_00657	B_46_01433
tdcB		L-threonine ammonia-lyase	78	78	1	32	97				1265	1265	1265	B_1_01444	B_10_00440	B_11_00890	B_12_00658	B_13_00752	B_14_00513	B_15_00002	B_16_00920	B_17_01745	B_18_01872	B_19_01905	B_20_01799	B_21_01818	B_23_01757	B_24_01805	B_25_01803	B_26_01754	B_27_01793	B_29_01513	B_30_01869	B_31_01816	B_32_01792	B_33_01935	B_34_00002	B_35_01738	B_36_01745	B_38_00715	B_39_00002	B_4_01451	B_40_01205	B_41_01755	B_42_01924	B_43_01799	B_44_01763	B_45_00390	B_46_01633
rplU		50S ribosomal protein L21	78	78	1	32	5998				308	308	308	B_1_00945	B_10_01922	B_11_02077	B_12_01928	B_13_01976	B_14_00901	B_15_00590	B_16_01641	B_17_01875	B_18_01883	B_19_01298	B_20_01892	B_21_01917	B_23_01827	B_24_01831	B_25_01874	B_26_01826	B_27_01892	B_29_01894	B_30_01776	B_31_01827	B_32_01862	B_33_01010	B_34_01816	B_35_01847	B_36_01790	B_38_00689	B_39_01841	B_4_00947	B_40_01892	B_41_01876	B_42_01631	B_43_01451	B_44_01203	B_45_01843	B_46_01832
pheS		Phenylalanine--tRNA ligase alpha subunit	78	78	1	32	2959				1055	1055	1055	B_1_00145	B_10_00216	B_11_00317	B_12_00880	B_13_00215	B_14_00156	B_15_02029	B_16_00224	B_17_00331	B_18_00651	B_19_01124	B_20_00846	B_21_01473	B_23_00553	B_24_00552	B_25_00866	B_26_00530	B_27_00968	B_29_00975	B_30_00587	B_31_00523	B_32_00868	B_33_01201	B_34_00899	B_35_00627	B_36_00968	B_38_01873	B_39_01732	B_4_00155	B_40_01542	B_41_00188	B_42_00157	B_43_00746	B_44_00176	B_45_00518	B_46_00685
aspS		Aspartate--tRNA(Asp/Asn) ligase	78	78	1	32	4254				1799	1799	1799	B_1_01296	B_10_01157	B_11_01374	B_12_00112	B_13_01548	B_14_01343	B_15_01274	B_16_01389	B_17_01597	B_18_01659	B_19_01633	B_20_00039	B_21_00319	B_23_00057	B_24_00057	B_25_00324	B_26_00064	B_27_00764	B_29_00120	B_30_00319	B_31_00057	B_32_00062	B_33_00335	B_34_00555	B_35_00316	B_36_00540	B_38_01397	B_39_01492	B_4_01303	B_40_01483	B_41_01024	B_42_01381	B_43_00980	B_44_01166	B_45_01592	B_46_01318
def_3		Peptide deformylase	78	78	1	32	1431				488	488	488	B_1_00962	B_10_01866	B_11_01935	B_12_02098	B_13_01863	B_14_01158	B_15_01117	B_16_01894	B_17_02223	B_18_02257	B_19_02241	B_20_00675	B_21_01028	B_23_00722	B_24_00723	B_25_00405	B_26_00727	B_27_01456	B_29_01436	B_30_01951	B_31_01011	B_32_00699	B_33_00476	B_34_01273	B_35_01219	B_36_01286	B_38_00398	B_39_00998	B_4_01104	B_40_00760	B_41_00362	B_42_00623	B_43_00280	B_44_00600	B_45_01256	B_46_00193
rpsJ		30S ribosomal protein S10	78	78	1	32	5026				308	308	308	B_1_01806	B_10_01010	B_11_01130	B_12_00261	B_13_00835	B_14_01851	B_15_01007	B_16_01227	B_17_01170	B_18_01369	B_19_00102	B_20_00310	B_21_00048	B_23_00328	B_24_00329	B_25_00053	B_26_00334	B_27_00492	B_29_00393	B_30_00048	B_31_00328	B_32_00334	B_33_00064	B_34_01700	B_35_00069	B_36_00788	B_38_01959	B_39_00592	B_4_01852	B_40_00477	B_41_01316	B_42_01119	B_43_01303	B_44_00939	B_45_01176	B_46_01178
infC		Translation initiation factor IF-3	78	78	1	32	1985				635	635	635	B_1_00367	B_10_01684	B_11_00006	B_12_01750	B_13_00972	B_14_00443	B_15_00493	B_16_01424	B_17_01704	B_18_01590	B_19_01746	B_20_01092	B_21_01247	B_23_01175	B_24_01172	B_25_01054	B_26_01356	B_27_01612	B_29_01592	B_30_01189	B_31_01110	B_32_01108	B_33_00923	B_34_01119	B_35_01319	B_36_01187	B_38_00554	B_39_00844	B_4_00368	B_40_00606	B_41_01194	B_42_01238	B_43_01179	B_44_01412	B_45_01410	B_46_00080
pntA		NAD(P) transhydrogenase subunit alpha	78	78	1	32	3527				305	305	305	B_1_00829	B_10_01718	B_11_01804	B_12_01837	B_13_01768	B_14_00885	B_15_01593	B_16_01603	B_17_00083	B_18_00403	B_19_00876	B_20_00490	B_21_00843	B_23_00907	B_24_00908	B_25_00590	B_26_00912	B_27_01271	B_29_01251	B_30_00890	B_31_00826	B_32_00514	B_33_00661	B_34_01380	B_35_01410	B_36_01554	B_38_00953	B_39_00409	B_4_00831	B_40_00173	B_41_00552	B_42_00433	B_43_00089	B_44_00409	B_45_00872	B_46_00385
group_688		hypothetical protein	78	78	1	32	6284				1295	1346	1300	B_1_00841	B_10_01937	B_11_02123	B_12_02006	B_13_02024	B_14_01005	B_15_00726	B_16_01944	B_17_01955	B_18_02031	B_19_01151	B_20_01652	B_21_01683	B_23_01696	B_24_01744	B_25_01620	B_26_01693	B_27_01924	B_29_01732	B_30_01694	B_31_01700	B_32_01666	B_33_01812	B_34_01509	B_35_01601	B_36_00006	B_38_01540	B_39_00231	B_4_00843	B_40_01740	B_41_01999	B_42_01646	B_43_02039	B_44_01990	B_45_01828	B_46_01989
icd		Isocitrate dehydrogenase [NADP]	78	78	1	32	1435				1220	1220	1220	B_1_00958	B_10_01862	B_11_01931	B_12_02094	B_13_01867	B_14_01162	B_15_01113	B_16_01890	B_17_02227	B_18_02261	B_19_02245	B_20_00679	B_21_01032	B_23_00718	B_24_00719	B_25_00401	B_26_00723	B_27_01460	B_29_01440	B_30_01955	B_31_01015	B_32_00703	B_33_00472	B_34_01269	B_35_01223	B_36_01282	B_38_00402	B_39_00994	B_4_01108	B_40_00756	B_41_00358	B_42_00627	B_43_00284	B_44_00604	B_45_01260	B_46_00189
prfB		Peptide chain release factor 2	78	78	1	32	2743				1124	1124	1124	B_1_00265	B_10_00076	B_11_00177	B_12_01057	B_13_00075	B_14_00277	B_15_00321	B_16_00084	B_17_00437	B_18_00782	B_19_00312	B_20_01632	B_21_01799	B_23_00432	B_24_00431	B_25_01732	B_26_00651	B_27_01089	B_29_00854	B_30_00708	B_31_00644	B_32_01719	B_33_01865	B_34_01019	B_35_00491	B_36_01104	B_38_00014	B_39_01146	B_4_00035	B_40_01074	B_41_00067	B_42_00278	B_43_01563	B_44_00055	B_45_00649	B_46_01441
znuB		High-affinity zinc uptake system membrane protein ZnuB	78	78	1	32	3097				833	833	833	B_1_00075	B_10_00292	B_11_00393	B_12_00805	B_13_00291	B_14_00086	B_15_01888	B_16_00300	B_17_00256	B_18_00576	B_19_01049	B_20_00775	B_21_01402	B_23_00624	B_24_00623	B_25_00795	B_26_00459	B_27_00897	B_29_01046	B_30_00516	B_31_00452	B_32_00797	B_33_01130	B_34_00829	B_35_00698	B_36_00897	B_38_02133	B_39_01661	B_4_00225	B_40_01613	B_41_00260	B_42_00085	B_43_00818	B_44_00248	B_45_00447	B_46_00613
phoP		Alkaline phosphatase synthesis transcriptional regulatory protein PhoP	78	78	1	32	3093				722	722	722	B_1_00079	B_10_00288	B_11_00389	B_12_00809	B_13_00287	B_14_00090	B_15_01892	B_16_00296	B_17_00260	B_18_00580	B_19_01053	B_20_00779	B_21_01406	B_23_00620	B_24_00619	B_25_00799	B_26_00463	B_27_00901	B_29_01042	B_30_00520	B_31_00456	B_32_00801	B_33_01134	B_34_00833	B_35_00694	B_36_00901	B_38_02137	B_39_01665	B_4_00221	B_40_01609	B_41_00256	B_42_00089	B_43_00814	B_44_00244	B_45_00451	B_46_00617
group_6884		hypothetical protein	78	78	1	32	4980				3623	3623	3623	B_1_01549	B_10_00975	B_11_01095	B_12_00296	B_13_00800	B_14_01644	B_15_01044	B_16_01262	B_17_01139	B_18_01327	B_19_00060	B_20_00341	B_21_00017	B_23_00359	B_24_00360	B_25_00022	B_26_00365	B_27_00461	B_29_00425	B_30_00017	B_31_00359	B_32_00365	B_33_00033	B_34_01669	B_35_00032	B_36_00824	B_38_01923	B_39_00561	B_4_01556	B_40_00508	B_41_01285	B_42_01150	B_43_01272	B_44_00908	B_45_01207	B_46_01209
ppx2		Exopolyphosphatase 2	78	78	1	32	3065				1001	1001	1001	B_1_00098	B_10_00269	B_11_00370	B_12_00828	B_13_00268	B_14_00109	B_15_01980	B_16_00277	B_17_00279	B_18_00599	B_19_01072	B_20_00799	B_21_01426	B_23_00600	B_24_00599	B_25_00819	B_26_00483	B_27_00921	B_29_01022	B_30_00540	B_31_00476	B_32_00821	B_33_01154	B_34_00852	B_35_00674	B_36_00921	B_38_02269	B_39_01685	B_4_00202	B_40_01589	B_41_00235	B_42_00110	B_43_00793	B_44_00223	B_45_00471	B_46_00638
corA		Cobalt/magnesium transport protein CorA	78	78	1	32	1564				950	950	950	B_1_00448	B_10_02175	B_11_01849	B_12_00928	B_13_01950	B_14_00362	B_15_01069	B_16_01837	B_17_00576	B_18_02186	B_19_00454	B_20_01009	B_21_01164	B_23_01092	B_24_01089	B_25_01137	B_26_01439	B_27_01529	B_29_01675	B_30_01106	B_31_01193	B_32_01025	B_33_00840	B_34_01196	B_35_01239	B_36_01267	B_38_00474	B_39_00927	B_4_00449	B_40_00689	B_41_00342	B_42_00643	B_43_00352	B_44_00620	B_45_01327	B_46_00173
efp		Elongation factor P	78	78	1	32	4189				566	566	566	B_1_01246	B_10_01187	B_11_01343	B_12_00082	B_13_01517	B_14_01393	B_15_01303	B_16_01358	B_17_01568	B_18_01687	B_19_01604	B_20_01727	B_21_00369	B_23_00007	B_24_00007	B_25_00374	B_26_00014	B_27_00814	B_29_00070	B_30_00369	B_31_00007	B_32_00012	B_33_00385	B_34_00506	B_35_00360	B_36_00496	B_38_01310	B_39_01542	B_4_01253	B_40_01433	B_41_00974	B_42_01331	B_43_01030	B_44_01560	B_45_01543	B_46_01368
group_689		hypothetical protein	78	78	1	32	6289				605	635	609	B_1_00845	B_10_01941	B_11_02119	B_12_02002	B_13_02028	B_14_01001	B_15_00722	B_16_01940	B_17_01959	B_18_02027	B_19_01155	B_20_01656	B_21_01687	B_23_01692	B_24_01740	B_25_01624	B_26_01689	B_27_01920	B_29_01736	B_30_01698	B_31_01704	B_32_01662	B_33_01808	B_34_01513	B_35_01597	B_36_00010	B_38_01536	B_39_00227	B_4_00847	B_40_01736	B_41_02003	B_42_01650	B_43_02043	B_44_01994	B_45_01824	B_46_01993
group_6893		hypothetical protein	78	78	1	32	3848				1499	1499	1499	B_1_00812	B_10_01735	B_11_01787	B_12_01820	B_13_01785	B_14_00868	B_15_02066	B_16_01586	B_17_00100	B_18_00420	B_19_00893	B_20_00473	B_21_00826	B_23_00924	B_24_00925	B_25_00607	B_26_00929	B_27_01254	B_29_01234	B_30_00873	B_31_00809	B_32_00497	B_33_00678	B_34_01397	B_35_01393	B_36_01571	B_38_00936	B_39_00426	B_4_00814	B_40_00190	B_41_00569	B_42_00416	B_43_00072	B_44_00392	B_45_00889	B_46_00402
rpoB		DNA-directed RNA polymerase subunit beta	78	78	1	32	2705				3563	3563	3563	B_1_00288	B_10_00051	B_11_00152	B_12_01082	B_13_00050	B_14_00300	B_15_00295	B_16_00059	B_17_00415	B_18_00760	B_19_00290	B_20_01609	B_21_01776	B_23_00409	B_24_00408	B_25_01709	B_26_00674	B_27_01112	B_29_00831	B_30_00731	B_31_00667	B_32_01696	B_33_01842	B_34_01042	B_35_00468	B_36_01127	B_38_00037	B_39_01169	B_4_00012	B_40_01051	B_41_00044	B_42_00301	B_43_01586	B_44_00032	B_45_00672	B_46_01418
tyrS1		Tyrosine--tRNA ligase 1	78	78	1	32	2977				1322	1322	1322	B_1_00128	B_10_00233	B_11_00334	B_12_00863	B_13_00232	B_14_00139	B_15_02012	B_16_00241	B_17_00314	B_18_00634	B_19_01107	B_20_00829	B_21_01456	B_23_00570	B_24_00569	B_25_00849	B_26_00513	B_27_00951	B_29_00992	B_30_00570	B_31_00506	B_32_00851	B_33_01184	B_34_00882	B_35_00644	B_36_00951	B_38_01890	B_39_01715	B_4_00172	B_40_01559	B_41_00205	B_42_00140	B_43_00763	B_44_00193	B_45_00501	B_46_00668
aroP		Aromatic amino acid transport protein AroP	78	78	1	32	6295				1475	1550	1489	B_1_00850	B_10_01942	B_11_02118	B_12_02001	B_13_02029	B_14_00996	B_15_00719	B_16_01939	B_17_01960	B_18_02026	B_19_01156	B_20_01663	B_21_01694	B_23_01685	B_24_01733	B_25_01631	B_26_01682	B_27_01913	B_29_01743	B_30_01705	B_31_01711	B_32_01655	B_33_01801	B_34_01518	B_35_01593	B_36_00014	B_38_01529	B_39_00220	B_4_00852	B_40_01729	B_41_01648	B_42_01541	B_43_01694	B_44_01655	B_45_01817	B_46_01575
garA_2		Glycogen accumulation regulator GarA	78	78	1	32	7063				701	701	701	B_1_01362	B_10_00577	B_11_00753	B_12_00521	B_13_00615	B_14_01419	B_15_00132	B_16_00783	B_17_02109	B_18_01468	B_19_02064	B_20_01495	B_21_01638	B_23_01576	B_24_01648	B_25_01573	B_26_01219	B_27_00348	B_29_00491	B_30_01630	B_31_01491	B_32_01548	B_33_01676	B_34_00117	B_35_01630	B_36_00406	B_38_01650	B_39_00118	B_4_01391	B_40_01321	B_41_01837	B_42_01735	B_43_01881	B_44_01845	B_45_00273	B_46_01772
groL1		60 kDa chaperonin 1	78	78	1	32	4273				1625	1625	1625	B_1_01312	B_10_01145	B_11_01386	B_12_00124	B_13_01560	B_14_01326	B_15_01258	B_16_01401	B_17_01609	B_18_01647	B_19_01645	B_20_00055	B_21_00303	B_23_00073	B_24_00073	B_25_00308	B_26_00080	B_27_00748	B_29_00136	B_30_00303	B_31_00073	B_32_00078	B_33_00319	B_34_00571	B_35_00298	B_36_00558	B_38_01414	B_39_01475	B_4_01319	B_40_01500	B_41_01041	B_42_01397	B_43_00964	B_44_01149	B_45_01609	B_46_01302
thyA		Thymidylate synthase ThyA	78	78	1	32	5162				872	872	872	B_1_01184	B_10_01103	B_11_01224	B_12_00167	B_13_00929	B_14_01240	B_15_00912	B_16_01134	B_17_01259	B_18_02218	B_19_00189	B_20_00224	B_21_00134	B_23_00242	B_24_00243	B_25_00139	B_26_00248	B_27_00578	B_29_00306	B_30_00134	B_31_00242	B_32_00248	B_33_00150	B_34_00741	B_35_00155	B_36_00700	B_38_01587	B_39_00679	B_4_01169	B_40_00391	B_41_01403	B_42_01032	B_43_01390	B_44_01026	B_45_01089	B_46_01091
ilvC_2		Ketol-acid reductoisomerase (NADP( ))	78	78	1	32	6953				1052	1052	1052	B_1_01495	B_10_00643	B_11_00687	B_12_00455	B_13_00549	B_14_01604	B_15_00191	B_16_00717	B_17_00646	B_18_00051	B_19_00524	B_20_01176	B_21_00382	B_23_01259	B_24_01458	B_25_01327	B_26_01171	B_27_00300	B_29_01797	B_30_01274	B_31_01442	B_32_01354	B_33_01442	B_34_00161	B_35_00803	B_36_00352	B_38_00584	B_39_01430	B_4_01542	B_40_00790	B_41_01637	B_42_01532	B_43_01685	B_44_01646	B_45_00218	B_46_01461
group_6904		hypothetical protein	78	78	1	32	3847				1235	1235	1235	B_1_00813	B_10_01734	B_11_01788	B_12_01821	B_13_01784	B_14_00869	B_15_02065	B_16_01587	B_17_00099	B_18_00419	B_19_00892	B_20_00474	B_21_00827	B_23_00923	B_24_00924	B_25_00606	B_26_00928	B_27_01255	B_29_01235	B_30_00874	B_31_00810	B_32_00498	B_33_00677	B_34_01396	B_35_01394	B_36_01570	B_38_00937	B_39_00425	B_4_00815	B_40_00189	B_41_00568	B_42_00417	B_43_00073	B_44_00393	B_45_00888	B_46_00401
glyQS		Glycine--tRNA ligase	78	78	1	32	4123				1472	1472	1472	B_1_01726	B_10_01251	B_11_01279	B_12_00018	B_13_01452	B_14_01472	B_15_01366	B_16_01294	B_17_01506	B_18_01749	B_19_01542	B_20_01782	B_21_01064	B_23_01773	B_24_01920	B_25_01850	B_26_01802	B_27_01704	B_29_00015	B_30_00424	B_31_01293	B_32_01808	B_33_00440	B_34_00454	B_35_00412	B_36_00444	B_38_01361	B_39_01593	B_4_01837	B_40_01382	B_41_00919	B_42_01806	B_43_01085	B_44_01505	B_45_01492	B_46_01730
pyrF_2		Orotidine 5'-phosphate decarboxylase	78	78	1	32	3419				953	953	953	B_1_01090	B_10_01445	B_11_01580	B_12_01509	B_13_01598	B_14_01030	B_15_01535	B_16_01985	B_17_01363	B_18_01033	B_19_01399	B_20_00544	B_21_00897	B_23_00853	B_24_00854	B_25_00536	B_26_00858	B_27_01325	B_29_01305	B_30_00944	B_31_00880	B_32_00568	B_33_00607	B_34_01784	B_35_01462	B_36_01502	B_38_02053	B_39_00357	B_4_00976	B_40_00121	B_41_00499	B_42_00486	B_43_00142	B_44_00462	B_45_00816	B_46_00332
ettA_1		Energy-dependent translational throttle protein EttA	78	78	1	32	4634				1679	1679	1679	B_1_01156	B_10_00888	B_11_01026	B_12_01265	B_13_01133	B_14_01212	B_15_00772	B_16_01055	B_17_01085	B_18_01179	B_19_02104	B_20_00197	B_21_00161	B_23_00215	B_24_00215	B_25_00166	B_26_00222	B_27_00605	B_29_00279	B_30_00161	B_31_00215	B_32_00220	B_33_00177	B_34_00714	B_35_00183	B_36_00672	B_38_01561	B_39_00706	B_4_01197	B_40_00364	B_41_01430	B_42_01005	B_43_01417	B_44_01053	B_45_01062	B_46_01064
lemA		Protein LemA	78	78	1	32	5630				578	578	578	B_1_00528	B_10_01370	B_11_01458	B_12_01434	B_13_01380	B_14_00703	B_15_01752	B_16_00502	B_17_00858	B_18_00265	B_19_00738	B_20_01385	B_21_00641	B_23_01461	B_24_01377	B_25_01438	B_26_01565	B_27_00075	B_29_00725	B_30_01513	B_31_01624	B_32_01432	B_33_01553	B_34_00365	B_35_01000	B_36_00155	B_38_00218	B_39_01766	B_4_00530	B_40_01811	B_41_00819	B_42_00741	B_43_00452	B_44_00807	B_45_01722	B_46_00971
dnaE1		DNA polymerase III subunit alpha	78	78	1	32	4104				3557	3569	3558	B_1_01736	B_10_01266	B_11_01264	B_12_00003	B_13_01437	B_14_01462	B_15_02414	B_16_01279	B_17_01497	B_18_01758	B_19_01533	B_20_01793	B_21_01053	B_23_01762	B_24_01931	B_25_01861	B_26_01813	B_27_01693	B_29_00004	B_30_00435	B_31_01304	B_32_01797	B_33_00451	B_34_00443	B_35_00423	B_36_00433	B_38_01372	B_39_01604	B_4_01847	B_40_01371	B_41_02018	B_42_02002	B_43_01096	B_44_02020	B_45_01481	B_46_01745
smc_7		Chromosome partition protein Smc	78	78	1	32	6298				3644	3731	3711	B_1_00853	B_10_01944	B_11_02116	B_12_01999	B_13_02031	B_14_00993	B_15_00716	B_16_01937	B_17_01962	B_18_02024	B_19_01158	B_20_01666	B_21_01697	B_23_01682	B_24_01730	B_25_01634	B_26_01679	B_27_01910	B_29_01746	B_30_01708	B_31_01714	B_32_01652	B_33_01798	B_34_01521	B_35_01590	B_36_00017	B_38_01526	B_39_00217	B_4_00855	B_40_01726	B_41_01651	B_42_01544	B_43_01697	B_44_01658	B_45_01814	B_46_01572
smpB		SsrA-binding protein	78	78	1	32	2747				476	476	476	B_1_00261	B_10_00080	B_11_00181	B_12_01053	B_13_00079	B_14_00273	B_15_00325	B_16_00088	B_17_00441	B_18_00786	B_19_00316	B_20_01636	B_21_01803	B_23_00436	B_24_00435	B_25_01736	B_26_00647	B_27_01085	B_29_00858	B_30_00704	B_31_00640	B_32_01723	B_33_01869	B_34_01015	B_35_00495	B_36_01100	B_38_00010	B_39_01142	B_4_00039	B_40_01078	B_41_00071	B_42_00274	B_43_01559	B_44_00059	B_45_00645	B_46_01445
nagB		Glucosamine-6-phosphate deaminase	78	78	1	32	1955				812	812	812	B_1_00345	B_10_01989	B_11_01970	B_12_01897	B_13_02076	B_14_00465	B_15_00516	B_16_02028	B_17_01728	B_18_01614	B_19_01770	B_20_01114	B_21_01269	B_23_01197	B_24_01194	B_25_01032	B_26_01334	B_27_01634	B_29_01570	B_30_01211	B_31_01088	B_32_01130	B_33_00945	B_34_01634	B_35_01733	B_36_01629	B_38_01731	B_39_00822	B_4_00346	B_40_00584	B_41_01216	B_42_01260	B_43_01157	B_44_01477	B_45_01432	B_46_00058
ppgK		Polyphosphate glucokinase	78	78	1	32	4219				767	767	767	B_1_01267	B_10_01177	B_11_01353	B_12_00092	B_13_01527	B_14_01372	B_15_01293	B_16_01368	B_17_01578	B_18_01677	B_19_01614	B_20_00010	B_21_00348	B_23_00028	B_24_00028	B_25_00353	B_26_00035	B_27_00793	B_29_00091	B_30_00348	B_31_00028	B_32_00033	B_33_00364	B_34_00526	B_35_00343	B_36_00513	B_38_01289	B_39_01521	B_4_01274	B_40_01454	B_41_00995	B_42_01352	B_43_01009	B_44_01581	B_45_01563	B_46_01347
group_6913		Purine nucleoside phosphoramidase	78	78	1	32	3839				338	338	338	B_1_00822	B_10_01725	B_11_01797	B_12_01830	B_13_01775	B_14_00878	B_15_02056	B_16_01596	B_17_00090	B_18_00410	B_19_00883	B_20_00483	B_21_00836	B_23_00914	B_24_00915	B_25_00597	B_26_00919	B_27_01264	B_29_01244	B_30_00883	B_31_00819	B_32_00507	B_33_00668	B_34_01387	B_35_01403	B_36_01561	B_38_00946	B_39_00416	B_4_00824	B_40_00180	B_41_00559	B_42_00426	B_43_00082	B_44_00402	B_45_00879	B_46_00392
group_6914		tRNA-Arg(acg)	78	78	1	32	3980				74	74	74	B_1_00730	B_10_00344	B_11_00445	B_12_00753	B_13_00343	B_14_00786	B_15_01430	B_16_00352	B_17_00200	B_18_00520	B_19_00993	B_20_00383	B_21_00736	B_23_01014	B_24_01015	B_25_00697	B_26_01019	B_27_01164	B_29_01144	B_30_00783	B_31_00719	B_32_00407	B_33_00768	B_34_01479	B_35_00765	B_36_01829	B_38_01805	B_39_00507	B_4_00732	B_40_00271	B_41_01919	B_42_01914	B_43_01933	B_44_01940	B_45_00971	B_46_01889
group_6915		tRNA-Arg(acg)	78	78	1	32	3979				74	74	74	B_1_00731	B_10_00345	B_11_00446	B_12_00752	B_13_00344	B_14_00787	B_15_01429	B_16_00353	B_17_00199	B_18_00519	B_19_00992	B_20_00384	B_21_00737	B_23_01013	B_24_01014	B_25_00696	B_26_01018	B_27_01165	B_29_01145	B_30_00784	B_31_00720	B_32_00408	B_33_00767	B_34_01478	B_35_00766	B_36_01828	B_38_01804	B_39_00506	B_4_00733	B_40_00270	B_41_01918	B_42_01915	B_43_01934	B_44_01941	B_45_00970	B_46_01888
araP		L-arabinose transport system permease protein AraP	78	78	1	32	6286				854	854	854	B_1_00843	B_10_01939	B_11_02121	B_12_02004	B_13_02026	B_14_01003	B_15_00724	B_16_01942	B_17_01957	B_18_02029	B_19_01153	B_20_01654	B_21_01685	B_23_01694	B_24_01742	B_25_01622	B_26_01691	B_27_01922	B_29_01734	B_30_01696	B_31_01702	B_32_01664	B_33_01810	B_34_01511	B_35_01599	B_36_00008	B_38_01538	B_39_00229	B_4_00845	B_40_01738	B_41_02001	B_42_01648	B_43_02041	B_44_01992	B_45_01826	B_46_01991
secA		Protein translocase subunit SecA	78	78	1	32	2063				2894	2906	2894	B_1_00420	B_10_01637	B_11_00053	B_12_01703	B_13_01019	B_14_00390	B_15_00445	B_16_01471	B_17_01655	B_18_01541	B_19_01697	B_20_01039	B_21_01194	B_23_01122	B_24_01119	B_25_01107	B_26_01409	B_27_01559	B_29_01645	B_30_01136	B_31_01163	B_32_01055	B_33_00870	B_34_01169	B_35_01266	B_36_01240	B_38_00501	B_39_00897	B_4_00421	B_40_00659	B_41_01141	B_42_01185	B_43_01232	B_44_01359	B_45_01357	B_46_00133
group_6918		Oleate hydratase	78	78	1	32	4102				1877	1877	1877	B_1_01738	B_10_01268	B_11_01262	B_12_00001	B_13_01435	B_14_01460	B_15_02412	B_16_01277	B_17_01495	B_18_01760	B_19_01531	B_20_01795	B_21_01051	B_23_01760	B_24_01933	B_25_01863	B_26_01815	B_27_01691	B_29_00002	B_30_00437	B_31_01306	B_32_01795	B_33_00453	B_34_00441	B_35_00425	B_36_00431	B_38_01374	B_39_01606	B_4_01849	B_40_01369	B_41_02016	B_42_02000	B_43_01098	B_44_02018	B_45_01479	B_46_01747
nrdD		Anaerobic ribonucleoside-triphosphate reductase	78	78	1	32	4512				2408	2408	2408	B_1_01647	B_10_00812	B_11_00949	B_12_01189	B_13_01209	B_14_01700	B_15_00847	B_16_00979	B_17_01008	B_18_01256	B_19_01846	B_20_00128	B_21_00230	B_23_00146	B_24_00146	B_25_00235	B_26_00153	B_27_00675	B_29_00209	B_30_00230	B_31_00146	B_32_00151	B_33_00246	B_34_00631	B_35_00244	B_36_00612	B_38_01986	B_39_00766	B_4_01638	B_40_00304	B_41_01764	B_42_00928	B_43_01808	B_44_01772	B_45_01002	B_46_01642
rpsL		30S ribosomal protein S12	78	78	1	32	2879				371	371	371	B_1_00177	B_10_00176	B_11_00277	B_12_00957	B_13_00175	B_14_00188	B_15_02429	B_16_00184	B_17_00539	B_18_00883	B_19_00413	B_20_00877	B_21_01504	B_23_00522	B_24_00521	B_25_00897	B_26_00561	B_27_00999	B_29_00944	B_30_00618	B_31_00554	B_32_00899	B_33_01232	B_34_00930	B_35_00593	B_36_01002	B_38_00845	B_39_01047	B_4_00123	B_40_01173	B_41_00155	B_42_00190	B_43_00713	B_44_00143	B_45_00550	B_46_00718
gpmA_1		2,3-bisphosphoglycerate-dependent phosphoglycerate mutase	78	78	1	32	5151				740	740	740	B_1_01194	B_10_01092	B_11_01213	B_12_00178	B_13_00918	B_14_01250	B_15_00923	B_16_01145	B_17_01248	B_18_01447	B_19_00179	B_20_00234	B_21_00124	B_23_00252	B_24_00253	B_25_00129	B_26_00258	B_27_00568	B_29_00316	B_30_00124	B_31_00252	B_32_00258	B_33_00140	B_34_00751	B_35_00145	B_36_00710	B_38_01597	B_39_00669	B_4_01159	B_40_00401	B_41_01393	B_42_01042	B_43_01380	B_44_01016	B_45_01099	B_46_01101
clpP1		ATP-dependent Clp protease proteolytic subunit 1	78	78	1	32	3983				623	623	623	B_1_00727	B_10_00341	B_11_00442	B_12_00756	B_13_00340	B_14_00783	B_15_01433	B_16_00349	B_17_00203	B_18_00523	B_19_00996	B_20_00380	B_21_00733	B_23_01017	B_24_01018	B_25_00700	B_26_01022	B_27_01161	B_29_01141	B_30_00780	B_31_00716	B_32_00404	B_33_00771	B_34_01482	B_35_00762	B_36_01832	B_38_01808	B_39_00510	B_4_00729	B_40_00274	B_41_01922	B_42_01911	B_43_01930	B_44_01937	B_45_00974	B_46_01892
gyrA_1		DNA gyrase subunit A	78	78	1	32	2079				2726	2729	2728	B_1_00436	B_10_01623	B_11_00067	B_12_01689	B_13_01033	B_14_00374	B_15_00431	B_16_01485	B_17_01641	B_18_01527	B_19_01683	B_20_01023	B_21_01178	B_23_01106	B_24_01103	B_25_01123	B_26_01425	B_27_01543	B_29_01661	B_30_01120	B_31_01179	B_32_01039	B_33_00854	B_34_01184	B_35_01251	B_36_01255	B_38_00486	B_39_00913	B_4_00437	B_40_00675	B_41_01126	B_42_01170	B_43_01247	B_44_01344	B_45_01341	B_46_00148
hpf		Ribosome hibernation promotion factor	78	78	1	32	2055				662	662	662	B_1_00419	B_10_01638	B_11_00052	B_12_01704	B_13_01018	B_14_00391	B_15_00446	B_16_01470	B_17_01656	B_18_01542	B_19_01698	B_20_01040	B_21_01195	B_23_01123	B_24_01120	B_25_01106	B_26_01408	B_27_01560	B_29_01644	B_30_01137	B_31_01162	B_32_01056	B_33_00871	B_34_01168	B_35_01267	B_36_01239	B_38_00502	B_39_00896	B_4_00420	B_40_00658	B_41_01142	B_42_01186	B_43_01231	B_44_01360	B_45_01358	B_46_00132
carD		RNA polymerase-binding transcription factor CarD	78	78	1	32	3095				593	593	593	B_1_00077	B_10_00290	B_11_00391	B_12_00807	B_13_00289	B_14_00088	B_15_01890	B_16_00298	B_17_00258	B_18_00578	B_19_01051	B_20_00777	B_21_01404	B_23_00622	B_24_00621	B_25_00797	B_26_00461	B_27_00899	B_29_01044	B_30_00518	B_31_00454	B_32_00799	B_33_01132	B_34_00831	B_35_00696	B_36_00899	B_38_02135	B_39_01663	B_4_00223	B_40_01611	B_41_00258	B_42_00087	B_43_00816	B_44_00246	B_45_00449	B_46_00615
group_6926		putative HTH-type transcriptional regulator	78	78	1	32	914				632	632	632	B_1_01037	B_10_01506	B_11_01641	B_12_01570	B_13_01659	B_14_01083	B_15_02343	B_16_01799	B_17_01416	B_18_00980	B_19_01452	B_20_00598	B_21_00951	B_23_00799	B_24_00800	B_25_00482	B_26_00804	B_27_01379	B_29_01359	B_30_00998	B_31_00934	B_32_00622	B_33_00553	B_34_01905	B_35_01521	B_36_01441	B_38_00323	B_39_00293	B_4_01029	B_40_00057	B_41_00437	B_42_00548	B_43_00205	B_44_00525	B_45_00753	B_46_00268
sufC		Vegetative protein 296	78	78	1	32	3846				779	779	779	B_1_00814	B_10_01733	B_11_01789	B_12_01822	B_13_01783	B_14_00870	B_15_02064	B_16_01588	B_17_00098	B_18_00418	B_19_00891	B_20_00475	B_21_00828	B_23_00922	B_24_00923	B_25_00605	B_26_00927	B_27_01256	B_29_01236	B_30_00875	B_31_00811	B_32_00499	B_33_00676	B_34_01395	B_35_01395	B_36_01569	B_38_00938	B_39_00424	B_4_00816	B_40_00188	B_41_00567	B_42_00418	B_43_00074	B_44_00394	B_45_00887	B_46_00400
rpsM		30S ribosomal protein S13	78	78	1	32	5068				377	377	377	B_1_01831	B_10_01035	B_11_01155	B_12_00236	B_13_00860	B_14_01876	B_15_00982	B_16_01202	B_17_01195	B_18_01394	B_19_00127	B_20_00285	B_21_00073	B_23_00303	B_24_00304	B_25_00078	B_26_00309	B_27_00517	B_29_00368	B_30_00073	B_31_00303	B_32_00309	B_33_00089	B_34_01725	B_35_00094	B_36_00763	B_38_02212	B_39_00617	B_4_01877	B_40_00452	B_41_01341	B_42_01094	B_43_01328	B_44_00964	B_45_01151	B_46_01153
ilvD		Dihydroxy-acid dehydratase	78	78	1	32	4303				1769	1769	1769	B_1_01339	B_10_01112	B_11_01233	B_12_00158	B_13_00938	B_14_01299	B_15_00903	B_16_01125	B_17_01268	B_18_02227	B_19_00198	B_20_00082	B_21_00276	B_23_00100	B_24_00100	B_25_00281	B_26_00107	B_27_00721	B_29_00163	B_30_00276	B_31_00100	B_32_00105	B_33_00292	B_34_00598	B_35_00271	B_36_00585	B_38_01442	B_39_01448	B_4_01346	B_40_01527	B_41_01068	B_42_01424	B_43_00937	B_44_01122	B_45_01636	B_46_01275
dnaN		Beta sliding clamp	78	78	1	32	188				1124	1124	1124	B_1_01677	B_10_00501	B_11_00829	B_12_00597	B_13_00691	B_14_01747	B_15_00061	B_16_00859	B_17_01816	B_18_01801	B_19_01976	B_20_01995	B_21_01986	B_23_01924	B_24_02001	B_25_01985	B_26_01961	B_27_01975	B_29_01993	B_30_02003	B_31_02001	B_32_01965	B_33_01745	B_34_00063	B_35_01791	B_36_01692	B_38_01718	B_39_00058	B_4_01668	B_40_01261	B_41_01541	B_42_01826	B_43_02014	B_44_01885	B_45_00333	B_46_01851
whiA		Putative sporulation transcription regulator WhiA	78	78	1	32	1390				950	950	950	B_1_00990	B_10_01566	B_11_01701	B_12_01630	B_13_01719	B_14_01130	B_15_01151	B_16_01739	B_17_01474	B_18_00922	B_19_01510	B_20_00645	B_21_00998	B_23_00752	B_24_00753	B_25_00435	B_26_00757	B_27_01426	B_29_01406	B_30_01045	B_31_00981	B_32_00669	B_33_00506	B_34_01301	B_35_01191	B_36_01314	B_38_00370	B_39_00246	B_4_01076	B_40_00010	B_41_00390	B_42_00595	B_43_00252	B_44_00572	B_45_00706	B_46_00221
argD		Acetylornithine aminotransferase	78	78	1	32	2965				1295	1295	1295	B_1_00139	B_10_00222	B_11_00323	B_12_00874	B_13_00221	B_14_00150	B_15_02023	B_16_00230	B_17_00325	B_18_00645	B_19_01118	B_20_00840	B_21_01467	B_23_00559	B_24_00558	B_25_00860	B_26_00524	B_27_00962	B_29_00981	B_30_00581	B_31_00517	B_32_00862	B_33_01195	B_34_00893	B_35_00633	B_36_00962	B_38_01879	B_39_01726	B_4_00161	B_40_01548	B_41_00194	B_42_00151	B_43_00752	B_44_00182	B_45_00512	B_46_00679
amt		Ammonia channel	78	78	1	32	6775				1295	1295	1295	B_1_00636	B_10_00734	B_11_00596	B_12_00364	B_13_00458	B_14_00595	B_15_02152	B_16_00626	B_17_00738	B_18_00143	B_19_00616	B_20_01259	B_21_00465	B_23_01342	B_24_01541	B_25_01244	B_26_01088	B_27_00217	B_29_00583	B_30_01357	B_31_01359	B_32_01271	B_33_01359	B_34_00248	B_35_00888	B_36_00267	B_38_00083	B_39_01345	B_4_00638	B_40_00875	B_41_00656	B_42_00906	B_43_00617	B_44_00644	B_45_00133	B_46_00808
rpsB		30S ribosomal protein S2	78	78	1	32	1430				845	845	845	B_1_00963	B_10_01867	B_11_01936	B_12_02099	B_13_01862	B_14_01157	B_15_01118	B_16_01895	B_17_02222	B_18_02256	B_19_02240	B_20_00674	B_21_01027	B_23_00723	B_24_00724	B_25_00406	B_26_00728	B_27_01455	B_29_01435	B_30_01950	B_31_01010	B_32_00698	B_33_00477	B_34_01274	B_35_01218	B_36_01287	B_38_00397	B_39_00999	B_4_01103	B_40_00761	B_41_00363	B_42_00622	B_43_00279	B_44_00599	B_45_01255	B_46_00194
fdxA		Ferredoxin	78	78	1	32	4994				320	320	320	B_1_01564	B_10_00990	B_11_01110	B_12_00281	B_13_00815	B_14_01629	B_15_01029	B_16_01247	B_17_01154	B_18_01342	B_19_00075	B_20_00326	B_21_00032	B_23_00344	B_24_00345	B_25_00037	B_26_00350	B_27_00476	B_29_00409	B_30_00032	B_31_00344	B_32_00350	B_33_00048	B_34_01684	B_35_00048	B_36_00809	B_38_01938	B_39_00576	B_4_01571	B_40_00493	B_41_01300	B_42_01135	B_43_01287	B_44_00923	B_45_01192	B_46_01194
ppk		Polyphosphate kinase	78	78	1	32	6041				2237	2237	2237	B_1_00925	B_10_01891	B_11_02046	B_12_01959	B_13_02007	B_14_00921	B_15_00621	B_16_01672	B_17_01911	B_18_01920	B_19_01262	B_20_01870	B_21_01895	B_23_01849	B_24_01853	B_25_01896	B_26_01848	B_27_01870	B_29_01872	B_30_01798	B_31_01849	B_32_01884	B_33_01032	B_34_01838	B_35_01819	B_36_01762	B_38_00661	B_39_01866	B_4_00927	B_40_01867	B_41_01901	B_42_01606	B_43_01476	B_44_01228	B_45_01868	B_46_01807
group_6937		tRNA-Asp(gtc)	78	78	1	32	4614				76	76	76	B_1_01155	B_10_00861	B_11_00999	B_12_01238	B_13_01160	B_14_01211	B_15_00782	B_16_01028	B_17_01057	B_18_01207	B_19_01897	B_20_00196	B_21_00162	B_23_00214	B_24_00214	B_25_00167	B_26_00221	B_27_00606	B_29_00278	B_30_00162	B_31_00214	B_32_00219	B_33_00178	B_34_00702	B_35_00184	B_36_00671	B_38_01560	B_39_00707	B_4_01198	B_40_00363	B_41_01431	B_42_01004	B_43_01418	B_44_01054	B_45_01061	B_46_01063
group_6938		tRNA-Asp(gtc)	78	78	1	32	4654				74	74	74	B_1_01175	B_10_00907	B_11_01045	B_12_01284	B_13_01114	B_14_01231	B_15_00753	B_16_01074	B_17_01104	B_18_01160	B_19_02123	B_20_00216	B_21_00142	B_23_00234	B_24_00234	B_25_00147	B_26_00240	B_27_00586	B_29_00298	B_30_00142	B_31_00234	B_32_00239	B_33_00158	B_34_00733	B_35_00164	B_36_00691	B_38_01579	B_39_00687	B_4_01178	B_40_00383	B_41_01411	B_42_01024	B_43_01398	B_44_01034	B_45_01081	B_46_01083
pyrG		CTP synthase	78	78	1	32	3850				1661	1661	1661	B_1_00810	B_10_01736	B_11_01786	B_12_01819	B_13_01786	B_14_00866	B_15_02067	B_16_01585	B_17_00101	B_18_00421	B_19_00894	B_20_00471	B_21_00824	B_23_00926	B_24_00927	B_25_00609	B_26_00931	B_27_01252	B_29_01232	B_30_00871	B_31_00807	B_32_00495	B_33_00680	B_34_01399	B_35_01391	B_36_01573	B_38_00934	B_39_00428	B_4_00812	B_40_00192	B_41_00571	B_42_00414	B_43_00070	B_44_00390	B_45_00891	B_46_00404
cca		CCA-adding enzyme	78	78	1	32	172				1415	1415	1415	B_1_01663	B_10_00488	B_11_00842	B_12_00610	B_13_00704	B_14_01732	B_15_00048	B_16_00872	B_17_01803	B_18_01814	B_19_01963	B_20_01847	B_21_01866	B_23_01709	B_24_01757	B_25_01755	B_26_01706	B_27_01841	B_29_01465	B_30_01821	B_31_01768	B_32_01744	B_33_01887	B_34_00049	B_35_01777	B_36_01706	B_38_00762	B_39_00044	B_4_01682	B_40_01247	B_41_01709	B_42_01883	B_43_01753	B_44_01717	B_45_00348	B_46_01587
nadA		Quinolinate synthase A	78	78	1	32	1995				1280	1280	1280	B_1_00376	B_10_01676	B_11_00014	B_12_01742	B_13_00980	B_14_00434	B_15_00485	B_16_01432	B_17_01695	B_18_01581	B_19_01737	B_20_01083	B_21_01238	B_23_01166	B_24_01163	B_25_01063	B_26_01365	B_27_01603	B_29_01601	B_30_01180	B_31_01119	B_32_01099	B_33_00914	B_34_01128	B_35_01310	B_36_01196	B_38_00545	B_39_00853	B_4_00377	B_40_00615	B_41_01185	B_42_01229	B_43_01188	B_44_01403	B_45_01401	B_46_00089
lepA		Elongation factor 4	78	78	1	32	3504				1880	1880	1880	B_1_01842	B_10_01710	B_11_01812	B_12_01845	B_13_01760	B_14_01901	B_15_01584	B_16_01611	B_17_02188	B_18_01101	B_19_01330	B_20_00498	B_21_00851	B_23_00899	B_24_00900	B_25_00582	B_26_00904	B_27_01279	B_29_01259	B_30_00898	B_31_00834	B_32_00522	B_33_00653	B_34_01372	B_35_01418	B_36_01546	B_38_01068	B_39_00401	B_4_01887	B_40_00165	B_41_00544	B_42_00441	B_43_00097	B_44_00417	B_45_00864	B_46_00377
rpsA		30S ribosomal protein S1	78	78	1	32	3101				1475	1475	1475	B_1_00071	B_10_00296	B_11_00397	B_12_00801	B_13_00295	B_14_00082	B_15_01884	B_16_00304	B_17_00252	B_18_00572	B_19_01045	B_20_00771	B_21_01398	B_23_00628	B_24_00627	B_25_00791	B_26_00455	B_27_00893	B_29_01050	B_30_00512	B_31_00448	B_32_00793	B_33_01126	B_34_00825	B_35_00702	B_36_00893	B_38_02129	B_39_01657	B_4_00229	B_40_01617	B_41_00264	B_42_00081	B_43_00822	B_44_00252	B_45_00443	B_46_00609
rph		Ribonuclease PH	78	78	1	32	5586				776	776	776	B_1_01490	B_10_01408	B_11_01420	B_12_01472	B_13_01418	B_14_01516	B_15_01796	B_16_00464	B_17_00897	B_18_00304	B_19_00777	B_20_01347	B_21_00679	B_23_01499	B_24_01415	B_25_01476	B_26_01527	B_27_00037	B_29_00763	B_30_01551	B_31_01586	B_32_01470	B_33_01591	B_34_00395	B_35_01028	B_36_00127	B_38_00253	B_39_01793	B_4_01497	B_40_01784	B_41_00853	B_42_00707	B_43_00418	B_44_00841	B_45_01695	B_46_01005
group_6945		hypothetical protein	78	78	1	32	6001				944	944	944	B_1_00942	B_10_01919	B_11_02074	B_12_01931	B_13_01979	B_14_00904	B_15_00593	B_16_01644	B_17_01878	B_18_01886	B_19_01295	B_20_01889	B_21_01914	B_23_01830	B_24_01834	B_25_01877	B_26_01829	B_27_01889	B_29_01891	B_30_01779	B_31_01830	B_32_01865	B_33_01013	B_34_01819	B_35_01844	B_36_01787	B_38_00686	B_39_01844	B_4_00944	B_40_01889	B_41_01879	B_42_01628	B_43_01454	B_44_01206	B_45_01846	B_46_01829
miaA		tRNA dimethylallyltransferase	78	78	1	32	2040				986	986	986	B_1_00409	B_10_01647	B_11_00043	B_12_01713	B_13_01009	B_14_00401	B_15_00455	B_16_01461	B_17_01666	B_18_01552	B_19_01708	B_20_01050	B_21_01205	B_23_01133	B_24_01130	B_25_01096	B_26_01398	B_27_01570	B_29_01634	B_30_01147	B_31_01152	B_32_01066	B_33_00881	B_34_01158	B_35_01277	B_36_01229	B_38_00512	B_39_00886	B_4_00410	B_40_00648	B_41_01152	B_42_01196	B_43_01221	B_44_01370	B_45_01368	B_46_00122
group_6947		hypothetical protein	78	78	1	32	911				332	332	332	B_1_01040	B_10_01503	B_11_01638	B_12_01567	B_13_01656	B_14_01080	B_15_02346	B_16_01802	B_17_01413	B_18_00983	B_19_01449	B_20_00595	B_21_00948	B_23_00802	B_24_00803	B_25_00485	B_26_00807	B_27_01376	B_29_01356	B_30_00995	B_31_00931	B_32_00619	B_33_00556	B_34_01902	B_35_01518	B_36_01444	B_38_00320	B_39_00296	B_4_01026	B_40_00060	B_41_00440	B_42_00545	B_43_00202	B_44_00522	B_45_00756	B_46_00271
ywlC		Threonylcarbamoyl-AMP synthase	78	78	1	32	4557				668	674	673	B_1_01116	B_10_00842	B_11_00980	B_12_01219	B_13_01179	B_14_01172	B_15_00813	B_16_01009	B_17_01037	B_18_01227	B_19_01877	B_20_00165	B_21_00193	B_23_00183	B_24_00183	B_25_00198	B_26_00190	B_27_00638	B_29_00246	B_30_00193	B_31_00183	B_32_00188	B_33_00209	B_34_00663	B_35_00212	B_36_00643	B_38_02254	B_39_00734	B_4_01237	B_40_00336	B_41_01796	B_42_00960	B_43_01840	B_44_01804	B_45_01034	B_46_01674
group_6949		putative protein	78	78	1	32	4151				416	416	416	B_1_01702	B_10_01230	B_11_01300	B_12_00039	B_13_01474	B_14_01495	B_15_01345	B_16_01315	B_17_01526	B_18_01729	B_19_01562	B_20_01759	B_21_01087	B_23_01796	B_24_01897	B_25_01827	B_26_01778	B_27_01727	B_29_00038	B_30_00401	B_31_01270	B_32_01831	B_33_00417	B_34_00477	B_35_00389	B_36_00467	B_38_01338	B_39_01570	B_4_01703	B_40_01405	B_41_00942	B_42_01783	B_43_01062	B_44_01528	B_45_01515	B_46_01707
group_695		putative protein	78	78	1	32	6338				632	1070	1058	B_1_00888	B_10_01971	B_11_02089	B_12_01972	B_13_02058	B_14_00958	B_15_00688	B_16_01910	B_17_01995	B_18_01991	B_19_01191	B_20_01691	B_21_01722	B_23_01657	B_24_01706	B_25_01659	B_26_01654	B_27_01769	B_29_01770	B_30_01732	B_31_01739	B_32_01627	B_33_01773	B_34_01556	B_35_01555	B_36_00052	B_38_01489	B_39_00182	B_4_00890	B_40_01691	B_41_01686	B_42_01579	B_43_01732	B_44_01693	B_45_01778	B_46_01537
group_6950		hypothetical protein	78	78	1	32	4535				1085	1085	1085	B_1_01630	B_10_00828	B_11_00965	B_12_01205	B_13_01193	B_14_01717	B_15_00829	B_16_00995	B_17_01024	B_18_01240	B_19_01864	B_20_00145	B_21_00213	B_23_00163	B_24_00163	B_25_00218	B_26_00170	B_27_00658	B_29_00226	B_30_00213	B_31_00163	B_32_00168	B_33_00229	B_34_00648	B_35_00227	B_36_00629	B_38_02003	B_39_00749	B_4_01655	B_40_00321	B_41_01781	B_42_00945	B_43_01825	B_44_01789	B_45_01019	B_46_01659
nrdF2		Ribonucleoside-diphosphate reductase subunit beta nrdF2	78	78	1	32	153				992	992	992	B_1_01410	B_10_00472	B_11_00858	B_12_00626	B_13_00720	B_14_00547	B_15_00034	B_16_00888	B_17_01787	B_18_01830	B_19_01947	B_20_01830	B_21_01849	B_23_01726	B_24_01774	B_25_01772	B_26_01723	B_27_01824	B_29_01482	B_30_01838	B_31_01785	B_32_01761	B_33_01904	B_34_00033	B_35_01760	B_36_01723	B_38_00745	B_39_00028	B_4_01417	B_40_01231	B_41_01726	B_42_01866	B_43_01770	B_44_01734	B_45_00364	B_46_01604
ybiT		putative ABC transporter ATP-binding protein YbiT	78	78	1	32	1419				1601	1601	1601	B_1_00974	B_10_01586	B_11_01721	B_12_01650	B_13_01739	B_14_01146	B_15_01131	B_16_01719	B_17_01494	B_18_00902	B_19_01530	B_20_00662	B_21_01015	B_23_00735	B_24_00736	B_25_00418	B_26_00740	B_27_01443	B_29_01423	B_30_01938	B_31_00998	B_32_00686	B_33_00489	B_34_01285	B_35_01206	B_36_01299	B_38_00386	B_39_01010	B_4_01092	B_40_00772	B_41_00374	B_42_00611	B_43_00268	B_44_00588	B_45_01244	B_46_00205
tuf		Elongation factor Tu	78	78	1	32	2883				1199	1199	1199	B_1_00174	B_10_00179	B_11_00280	B_12_00954	B_13_00178	B_14_00185	B_15_02432	B_16_00187	B_17_00542	B_18_00886	B_19_00416	B_20_00874	B_21_01501	B_23_00525	B_24_00524	B_25_00894	B_26_00558	B_27_00996	B_29_00947	B_30_00615	B_31_00551	B_32_00896	B_33_01229	B_34_00927	B_35_00596	B_36_00999	B_38_00848	B_39_01044	B_4_00126	B_40_01176	B_41_00158	B_42_00187	B_43_00716	B_44_00146	B_45_00547	B_46_00715
gyrB_2		DNA gyrase subunit B	78	78	1	32	191				2138	2138	2138	B_1_01680	B_10_00504	B_11_00826	B_12_00594	B_13_00688	B_14_01750	B_15_00064	B_16_00856	B_17_01819	B_18_01798	B_19_01979	B_20_01992	B_21_01983	B_23_01921	B_24_02004	B_25_01988	B_26_01964	B_27_01972	B_29_01996	B_30_02006	B_31_01998	B_32_01962	B_33_01742	B_34_00066	B_35_01794	B_36_01689	B_38_01715	B_39_00061	B_4_01665	B_40_01264	B_41_01544	B_42_01829	B_43_02017	B_44_01888	B_45_00330	B_46_01854
metI		D-methionine transport system permease protein MetI	78	78	1	32	3994				686	686	686	B_1_00716	B_10_00330	B_11_00431	B_12_00767	B_13_00329	B_14_00772	B_15_01444	B_16_00338	B_17_00214	B_18_00534	B_19_01007	B_20_00369	B_21_00722	B_23_01028	B_24_01029	B_25_00711	B_26_01033	B_27_01150	B_29_01130	B_30_00769	B_31_00705	B_32_00393	B_33_00782	B_34_01493	B_35_00751	B_36_01843	B_38_01819	B_39_00521	B_4_00718	B_40_00285	B_41_01933	B_42_01900	B_43_01919	B_44_01926	B_45_00985	B_46_01903
hisF		Imidazole glycerol phosphate synthase subunit HisF	78	78	1	32	1423				770	770	770	B_1_00970	B_10_01874	B_11_01943	B_12_02106	B_13_01855	B_14_01150	B_15_01125	B_16_01902	B_17_02215	B_18_02249	B_19_02233	B_20_00666	B_21_01019	B_23_00731	B_24_00732	B_25_00414	B_26_00736	B_27_01447	B_29_01427	B_30_01942	B_31_01002	B_32_00690	B_33_00485	B_34_01281	B_35_01210	B_36_01295	B_38_00390	B_39_01006	B_4_01096	B_40_00768	B_41_00370	B_42_00615	B_43_00272	B_44_00592	B_45_01248	B_46_00201
aroC		Chorismate synthase	78	78	1	32	3855				1187	1187	1187	B_1_00805	B_10_01739	B_11_01783	B_12_01816	B_13_01789	B_14_00861	B_15_02070	B_16_01582	B_17_00104	B_18_00424	B_19_00897	B_20_00466	B_21_00819	B_23_00931	B_24_00932	B_25_00614	B_26_00936	B_27_01247	B_29_01227	B_30_00866	B_31_00802	B_32_00490	B_33_00685	B_34_01404	B_35_01387	B_36_01577	B_38_00929	B_39_00432	B_4_00807	B_40_00196	B_41_00575	B_42_00410	B_43_00066	B_44_00386	B_45_00895	B_46_00408
leuB		3-isopropylmalate dehydrogenase	78	78	1	32	2667				1031	1031	1031	B_1_01750	B_10_00022	B_11_00123	B_12_01111	B_13_00021	B_14_01778	B_15_00263	B_16_00030	B_17_00387	B_18_00732	B_19_00262	B_20_01595	B_21_01762	B_23_00395	B_24_00394	B_25_01695	B_26_00688	B_27_01126	B_29_00817	B_30_00745	B_31_00681	B_32_01682	B_33_01828	B_34_01092	B_35_00454	B_36_01141	B_38_02080	B_39_01183	B_4_01733	B_40_01037	B_41_00030	B_42_00315	B_43_01600	B_44_00018	B_45_00686	B_46_01404
galE		UDP-glucose 4-epimerase	78	78	1	32	4655				1013	1013	1013	B_1_01176	B_10_00908	B_11_01046	B_12_01285	B_13_01113	B_14_01232	B_15_00752	B_16_01075	B_17_01105	B_18_01159	B_19_02124	B_20_00217	B_21_00141	B_23_00235	B_24_00235	B_25_00146	B_26_00241	B_27_00585	B_29_00299	B_30_00141	B_31_00235	B_32_00240	B_33_00157	B_34_00734	B_35_00163	B_36_00692	B_38_01580	B_39_00686	B_4_01177	B_40_00384	B_41_01410	B_42_01025	B_43_01397	B_44_01033	B_45_01082	B_46_01084
group_696		hypothetical protein	78	78	1	32	6084				497	1109	1028	B_1_00919	B_10_02095	B_11_02133	B_12_02147	B_13_02182	B_14_00927	B_15_00645	B_16_01706	B_17_01942	B_18_01951	B_19_01231	B_20_01864	B_21_01889	B_23_01855	B_24_01859	B_25_01902	B_26_01854	B_27_01864	B_29_01866	B_30_01804	B_31_01855	B_32_01890	B_33_01038	B_34_01844	B_35_01813	B_36_01756	B_38_00655	B_39_01872	B_4_00921	B_40_01861	B_41_01907	B_42_01600	B_43_01482	B_44_01234	B_45_01874	B_46_01801
greA		Transcription elongation factor GreA	78	78	1	32	3077				479	479	479	B_1_00093	B_10_00274	B_11_00375	B_12_00823	B_13_00273	B_14_00104	B_15_01906	B_16_00282	B_17_00274	B_18_00594	B_19_01067	B_20_00794	B_21_01421	B_23_00605	B_24_00604	B_25_00814	B_26_00478	B_27_00916	B_29_01027	B_30_00535	B_31_00471	B_32_00816	B_33_01149	B_34_00847	B_35_00679	B_36_00916	B_38_02152	B_39_01680	B_4_00207	B_40_01594	B_41_00240	B_42_00105	B_43_00798	B_44_00228	B_45_00466	B_46_00633
era		GTPase Era	78	78	1	32	3835				1064	1067	1064	B_1_00826	B_10_01721	B_11_01801	B_12_01834	B_13_01771	B_14_00882	B_15_02052	B_16_01600	B_17_00086	B_18_00406	B_19_00879	B_20_00487	B_21_00840	B_23_00910	B_24_00911	B_25_00593	B_26_00915	B_27_01268	B_29_01248	B_30_00887	B_31_00823	B_32_00511	B_33_00664	B_34_01383	B_35_01407	B_36_01557	B_38_00950	B_39_00412	B_4_00828	B_40_00176	B_41_00555	B_42_00430	B_43_00086	B_44_00406	B_45_00875	B_46_00388
uvrA_2		UvrABC system protein A	78	78	1	32	1394				3029	3035	3029	B_1_00986	B_10_01570	B_11_01705	B_12_01634	B_13_01723	B_14_01134	B_15_01147	B_16_01735	B_17_01478	B_18_00918	B_19_01514	B_20_00649	B_21_01002	B_23_00748	B_24_00749	B_25_00431	B_26_00753	B_27_01430	B_29_01410	B_30_01049	B_31_00985	B_32_00673	B_33_00502	B_34_01297	B_35_01195	B_36_01310	B_38_00374	B_39_00242	B_4_01080	B_40_00006	B_41_00386	B_42_00599	B_43_00256	B_44_00576	B_45_00702	B_46_00217
rpiA		Ribose-5-phosphate isomerase A	78	78	1	32	5099				698	698	698	B_1_01226	B_10_01057	B_11_01177	B_12_00214	B_13_00882	B_14_01282	B_15_00960	B_16_01180	B_17_01217	B_18_01416	B_19_00149	B_20_00266	B_21_00092	B_23_00284	B_24_00285	B_25_00097	B_26_00290	B_27_00536	B_29_00349	B_30_00092	B_31_00284	B_32_00290	B_33_00108	B_34_00784	B_35_00113	B_36_00743	B_38_01629	B_39_00637	B_4_01127	B_40_00433	B_41_01361	B_42_01074	B_43_01348	B_44_00984	B_45_01131	B_46_01133
lexA_2		LexA repressor	78	78	1	32	1891				725	725	725	B_1_00318	B_10_02033	B_11_02012	B_12_02038	B_13_02124	B_14_00492	B_15_00559	B_16_02070	B_17_02153	B_18_02058	B_19_02172	B_20_01151	B_21_01306	B_23_01234	B_24_01231	B_25_00995	B_26_01297	B_27_01671	B_29_01533	B_30_01248	B_31_01051	B_32_01167	B_33_00982	B_34_01595	B_35_01694	B_36_01668	B_38_01772	B_39_00795	B_4_00319	B_40_00557	B_41_01255	B_42_01299	B_43_01118	B_44_01438	B_45_01459	B_46_00019
group_6965		hypothetical protein	78	78	1	32	2718				1319	1319	1319	B_1_00276	B_10_00063	B_11_00164	B_12_01070	B_13_00062	B_14_00288	B_15_00308	B_16_00071	B_17_00428	B_18_00773	B_19_00303	B_20_01621	B_21_01788	B_23_00421	B_24_00420	B_25_01721	B_26_00662	B_27_01100	B_29_00843	B_30_00719	B_31_00655	B_32_01708	B_33_01854	B_34_01030	B_35_00480	B_36_01115	B_38_00025	B_39_01157	B_4_00024	B_40_01063	B_41_00056	B_42_00289	B_43_01574	B_44_00044	B_45_00660	B_46_01430
argC		N-acetyl-gamma-glutamyl-phosphate reductase	78	78	1	32	2962				1094	1094	1094	B_1_00142	B_10_00219	B_11_00320	B_12_00877	B_13_00218	B_14_00153	B_15_02026	B_16_00227	B_17_00328	B_18_00648	B_19_01121	B_20_00843	B_21_01470	B_23_00556	B_24_00555	B_25_00863	B_26_00527	B_27_00965	B_29_00978	B_30_00584	B_31_00520	B_32_00865	B_33_01198	B_34_00896	B_35_00630	B_36_00965	B_38_01876	B_39_01729	B_4_00158	B_40_01545	B_41_00191	B_42_00154	B_43_00749	B_44_00179	B_45_00515	B_46_00682
guaA_1		GMP synthase [glutamine-hydrolyzing]	78	78	1	32	4001				1562	1562	1562	B_1_00710	B_10_00326	B_11_00427	B_12_00771	B_13_00325	B_14_00766	B_15_01448	B_16_00334	B_17_00220	B_18_00540	B_19_01013	B_20_00363	B_21_00716	B_23_01034	B_24_01035	B_25_00717	B_26_01039	B_27_01144	B_29_01124	B_30_00763	B_31_00699	B_32_00387	B_33_00788	B_34_01499	B_35_00745	B_36_01849	B_38_01825	B_39_00527	B_4_00712	B_40_00291	B_41_01939	B_42_01894	B_43_01913	B_44_01920	B_45_00991	B_46_01909
group_6968		hypothetical protein	78	78	1	32	5607				908	908	908	B_1_00519	B_10_01390	B_11_01438	B_12_01454	B_13_01400	B_14_00712	B_15_01777	B_16_00482	B_17_00878	B_18_00285	B_19_00758	B_20_01375	B_21_00651	B_23_01471	B_24_01387	B_25_01448	B_26_01555	B_27_00065	B_29_00735	B_30_01523	B_31_01614	B_32_01442	B_33_01563	B_34_00374	B_35_01009	B_36_00146	B_38_00228	B_39_01775	B_4_00520	B_40_01802	B_41_00835	B_42_00725	B_43_00436	B_44_00823	B_45_01713	B_46_00987
dxr		1-deoxy-D-xylulose 5-phosphate reductoisomerase	78	78	1	32	4148				1190	1190	1190	B_1_01705	B_10_01233	B_11_01297	B_12_00036	B_13_01471	B_14_01492	B_15_01348	B_16_01312	B_17_01523	B_18_01732	B_19_01559	B_20_01762	B_21_01084	B_23_01793	B_24_01900	B_25_01830	B_26_01781	B_27_01724	B_29_00035	B_30_00404	B_31_01273	B_32_01828	B_33_00420	B_34_00474	B_35_00392	B_36_00464	B_38_01341	B_39_01573	B_4_01700	B_40_01402	B_41_00939	B_42_01786	B_43_01065	B_44_01525	B_45_01512	B_46_01710
hisI		Phosphoribosyl-AMP cyclohydrolase	78	78	1	32	1422				395	497	398	B_1_00971	B_10_01875	B_11_01944	B_12_02107	B_13_01854	B_14_01149	B_15_01126	B_16_01903	B_17_02214	B_18_02248	B_19_02232	B_20_00665	B_21_01018	B_23_00732	B_24_00733	B_25_00415	B_26_00737	B_27_01446	B_29_01426	B_30_01941	B_31_01001	B_32_00689	B_33_00486	B_34_01282	B_35_01209	B_36_01296	B_38_00389	B_39_01007	B_4_01095	B_40_00769	B_41_00371	B_42_00614	B_43_00271	B_44_00591	B_45_01247	B_46_00202
cysB		HTH-type transcriptional regulator CysB	78	78	1	32	3412				923	923	923	B_1_01084	B_10_01451	B_11_01586	B_12_01515	B_13_01604	B_14_01036	B_15_01529	B_16_01979	B_17_01369	B_18_01027	B_19_01405	B_20_00550	B_21_00903	B_23_00847	B_24_00848	B_25_00530	B_26_00852	B_27_01331	B_29_01311	B_30_00950	B_31_00886	B_32_00574	B_33_00601	B_34_01790	B_35_01468	B_36_01496	B_38_02047	B_39_00351	B_4_00982	B_40_00115	B_41_00493	B_42_00492	B_43_00148	B_44_00468	B_45_00810	B_46_00326
valS		Valine--tRNA ligase	78	78	1	32	6694				2735	2735	2735	B_1_00594	B_10_01289	B_11_01539	B_12_01352	B_13_01299	B_14_00637	B_15_02318	B_16_00584	B_17_00781	B_18_00187	B_19_00660	B_20_01302	B_21_00508	B_23_01385	B_24_01584	B_25_01201	B_26_01045	B_27_00174	B_29_00626	B_30_01400	B_31_01316	B_32_01228	B_33_01316	B_34_00291	B_35_00930	B_36_00225	B_38_00126	B_39_01303	B_4_00596	B_40_00917	B_41_00699	B_42_00863	B_43_00574	B_44_00687	B_45_00091	B_46_00851
murG		UDP-N-acetylglucosamine--N-acetylmuramyl-(pentapeptide) pyrophosphoryl-undecaprenol N-acetylglucosamine transferase	78	78	1	32	1905				1181	1181	1181	B_1_00332	B_10_02047	B_11_01998	B_12_02024	B_13_02110	B_14_00478	B_15_00545	B_16_02056	B_17_02139	B_18_02072	B_19_02158	B_20_01137	B_21_01292	B_23_01220	B_24_01217	B_25_01009	B_26_01311	B_27_01657	B_29_01547	B_30_01234	B_31_01065	B_32_01153	B_33_00968	B_34_01609	B_35_01708	B_36_01654	B_38_01758	B_39_00809	B_4_00333	B_40_00571	B_41_01241	B_42_01285	B_43_01132	B_44_01452	B_45_01445	B_46_00033
coaD		Phosphopantetheine adenylyltransferase	78	78	1	32	5592				500	500	500	B_1_00504	B_10_01402	B_11_01426	B_12_01466	B_13_01412	B_14_00727	B_15_01789	B_16_00470	B_17_00890	B_18_00297	B_19_00770	B_20_01360	B_21_00666	B_23_01486	B_24_01402	B_25_01463	B_26_01540	B_27_00050	B_29_00750	B_30_01538	B_31_01599	B_32_01457	B_33_01578	B_34_00389	B_35_01021	B_36_00134	B_38_00240	B_39_01787	B_4_00505	B_40_01790	B_41_00847	B_42_00713	B_43_00424	B_44_00835	B_45_01701	B_46_00999
murAA		UDP-N-acetylglucosamine 1-carboxyvinyltransferase 1	78	78	1	32	6033				1325	1325	1325	B_1_00932	B_10_01898	B_11_02053	B_12_01952	B_13_02000	B_14_00914	B_15_00612	B_16_01665	B_17_01904	B_18_01913	B_19_01269	B_20_01877	B_21_01902	B_23_01842	B_24_01846	B_25_01889	B_26_01841	B_27_01877	B_29_01879	B_30_01791	B_31_01842	B_32_01877	B_33_01025	B_34_01831	B_35_01829	B_36_01772	B_38_00671	B_39_01859	B_4_00934	B_40_01874	B_41_01894	B_42_01613	B_43_01469	B_44_01221	B_45_01861	B_46_01814
hisB		Imidazoleglycerol-phosphate dehydratase	78	78	1	32	1870				599	599	599	B_1_00305	B_10_02016	B_11_02029	B_12_02055	B_13_02141	B_14_00505	B_15_00576	B_16_02087	B_17_02170	B_18_02041	B_19_02189	B_20_01164	B_21_01319	B_23_01247	B_24_01244	B_25_00982	B_26_01284	B_27_01684	B_29_01520	B_30_01261	B_31_01038	B_32_01180	B_33_00995	B_34_01582	B_35_01681	B_36_01681	B_38_01785	B_39_00782	B_4_00306	B_40_00544	B_41_01268	B_42_01312	B_43_01105	B_44_01425	B_45_01472	B_46_00006
uvrD2		ATP-dependent DNA helicase UvrD2	78	78	1	32	4154				1574	1574	1574	B_1_01699	B_10_01227	B_11_01303	B_12_00042	B_13_01477	B_14_01498	B_15_01342	B_16_01318	B_17_01529	B_18_01726	B_19_01565	B_20_01756	B_21_01090	B_23_01799	B_24_01894	B_25_01824	B_26_01775	B_27_01730	B_29_00041	B_30_00398	B_31_01267	B_32_01834	B_33_00414	B_34_00480	B_35_00386	B_36_00470	B_38_01335	B_39_01567	B_4_01706	B_40_01408	B_41_00945	B_42_01780	B_43_01059	B_44_01531	B_45_01518	B_46_01704
pyrI		Aspartate carbamoyltransferase regulatory chain	78	78	1	32	3421				419	419	419	B_1_01092	B_10_01443	B_11_01578	B_12_01507	B_13_01596	B_14_01028	B_15_01537	B_16_01987	B_17_01361	B_18_01035	B_19_01397	B_20_00542	B_21_00895	B_23_00855	B_24_00856	B_25_00538	B_26_00860	B_27_01323	B_29_01303	B_30_00942	B_31_00878	B_32_00566	B_33_00609	B_34_01782	B_35_01460	B_36_01504	B_38_02055	B_39_00359	B_4_00974	B_40_00123	B_41_00501	B_42_00484	B_43_00140	B_44_00460	B_45_00818	B_46_00334
nadE		Glutamine-dependent NAD( ) synthetase	78	78	1	32	3992				1697	1697	1697	B_1_00718	B_10_00332	B_11_00433	B_12_00765	B_13_00331	B_14_00774	B_15_01442	B_16_00340	B_17_00212	B_18_00532	B_19_01005	B_20_00371	B_21_00724	B_23_01026	B_24_01027	B_25_00709	B_26_01031	B_27_01152	B_29_01132	B_30_00771	B_31_00707	B_32_00395	B_33_00780	B_34_01491	B_35_00753	B_36_01841	B_38_01817	B_39_00519	B_4_00720	B_40_00283	B_41_01931	B_42_01902	B_43_01921	B_44_01928	B_45_00983	B_46_01901
miaB		tRNA-2-methylthio-N(6)-dimethylallyladenosine synthase	78	78	1	32	2039				1454	1454	1454	B_1_00408	B_10_01648	B_11_00042	B_12_01714	B_13_01008	B_14_00402	B_15_00456	B_16_01460	B_17_01667	B_18_01553	B_19_01709	B_20_01051	B_21_01206	B_23_01134	B_24_01131	B_25_01095	B_26_01397	B_27_01571	B_29_01633	B_30_01148	B_31_01151	B_32_01067	B_33_00882	B_34_01157	B_35_01278	B_36_01228	B_38_00513	B_39_00885	B_4_00409	B_40_00647	B_41_01153	B_42_01197	B_43_01220	B_44_01371	B_45_01369	B_46_00121
group_698		hypothetical protein	78	78	1	32	1407				227	647	537	B_1_00980	B_10_01581	B_11_01716	B_12_01645	B_13_01734	B_14_01140	B_15_01136	B_16_01724	B_17_01489	B_18_00907	B_19_01525	B_20_00656	B_21_01009	B_23_00741	B_24_00742	B_25_00424	B_26_00746	B_27_01437	B_29_01417	B_30_01932	B_31_00992	B_32_00680	B_33_00495	B_34_01291	B_35_01201	B_36_01304	B_38_00380	B_39_01016	B_4_01086	B_40_00778	B_41_00380	B_42_00605	B_43_00262	B_44_00582	B_45_01238	B_46_00211
rpmA		50S ribosomal protein L27	78	78	1	32	5997				248	248	248	B_1_00946	B_10_01923	B_11_02078	B_12_01927	B_13_01975	B_14_00900	B_15_00589	B_16_01640	B_17_01874	B_18_01882	B_19_01299	B_20_01893	B_21_01918	B_23_01826	B_24_01830	B_25_01873	B_26_01825	B_27_01893	B_29_01895	B_30_01775	B_31_01826	B_32_01861	B_33_01009	B_34_01815	B_35_01848	B_36_01791	B_38_00690	B_39_01840	B_4_00948	B_40_01893	B_41_01875	B_42_01632	B_43_01450	B_44_01202	B_45_01842	B_46_01833
purB		Adenylosuccinate lyase	78	78	1	32	4289				1436	1436	1436	B_1_01326	B_10_01132	B_11_01399	B_12_00137	B_13_01573	B_14_01312	B_15_01244	B_16_01414	B_17_01622	B_18_01634	B_19_01658	B_20_00069	B_21_00289	B_23_00087	B_24_00087	B_25_00294	B_26_00094	B_27_00734	B_29_00150	B_30_00289	B_31_00087	B_32_00092	B_33_00305	B_34_00585	B_35_00284	B_36_00572	B_38_01429	B_39_01461	B_4_01333	B_40_01514	B_41_01055	B_42_01411	B_43_00950	B_44_01135	B_45_01623	B_46_01288
sufU		Zinc-dependent sulfurtransferase SufU	78	78	1	32	3844				554	554	554	B_1_00816	B_10_01731	B_11_01791	B_12_01824	B_13_01781	B_14_00872	B_15_02062	B_16_01590	B_17_00096	B_18_00416	B_19_00889	B_20_00477	B_21_00830	B_23_00920	B_24_00921	B_25_00603	B_26_00925	B_27_01258	B_29_01238	B_30_00877	B_31_00813	B_32_00501	B_33_00674	B_34_01393	B_35_01397	B_36_01567	B_38_00940	B_39_00422	B_4_00818	B_40_00186	B_41_00565	B_42_00420	B_43_00076	B_44_00396	B_45_00885	B_46_00398
murE_2		UDP-N-acetylmuramoyl-L-alanyl-D-glutamate--2,6-diaminopimelate ligase	78	78	1	32	1900				872	872	872	B_1_00327	B_10_02042	B_11_02003	B_12_02029	B_13_02115	B_14_00483	B_15_00550	B_16_02061	B_17_02144	B_18_02067	B_19_02163	B_20_01142	B_21_01297	B_23_01225	B_24_01222	B_25_01004	B_26_01306	B_27_01662	B_29_01542	B_30_01239	B_31_01060	B_32_01158	B_33_00973	B_34_01604	B_35_01703	B_36_01659	B_38_01763	B_39_00804	B_4_00328	B_40_00566	B_41_01246	B_42_01290	B_43_01127	B_44_01447	B_45_01450	B_46_00028
helY_1		putative helicase HelY	78	78	1	32	4239				2567	2567	2567	B_1_01286	B_10_01167	B_11_01363	B_12_00102	B_13_01537	B_14_01353	B_15_01283	B_16_01378	B_17_01588	B_18_01667	B_19_01624	B_20_00029	B_21_00329	B_23_00047	B_24_00047	B_25_00334	B_26_00054	B_27_00774	B_29_00110	B_30_00329	B_31_00047	B_32_00052	B_33_00345	B_34_00545	B_35_00325	B_36_00531	B_38_01270	B_39_01502	B_4_01293	B_40_01473	B_41_01014	B_42_01371	B_43_00990	B_44_01176	B_45_01582	B_46_01328
dnaK		Chaperone protein DnaK	78	78	1	32	6935				1880	1898	1883	B_1_01505	B_10_00650	B_11_00680	B_12_00448	B_13_00542	B_14_01594	B_15_00196	B_16_00710	B_17_00654	B_18_00059	B_19_00532	B_20_01186	B_21_00392	B_23_01269	B_24_01468	B_25_01317	B_26_01161	B_27_00290	B_29_01807	B_30_01284	B_31_01432	B_32_01344	B_33_01432	B_34_00171	B_35_00813	B_36_00342	B_38_00594	B_39_01420	B_4_01532	B_40_00800	B_41_01633	B_42_01528	B_43_01681	B_44_01642	B_45_00208	B_46_01465
nusA		Transcription termination/antitermination protein NusA	78	78	1	32	5091				1067	1067	1067	B_1_01234	B_10_01049	B_11_01169	B_12_00222	B_13_00874	B_14_01290	B_15_00968	B_16_01188	B_17_01209	B_18_01408	B_19_00141	B_20_00274	B_21_00084	B_23_00292	B_24_00293	B_25_00089	B_26_00298	B_27_00528	B_29_00357	B_30_00084	B_31_00292	B_32_00298	B_33_00100	B_34_01736	B_35_00105	B_36_00751	B_38_01637	B_39_00629	B_4_01119	B_40_00441	B_41_01353	B_42_01082	B_43_01340	B_44_00976	B_45_01139	B_46_01141
group_6987		PhoH-like protein	78	78	1	32	3838				1175	1175	1175	B_1_00823	B_10_01724	B_11_01798	B_12_01831	B_13_01774	B_14_00879	B_15_02055	B_16_01597	B_17_00089	B_18_00409	B_19_00882	B_20_00484	B_21_00837	B_23_00913	B_24_00914	B_25_00596	B_26_00918	B_27_01265	B_29_01245	B_30_00884	B_31_00820	B_32_00508	B_33_00667	B_34_01386	B_35_01404	B_36_01560	B_38_00947	B_39_00415	B_4_00825	B_40_00179	B_41_00558	B_42_00427	B_43_00083	B_44_00403	B_45_00878	B_46_00391
hisG		ATP phosphoribosyltransferase	78	78	1	32	908				851	851	851	B_1_01043	B_10_01500	B_11_01635	B_12_01564	B_13_01653	B_14_01077	B_15_02349	B_16_01805	B_17_01410	B_18_00986	B_19_01446	B_20_00592	B_21_00945	B_23_00805	B_24_00806	B_25_00488	B_26_00810	B_27_01373	B_29_01353	B_30_00992	B_31_00928	B_32_00616	B_33_00559	B_34_01899	B_35_01515	B_36_01447	B_38_00317	B_39_00299	B_4_01023	B_40_00063	B_41_00443	B_42_00542	B_43_00199	B_44_00519	B_45_00759	B_46_00274
secY		Protein translocase subunit SecY	78	78	1	32	5064				1337	1337	1337	B_1_01827	B_10_01031	B_11_01151	B_12_00240	B_13_00856	B_14_01872	B_15_00986	B_16_01206	B_17_01191	B_18_01390	B_19_00123	B_20_00289	B_21_00069	B_23_00307	B_24_00308	B_25_00074	B_26_00313	B_27_00513	B_29_00372	B_30_00069	B_31_00307	B_32_00313	B_33_00085	B_34_01721	B_35_00090	B_36_00767	B_38_02216	B_39_00613	B_4_01873	B_40_00456	B_41_01337	B_42_01098	B_43_01324	B_44_00960	B_45_01155	B_46_01157
helD		DNA helicase IV	78	78	1	32	1895				2279	2279	2279	B_1_00322	B_10_02037	B_11_02008	B_12_02034	B_13_02120	B_14_00488	B_15_00555	B_16_02066	B_17_02149	B_18_02062	B_19_02168	B_20_01147	B_21_01302	B_23_01230	B_24_01227	B_25_00999	B_26_01301	B_27_01667	B_29_01537	B_30_01244	B_31_01055	B_32_01163	B_33_00978	B_34_01599	B_35_01698	B_36_01664	B_38_01768	B_39_00799	B_4_00323	B_40_00561	B_41_01251	B_42_01295	B_43_01122	B_44_01442	B_45_01455	B_46_00023
pknA		Serine/threonine-protein kinase PknA	78	78	1	32	312				950	950	950	B_1_01367	B_10_00572	B_11_00758	B_12_00526	B_13_00620	B_14_01424	B_15_00127	B_16_00788	B_17_02104	B_18_01473	B_19_02059	B_20_01500	B_21_01633	B_23_01581	B_24_01643	B_25_01568	B_26_01224	B_27_00353	B_29_00496	B_30_01635	B_31_01496	B_32_01553	B_33_01681	B_34_00112	B_35_01625	B_36_00411	B_38_01655	B_39_00113	B_4_01386	B_40_01316	B_41_01842	B_42_01740	B_43_01886	B_44_01850	B_45_00278	B_46_01777
glnA1		Glutamine synthetase	78	78	1	32	2948				1436	1436	1436	B_1_00154	B_10_00207	B_11_00308	B_12_00889	B_13_00206	B_14_00165	B_15_02038	B_16_00215	B_17_00340	B_18_00660	B_19_01133	B_20_00855	B_21_01482	B_23_00544	B_24_00543	B_25_00875	B_26_00539	B_27_00977	B_29_00966	B_30_00596	B_31_00532	B_32_00877	B_33_01210	B_34_00908	B_35_00618	B_36_00977	B_38_01864	B_39_01024	B_4_00146	B_40_01196	B_41_00179	B_42_00166	B_43_00737	B_44_00167	B_45_00527	B_46_00694
group_6993		Putative TrmH family tRNA/rRNA methyltransferase	78	78	1	32	3841				878	878	878	B_1_00819	B_10_01728	B_11_01794	B_12_01827	B_13_01778	B_14_00875	B_15_02059	B_16_01593	B_17_00093	B_18_00413	B_19_00886	B_20_00480	B_21_00833	B_23_00917	B_24_00918	B_25_00600	B_26_00922	B_27_01261	B_29_01241	B_30_00880	B_31_00816	B_32_00504	B_33_00671	B_34_01390	B_35_01400	B_36_01564	B_38_00943	B_39_00419	B_4_00821	B_40_00183	B_41_00562	B_42_00423	B_43_00079	B_44_00399	B_45_00882	B_46_00395
glnA		Glutamine synthetase	78	78	1	32	1880				1337	1337	1337	B_1_00310	B_10_02021	B_11_02024	B_12_02050	B_13_02136	B_14_00500	B_15_00571	B_16_02082	B_17_02165	B_18_02046	B_19_02184	B_20_01159	B_21_01314	B_23_01242	B_24_01239	B_25_00987	B_26_01289	B_27_01679	B_29_01525	B_30_01256	B_31_01043	B_32_01175	B_33_00990	B_34_01587	B_35_01686	B_36_01676	B_38_01780	B_39_00787	B_4_00311	B_40_00549	B_41_01263	B_42_01307	B_43_01110	B_44_01430	B_45_01467	B_46_00011
folD		Bifunctional protein FolD protein	78	78	1	32	3100				875	875	875	B_1_00072	B_10_00295	B_11_00396	B_12_00802	B_13_00294	B_14_00083	B_15_01885	B_16_00303	B_17_00253	B_18_00573	B_19_01046	B_20_00772	B_21_01399	B_23_00627	B_24_00626	B_25_00792	B_26_00456	B_27_00894	B_29_01049	B_30_00513	B_31_00449	B_32_00794	B_33_01127	B_34_00826	B_35_00701	B_36_00894	B_38_02130	B_39_01658	B_4_00228	B_40_01616	B_41_00263	B_42_00082	B_43_00821	B_44_00251	B_45_00444	B_46_00610
glnP_3		putative glutamine ABC transporter permease protein GlnP	78	78	1	32	4178				674	674	674	B_1_01684	B_10_01197	B_11_01333	B_12_00072	B_13_01507	B_14_01513	B_15_01314	B_16_01348	B_17_01558	B_18_01697	B_19_01594	B_20_01741	B_21_01105	B_23_01814	B_24_01879	B_25_01809	B_26_01760	B_27_01745	B_29_00056	B_30_00383	B_31_01252	B_32_01849	B_33_00399	B_34_00496	B_35_00370	B_36_00486	B_38_01320	B_39_01552	B_4_01721	B_40_01423	B_41_00964	B_42_01321	B_43_01040	B_44_01550	B_45_01533	B_46_01378
group_6997		putative protein	78	78	1	32	5161				413	413	413	B_1_01185	B_10_01102	B_11_01223	B_12_00168	B_13_00928	B_14_01241	B_15_00913	B_16_01135	B_17_01258	B_18_02217	B_19_00188	B_20_00225	B_21_00133	B_23_00243	B_24_00244	B_25_00138	B_26_00249	B_27_00577	B_29_00307	B_30_00133	B_31_00243	B_32_00249	B_33_00149	B_34_00742	B_35_00154	B_36_00701	B_38_01588	B_39_00678	B_4_01168	B_40_00392	B_41_01402	B_42_01033	B_43_01389	B_44_01025	B_45_01090	B_46_01092
murC		UDP-N-acetylmuramate--L-alanine ligase	78	78	1	32	1906				1538	1538	1538	B_1_00333	B_10_02048	B_11_01997	B_12_02023	B_13_02109	B_14_00477	B_15_00544	B_16_02055	B_17_02138	B_18_02073	B_19_02157	B_20_01136	B_21_01291	B_23_01219	B_24_01216	B_25_01010	B_26_01312	B_27_01656	B_29_01548	B_30_01233	B_31_01066	B_32_01152	B_33_00967	B_34_01610	B_35_01709	B_36_01653	B_38_01757	B_39_00810	B_4_00334	B_40_00572	B_41_01240	B_42_01284	B_43_01133	B_44_01453	B_45_01444	B_46_00034
group_6999		hypothetical protein	78	78	1	32	1968				995	995	995	B_1_00356	B_10_02002	B_11_01957	B_12_01910	B_13_02089	B_14_00454	B_15_00503	B_16_02015	B_17_01715	B_18_01601	B_19_01757	B_20_01103	B_21_01258	B_23_01186	B_24_01183	B_25_01043	B_26_01345	B_27_01623	B_29_01581	B_30_01200	B_31_01099	B_32_01119	B_33_00934	B_34_01645	B_35_01329	B_36_01177	B_38_00565	B_39_00833	B_4_00357	B_40_00595	B_41_01205	B_42_01249	B_43_01168	B_44_01488	B_45_01421	B_46_00069
rnc		Ribonuclease 3	78	78	1	32	5596				728	728	728	B_1_00508	B_10_01398	B_11_01430	B_12_01462	B_13_01408	B_14_00723	B_15_01785	B_16_00474	B_17_00886	B_18_00293	B_19_00766	B_20_01364	B_21_00662	B_23_01482	B_24_01398	B_25_01459	B_26_01544	B_27_00054	B_29_00746	B_30_01534	B_31_01603	B_32_01453	B_33_01574	B_34_00385	B_35_01017	B_36_00138	B_38_00236	B_39_01783	B_4_00509	B_40_01794	B_41_00843	B_42_00717	B_43_00428	B_44_00831	B_45_01705	B_46_00995
rsmG		Ribosomal RNA small subunit methyltransferase G	78	78	1	32	181				665	665	665	B_1_01671	B_10_00495	B_11_00835	B_12_00603	B_13_00697	B_14_01740	B_15_00055	B_16_00865	B_17_01810	B_18_01807	B_19_01970	B_20_02001	B_21_01992	B_23_01930	B_24_01995	B_25_01979	B_26_01955	B_27_01981	B_29_01987	B_30_01997	B_31_02007	B_32_01971	B_33_01751	B_34_00057	B_35_01785	B_36_01698	B_38_01725	B_39_00052	B_4_01674	B_40_01255	B_41_01535	B_42_01820	B_43_02008	B_44_01879	B_45_00340	B_46_01845
gpgP_1		Glucosyl-3-phosphoglycerate phosphatase	78	78	1	32	1565				845	845	845	B_1_00447	B_10_02174	B_11_01848	B_12_00929	B_13_01951	B_14_00363	B_15_01068	B_16_01836	B_17_00575	B_18_02187	B_19_00453	B_20_01010	B_21_01165	B_23_01093	B_24_01090	B_25_01136	B_26_01438	B_27_01530	B_29_01674	B_30_01107	B_31_01192	B_32_01026	B_33_00841	B_34_01195	B_35_01240	B_36_01266	B_38_00475	B_39_00926	B_4_00448	B_40_00688	B_41_00341	B_42_00644	B_43_00353	B_44_00621	B_45_01328	B_46_00172
ispG		4-hydroxy-3-methylbut-2-en-1-yl diphosphate synthase (flavodoxin)	78	78	1	32	4147				1223	1223	1223	B_1_01706	B_10_01234	B_11_01296	B_12_00035	B_13_01470	B_14_01491	B_15_01349	B_16_01311	B_17_01522	B_18_01733	B_19_01558	B_20_01763	B_21_01083	B_23_01792	B_24_01901	B_25_01831	B_26_01782	B_27_01723	B_29_00034	B_30_00405	B_31_01274	B_32_01827	B_33_00421	B_34_00473	B_35_00393	B_36_00463	B_38_01342	B_39_01574	B_4_01699	B_40_01401	B_41_00938	B_42_01787	B_43_01066	B_44_01524	B_45_01511	B_46_01711
tsaD		tRNA N6-adenosine threonylcarbamoyltransferase	78	78	1	32	1551				1043	1043	1043	B_1_00458	B_10_02184	B_11_01858	B_12_00919	B_13_01941	B_14_00352	B_15_01078	B_16_01846	B_17_00585	B_18_02177	B_19_00463	B_20_00999	B_21_01154	B_23_01082	B_24_01079	B_25_01147	B_26_01449	B_27_01519	B_29_01685	B_30_01096	B_31_01203	B_32_01015	B_33_00830	B_34_01206	B_35_01229	B_36_01277	B_38_00464	B_39_00937	B_4_00459	B_40_00699	B_41_00352	B_42_00633	B_43_00342	B_44_00610	B_45_01317	B_46_00183
group_7005		hypothetical protein	78	78	1	32	238				1313	1313	1313	B_1_01398	B_10_00527	B_11_00803	B_12_00571	B_13_00665	B_14_01455	B_15_00089	B_16_00833	B_17_01844	B_18_01774	B_19_02004	B_20_01541	B_21_01592	B_23_01622	B_24_01602	B_25_01526	B_26_01266	B_27_00394	B_29_00537	B_30_01676	B_31_01537	B_32_01595	B_33_01723	B_34_00084	B_35_01879	B_36_01873	B_38_01697	B_39_00079	B_4_01355	B_40_01282	B_41_01561	B_42_01846	B_43_01954	B_44_01905	B_45_00312	B_46_01871
eno		Enolase	78	78	1	32	3014				1298	1298	1298	B_1_00101	B_10_00266	B_11_00367	B_12_00831	B_13_00265	B_14_00112	B_15_01983	B_16_00274	B_17_00282	B_18_00602	B_19_01075	B_20_00802	B_21_01429	B_23_00597	B_24_00596	B_25_00822	B_26_00486	B_27_00924	B_29_01019	B_30_00543	B_31_00479	B_32_00824	B_33_01157	B_34_00855	B_35_00671	B_36_00924	B_38_02272	B_39_01688	B_4_00199	B_40_01586	B_41_00232	B_42_00113	B_43_00790	B_44_00220	B_45_00474	B_46_00641
group_7007		hypothetical protein	78	78	1	32	6919				287	287	287	B_1_01519	B_10_00664	B_11_00666	B_12_00434	B_13_00528	B_14_01580	B_15_00206	B_16_00696	B_17_00668	B_18_00073	B_19_00546	B_20_01200	B_21_00406	B_23_01283	B_24_01482	B_25_01303	B_26_01147	B_27_00276	B_29_01821	B_30_01298	B_31_01418	B_32_01330	B_33_01418	B_34_00185	B_35_00827	B_36_00328	B_38_00608	B_39_01406	B_4_01518	B_40_00814	B_41_01619	B_42_01514	B_43_01667	B_44_01628	B_45_00194	B_46_01479
yknY_2		putative ABC transporter ATP-binding protein YknY	78	78	1	32	6790				797	797	797	B_1_00651	B_10_00717	B_11_00613	B_12_00381	B_13_00475	B_14_00580	B_15_02132	B_16_00643	B_17_00721	B_18_00126	B_19_00599	B_20_01244	B_21_00450	B_23_01327	B_24_01526	B_25_01259	B_26_01103	B_27_00232	B_29_00568	B_30_01342	B_31_01374	B_32_01286	B_33_01374	B_34_00233	B_35_00873	B_36_00282	B_38_00068	B_39_01360	B_4_00653	B_40_00860	B_41_01574	B_42_01469	B_43_01622	B_44_01583	B_45_00148	B_46_01524
pth		Peptidyl-tRNA hydrolase	78	78	1	32	3011				599	599	599	B_1_00104	B_10_00263	B_11_00364	B_12_00834	B_13_00262	B_14_00115	B_15_01986	B_16_00271	B_17_00285	B_18_00605	B_19_01078	B_20_00805	B_21_01432	B_23_00594	B_24_00593	B_25_00825	B_26_00489	B_27_00927	B_29_01016	B_30_00546	B_31_00482	B_32_00827	B_33_01160	B_34_00858	B_35_00668	B_36_00927	B_38_02275	B_39_01691	B_4_00196	B_40_01583	B_41_00229	B_42_00116	B_43_00787	B_44_00217	B_45_00477	B_46_00644
group_701		hypothetical protein	78	78	1	32	899				1013	1013	1013	B_1_01052	B_10_01490	B_11_01625	B_12_01554	B_13_01643	B_14_01068	B_15_02360	B_16_01815	B_17_01400	B_18_00996	B_19_01436	B_20_00584	B_21_00937	B_23_00813	B_24_00814	B_25_00496	B_26_00818	B_27_01365	B_29_01345	B_30_00984	B_31_00920	B_32_00608	B_33_00567	B_34_01891	B_35_01507	B_36_01455	B_38_00307	B_39_00308	B_4_01014	B_40_00072	B_41_00451	B_42_00534	B_43_00191	B_44_00511	B_45_00768	B_46_00282
gatB		Aspartyl/glutamyl-tRNA(Asn/Gln) amidotransferase subunit B	78	78	1	32	6704				1499	1499	1499	B_1_00602	B_10_01280	B_11_01548	B_12_01343	B_13_01290	B_14_00629	B_15_02309	B_16_00593	B_17_00772	B_18_00178	B_19_00651	B_20_01294	B_21_00500	B_23_01377	B_24_01576	B_25_01209	B_26_01053	B_27_00182	B_29_00618	B_30_01392	B_31_01324	B_32_01236	B_33_01324	B_34_00283	B_35_00922	B_36_00233	B_38_00118	B_39_01311	B_4_00604	B_40_00909	B_41_00691	B_42_00871	B_43_00582	B_44_00679	B_45_00099	B_46_00843
trmI		tRNA (adenine(58)-N(1))-methyltransferase TrmI	78	78	1	32	3428				1070	1070	1070	B_1_01099	B_10_01436	B_11_01571	B_12_01500	B_13_01589	B_14_01021	B_15_01544	B_16_01994	B_17_01354	B_18_01042	B_19_01390	B_20_00535	B_21_00888	B_23_00862	B_24_00863	B_25_00545	B_26_00867	B_27_01316	B_29_01296	B_30_00935	B_31_00871	B_32_00559	B_33_00616	B_34_01775	B_35_01453	B_36_01511	B_38_02062	B_39_00366	B_4_00967	B_40_00130	B_41_00508	B_42_00477	B_43_00133	B_44_00453	B_45_00825	B_46_00341
pyrD_1		Dihydroorotate dehydrogenase (quinone)	78	78	1	32	2672				1151	1151	1151	B_1_01755	B_10_00027	B_11_00128	B_12_01106	B_13_00026	B_14_01783	B_15_00268	B_16_00035	B_17_00392	B_18_00737	B_19_00267	B_20_01600	B_21_01767	B_23_00400	B_24_00399	B_25_01700	B_26_00683	B_27_01121	B_29_00822	B_30_00740	B_31_00676	B_32_01687	B_33_01833	B_34_01087	B_35_00459	B_36_01136	B_38_02085	B_39_01178	B_4_01738	B_40_01042	B_41_00035	B_42_00310	B_43_01595	B_44_00023	B_45_00681	B_46_01409
glgC		Glucose-1-phosphate adenylyltransferase	78	78	1	32	3842				1244	1244	1244	B_1_00818	B_10_01729	B_11_01793	B_12_01826	B_13_01779	B_14_00874	B_15_02060	B_16_01592	B_17_00094	B_18_00414	B_19_00887	B_20_00479	B_21_00832	B_23_00918	B_24_00919	B_25_00601	B_26_00923	B_27_01260	B_29_01240	B_30_00879	B_31_00815	B_32_00503	B_33_00672	B_34_01391	B_35_01399	B_36_01565	B_38_00942	B_39_00420	B_4_00820	B_40_00184	B_41_00563	B_42_00422	B_43_00078	B_44_00398	B_45_00883	B_46_00396
dapA		4-hydroxy-tetrahydrodipicolinate synthase	78	78	1	32	2720				926	926	926	B_1_00274	B_10_00065	B_11_00166	B_12_01068	B_13_00064	B_14_00286	B_15_00310	B_16_00073	B_17_00430	B_18_00775	B_19_00305	B_20_01623	B_21_01790	B_23_00423	B_24_00422	B_25_01723	B_26_00660	B_27_01098	B_29_00845	B_30_00717	B_31_00653	B_32_01710	B_33_01856	B_34_01028	B_35_00482	B_36_01113	B_38_00023	B_39_01155	B_4_00026	B_40_01065	B_41_00058	B_42_00287	B_43_01572	B_44_00046	B_45_00658	B_46_01432
argJ		Arginine biosynthesis bifunctional protein ArgJ	78	78	1	32	2963				1175	1175	1175	B_1_00141	B_10_00220	B_11_00321	B_12_00876	B_13_00219	B_14_00152	B_15_02025	B_16_00228	B_17_00327	B_18_00647	B_19_01120	B_20_00842	B_21_01469	B_23_00557	B_24_00556	B_25_00862	B_26_00526	B_27_00964	B_29_00979	B_30_00583	B_31_00519	B_32_00864	B_33_01197	B_34_00895	B_35_00631	B_36_00964	B_38_01877	B_39_01728	B_4_00159	B_40_01546	B_41_00192	B_42_00153	B_43_00750	B_44_00180	B_45_00514	B_46_00681
ribX		Riboflavin transport system permease protein RibX	78	78	1	32	4138				782	782	782	B_1_01712	B_10_01240	B_11_01290	B_12_00029	B_13_01464	B_14_01485	B_15_01355	B_16_01305	B_17_01516	B_18_01739	B_19_01552	B_20_01769	B_21_01077	B_23_01786	B_24_01907	B_25_01837	B_26_01788	B_27_01717	B_29_00028	B_30_00411	B_31_01280	B_32_01821	B_33_00427	B_34_00467	B_35_00399	B_36_00457	B_38_01348	B_39_01580	B_4_01693	B_40_01395	B_41_00932	B_42_01793	B_43_01072	B_44_01518	B_45_01505	B_46_01717
ptrB		Protease 2	78	78	1	32	2666				2513	2516	2515	B_1_01749	B_10_00021	B_11_00122	B_12_01112	B_13_00020	B_14_01777	B_15_00262	B_16_00029	B_17_00386	B_18_00731	B_19_00261	B_20_01594	B_21_01761	B_23_00394	B_24_00393	B_25_01694	B_26_00689	B_27_01127	B_29_00816	B_30_00746	B_31_00682	B_32_01681	B_33_01827	B_34_01093	B_35_00453	B_36_01142	B_38_02079	B_39_01184	B_4_01732	B_40_01036	B_41_00029	B_42_00316	B_43_01601	B_44_00017	B_45_00687	B_46_01403
group_7018		hypothetical protein	78	78	1	32	6352				704	704	704	B_1_00892	B_10_02070	B_11_02159	B_12_02122	B_13_02157	B_14_00954	B_15_00676	B_16_02139	B_17_02007	B_18_01979	B_19_01203	B_20_01695	B_21_01726	B_23_01653	B_24_01702	B_25_01663	B_26_01650	B_27_01773	B_29_01774	B_30_01736	B_31_01743	B_32_01623	B_33_01769	B_34_01560	B_35_01551	B_36_00056	B_38_01485	B_39_00178	B_4_00894	B_40_01687	B_41_01690	B_42_01583	B_43_01736	B_44_01697	B_45_01774	B_46_01533
pstB1		Phosphate import ATP-binding protein PstB 1	78	78	1	32	5631				779	779	779	B_1_00529	B_10_01369	B_11_01459	B_12_01433	B_13_01379	B_14_00702	B_15_01751	B_16_00503	B_17_00857	B_18_00264	B_19_00737	B_20_01386	B_21_00640	B_23_01460	B_24_01376	B_25_01437	B_26_01566	B_27_00076	B_29_00724	B_30_01512	B_31_01625	B_32_01431	B_33_01552	B_34_00364	B_35_00999	B_36_00156	B_38_00217	B_39_01765	B_4_00531	B_40_01812	B_41_00818	B_42_00742	B_43_00453	B_44_00806	B_45_01723	B_46_00970
gap		Glyceraldehyde-3-phosphate dehydrogenase	78	78	1	32	1981				1058	1058	1058	B_1_00364	B_10_01686	B_11_00004	B_12_01752	B_13_00970	B_14_00446	B_15_00495	B_16_01422	B_17_01707	B_18_01593	B_19_01749	B_20_01095	B_21_01250	B_23_01178	B_24_01175	B_25_01051	B_26_01353	B_27_01615	B_29_01589	B_30_01192	B_31_01107	B_32_01111	B_33_00926	B_34_01115	B_35_01321	B_36_01185	B_38_00557	B_39_00841	B_4_00365	B_40_00603	B_41_01197	B_42_01241	B_43_01176	B_44_01415	B_45_01413	B_46_00077
nox		NADH oxidase	78	78	1	32	6035				1346	1346	1346	B_1_00931	B_10_01897	B_11_02052	B_12_01953	B_13_02001	B_14_00915	B_15_00613	B_16_01666	B_17_01905	B_18_01914	B_19_01268	B_20_01876	B_21_01901	B_23_01843	B_24_01847	B_25_01890	B_26_01842	B_27_01876	B_29_01878	B_30_01792	B_31_01843	B_32_01878	B_33_01026	B_34_01832	B_35_01828	B_36_01771	B_38_00670	B_39_01860	B_4_00933	B_40_01873	B_41_01895	B_42_01612	B_43_01470	B_44_01222	B_45_01862	B_46_01813
pgm		Phosphoglucomutase	78	78	1	32	5106				1676	1676	1676	B_1_01220	B_10_01063	B_11_01183	B_12_00208	B_13_00888	B_14_01276	B_15_00954	B_16_01174	B_17_01223	B_18_01422	B_19_00155	B_20_00260	B_21_00098	B_23_00278	B_24_00279	B_25_00103	B_26_00284	B_27_00542	B_29_00343	B_30_00098	B_31_00278	B_32_00284	B_33_00114	B_34_00778	B_35_00119	B_36_00737	B_38_01623	B_39_00643	B_4_01133	B_40_00427	B_41_01367	B_42_01068	B_43_01354	B_44_00990	B_45_01125	B_46_01127
gcvH		Glycine cleavage system H protein	78	78	1	32	2662				407	413	411	B_1_01747	B_10_00019	B_11_00120	B_12_01114	B_13_00018	B_14_01775	B_15_00260	B_16_00027	B_17_00384	B_18_00729	B_19_00259	B_20_01592	B_21_01759	B_23_00392	B_24_00391	B_25_01692	B_26_00691	B_27_01129	B_29_00814	B_30_00748	B_31_00684	B_32_01679	B_33_01825	B_34_01095	B_35_00451	B_36_01144	B_38_02077	B_39_01186	B_4_01730	B_40_01034	B_41_00027	B_42_00318	B_43_01603	B_44_00015	B_45_00689	B_46_01401
purA		Adenylosuccinate synthetase	78	78	1	32	6999				1286	1286	1286	B_1_01893	B_10_00631	B_11_00699	B_12_00467	B_13_00561	B_14_01911	B_15_00179	B_16_00729	B_17_00633	B_18_00038	B_19_00511	B_20_01465	B_21_01668	B_23_01546	B_24_01678	B_25_01603	B_26_01189	B_27_00318	B_29_00461	B_30_01600	B_31_01461	B_32_01518	B_33_01646	B_34_00146	B_35_01666	B_36_00370	B_38_02162	B_39_00155	B_4_01910	B_40_01358	B_41_01989	B_42_01987	B_43_02029	B_44_01318	B_45_00236	B_46_01979
group_7025		hypothetical protein	78	78	1	32	2008				257	257	257	B_1_00385	B_10_01668	B_11_00022	B_12_01734	B_13_00988	B_14_00425	B_15_00476	B_16_01440	B_17_01687	B_18_01573	B_19_01729	B_20_01074	B_21_01229	B_23_01157	B_24_01154	B_25_01072	B_26_01374	B_27_01594	B_29_01610	B_30_01171	B_31_01128	B_32_01090	B_33_00905	B_34_01137	B_35_01301	B_36_01205	B_38_00536	B_39_00862	B_4_00386	B_40_00624	B_41_01176	B_42_01220	B_43_01197	B_44_01394	B_45_01392	B_46_00098
lysS1		Lysine--tRNA ligase 1	78	78	1	32	5149				1679	1682	1681	B_1_01196	B_10_01082	B_11_01202	B_12_00189	B_13_00907	B_14_01252	B_15_00934	B_16_01155	B_17_01246	B_18_01445	B_19_00177	B_20_00236	B_21_00122	B_23_00254	B_24_00255	B_25_00127	B_26_00260	B_27_00566	B_29_00318	B_30_00122	B_31_00254	B_32_00260	B_33_00138	B_34_00753	B_35_00143	B_36_00712	B_38_01599	B_39_00667	B_4_01157	B_40_00403	B_41_01391	B_42_01044	B_43_01378	B_44_01014	B_45_01101	B_46_01103
purL		Phosphoribosylformylglycinamidine synthase	78	78	1	32	2862				3734	3734	3734	B_1_00185	B_10_00163	B_11_00264	B_12_00970	B_13_00162	B_14_00196	B_15_00406	B_16_00171	B_17_00525	B_18_00870	B_19_00400	B_20_00885	B_21_01512	B_23_00514	B_24_00513	B_25_00905	B_26_00569	B_27_01007	B_29_00936	B_30_00626	B_31_00562	B_32_00907	B_33_01240	B_34_00938	B_35_00585	B_36_01010	B_38_00837	B_39_01055	B_4_00115	B_40_01165	B_41_00147	B_42_00198	B_43_00705	B_44_00135	B_45_00558	B_46_00726
cysA_1		Sulfate/thiosulfate import ATP-binding protein CysA	78	78	1	32	3098				890	890	890	B_1_00074	B_10_00293	B_11_00394	B_12_00804	B_13_00292	B_14_00085	B_15_01887	B_16_00301	B_17_00255	B_18_00575	B_19_01048	B_20_00774	B_21_01401	B_23_00625	B_24_00624	B_25_00794	B_26_00458	B_27_00896	B_29_01047	B_30_00515	B_31_00451	B_32_00796	B_33_01129	B_34_00828	B_35_00699	B_36_00896	B_38_02132	B_39_01660	B_4_00226	B_40_01614	B_41_00261	B_42_00084	B_43_00819	B_44_00249	B_45_00446	B_46_00612
hisC		Histidinol-phosphate aminotransferase	78	78	1	32	1869				1160	1160	1160	B_1_00304	B_10_02015	B_11_02030	B_12_02056	B_13_02142	B_14_00506	B_15_00577	B_16_02088	B_17_02171	B_18_02040	B_19_02190	B_20_01165	B_21_01320	B_23_01248	B_24_01245	B_25_00981	B_26_01283	B_27_01685	B_29_01519	B_30_01262	B_31_01037	B_32_01181	B_33_00996	B_34_01581	B_35_01680	B_36_01682	B_38_01786	B_39_00781	B_4_00305	B_40_00543	B_41_01269	B_42_01313	B_43_01104	B_44_01424	B_45_01473	B_46_00005
rplO		50S ribosomal protein L15	78	78	1	32	5046				452	452	452	B_1_01826	B_10_01030	B_11_01150	B_12_00241	B_13_00855	B_14_01871	B_15_00987	B_16_01207	B_17_01190	B_18_01389	B_19_00122	B_20_00290	B_21_00068	B_23_00308	B_24_00309	B_25_00073	B_26_00314	B_27_00512	B_29_00373	B_30_00068	B_31_00308	B_32_00314	B_33_00084	B_34_01720	B_35_00089	B_36_00768	B_38_01979	B_39_00612	B_4_01872	B_40_00457	B_41_01336	B_42_01099	B_43_01323	B_44_00959	B_45_01156	B_46_01158
rpoZ		DNA-directed RNA polymerase subunit omega	78	78	1	32	4304				284	284	284	B_1_01340	B_10_01111	B_11_01232	B_12_00159	B_13_00937	B_14_01298	B_15_00904	B_16_01126	B_17_01267	B_18_02226	B_19_00197	B_20_00083	B_21_00275	B_23_00101	B_24_00101	B_25_00280	B_26_00108	B_27_00720	B_29_00164	B_30_00275	B_31_00101	B_32_00106	B_33_00291	B_34_00599	B_35_00270	B_36_00586	B_38_01443	B_39_01447	B_4_01347	B_40_01528	B_41_01069	B_42_01425	B_43_00936	B_44_01121	B_45_01637	B_46_01274
typA		GTP-binding protein TypA/BipA	78	78	1	32	2001				1931	1931	1931	B_1_00381	B_10_01672	B_11_00018	B_12_01738	B_13_00984	B_14_00429	B_15_00480	B_16_01436	B_17_01691	B_18_01577	B_19_01733	B_20_01078	B_21_01233	B_23_01161	B_24_01158	B_25_01068	B_26_01370	B_27_01598	B_29_01606	B_30_01175	B_31_01124	B_32_01094	B_33_00909	B_34_01133	B_35_01305	B_36_01201	B_38_00540	B_39_00858	B_4_00382	B_40_00620	B_41_01180	B_42_01224	B_43_01193	B_44_01398	B_45_01396	B_46_00094
hisE		Phosphoribosyl-ATP pyrophosphatase	78	78	1	32	907				263	263	263	B_1_01044	B_10_01499	B_11_01634	B_12_01563	B_13_01652	B_14_01076	B_15_02350	B_16_01806	B_17_01409	B_18_00987	B_19_01445	B_20_00591	B_21_00944	B_23_00806	B_24_00807	B_25_00489	B_26_00811	B_27_01372	B_29_01352	B_30_00991	B_31_00927	B_32_00615	B_33_00560	B_34_01898	B_35_01514	B_36_01448	B_38_00316	B_39_00300	B_4_01022	B_40_00064	B_41_00444	B_42_00541	B_43_00198	B_44_00518	B_45_00760	B_46_00275
thrC		Threonine synthase	78	78	1	32	3000				1490	1490	1490	B_1_00112	B_10_00253	B_11_00354	B_12_00844	B_13_00252	B_14_00123	B_15_01996	B_16_00261	B_17_00295	B_18_00615	B_19_01088	B_20_00813	B_21_01440	B_23_00586	B_24_00585	B_25_00833	B_26_00497	B_27_00935	B_29_01008	B_30_00554	B_31_00490	B_32_00835	B_33_01168	B_34_00866	B_35_00660	B_36_00935	B_38_01906	B_39_01699	B_4_00188	B_40_01575	B_41_00221	B_42_00124	B_43_00779	B_44_00209	B_45_00485	B_46_00652
tpiA		Triosephosphate isomerase	78	78	1	32	1388				794	803	802	B_1_00992	B_10_01564	B_11_01699	B_12_01628	B_13_01717	B_14_01128	B_15_01153	B_16_01741	B_17_01472	B_18_00924	B_19_01508	B_20_00643	B_21_00996	B_23_00754	B_24_00755	B_25_00437	B_26_00759	B_27_01424	B_29_01404	B_30_01043	B_31_00979	B_32_00667	B_33_00508	B_34_01303	B_35_01189	B_36_01316	B_38_00368	B_39_00248	B_4_01074	B_40_00012	B_41_00392	B_42_00593	B_43_00250	B_44_00570	B_45_00708	B_46_00223
dedA		Protein DedA	78	78	1	32	6924				725	725	725	B_1_01514	B_10_00659	B_11_00671	B_12_00439	B_13_00533	B_14_01585	B_15_00201	B_16_00701	B_17_00663	B_18_00068	B_19_00541	B_20_01195	B_21_00401	B_23_01278	B_24_01477	B_25_01308	B_26_01152	B_27_00281	B_29_01816	B_30_01293	B_31_01423	B_32_01335	B_33_01423	B_34_00180	B_35_00822	B_36_00333	B_38_00603	B_39_01411	B_4_01523	B_40_00809	B_41_01624	B_42_01519	B_43_01672	B_44_01633	B_45_00199	B_46_01474
comM		Competence protein ComM	78	78	1	32	3972				1535	1535	1535	B_1_00738	B_10_00352	B_11_00453	B_12_00745	B_13_00351	B_14_00794	B_15_01422	B_16_00360	B_17_00192	B_18_00512	B_19_00985	B_20_00391	B_21_00744	B_23_01006	B_24_01007	B_25_00689	B_26_01011	B_27_01172	B_29_01152	B_30_00791	B_31_00727	B_32_00415	B_33_00760	B_34_01471	B_35_00773	B_36_01821	B_38_01797	B_39_00499	B_4_00740	B_40_00263	B_41_01911	B_42_01922	B_43_01941	B_44_01948	B_45_00963	B_46_01881
bcs1		Bifunctional ribulose 5-phosphate reductase/CDP-ribitol pyrophosphorylase Bcs1	78	78	1	32	5648				875	875	875	B_1_00541	B_10_01356	B_11_01472	B_12_01420	B_13_01366	B_14_00690	B_15_01738	B_16_00516	B_17_00844	B_18_00251	B_19_00724	B_20_01398	B_21_00628	B_23_01448	B_24_01364	B_25_01425	B_26_01578	B_27_00088	B_29_00712	B_30_01500	B_31_01637	B_32_01419	B_33_01540	B_34_00352	B_35_00987	B_36_00168	B_38_00205	B_39_01753	B_4_00543	B_40_01824	B_41_00806	B_42_00754	B_43_00465	B_44_00794	B_45_01735	B_46_00958
plsC		1-acyl-sn-glycerol-3-phosphate acyltransferase	78	78	1	32	2069				701	704	703	B_1_00426	B_10_01633	B_11_00057	B_12_01699	B_13_01023	B_14_00384	B_15_00441	B_16_01475	B_17_01651	B_18_01537	B_19_01693	B_20_01033	B_21_01188	B_23_01116	B_24_01113	B_25_01113	B_26_01415	B_27_01553	B_29_01651	B_30_01130	B_31_01169	B_32_01049	B_33_00864	B_34_01174	B_35_01261	B_36_01245	B_38_00496	B_39_00903	B_4_00427	B_40_00665	B_41_01136	B_42_01180	B_43_01237	B_44_01354	B_45_01351	B_46_00138
trpE		Anthranilate synthase component 1	78	78	1	32	1421				1556	1556	1556	B_1_00972	B_10_01876	B_11_01945	B_12_02108	B_13_01853	B_14_01148	B_15_01127	B_16_01904	B_17_02213	B_18_02247	B_19_02231	B_20_00664	B_21_01017	B_23_00733	B_24_00734	B_25_00416	B_26_00738	B_27_01445	B_29_01425	B_30_01940	B_31_01000	B_32_00688	B_33_00487	B_34_01283	B_35_01208	B_36_01297	B_38_00388	B_39_01008	B_4_01094	B_40_00770	B_41_00372	B_42_00613	B_43_00270	B_44_00590	B_45_01246	B_46_00203
infA		Translation initiation factor IF-1	78	78	1	32	5066				218	218	218	B_1_01829	B_10_01033	B_11_01153	B_12_00238	B_13_00858	B_14_01874	B_15_00984	B_16_01204	B_17_01193	B_18_01392	B_19_00125	B_20_00287	B_21_00071	B_23_00305	B_24_00306	B_25_00076	B_26_00311	B_27_00515	B_29_00370	B_30_00071	B_31_00305	B_32_00311	B_33_00087	B_34_01723	B_35_00092	B_36_00765	B_38_02214	B_39_00615	B_4_01875	B_40_00454	B_41_01339	B_42_01096	B_43_01326	B_44_00962	B_45_01153	B_46_01155
glmS		Glutamine--fructose-6-phosphate aminotransferase [isomerizing]	78	78	1	32	2753				1892	1892	1892	B_1_00256	B_10_00085	B_11_00186	B_12_01048	B_13_00084	B_14_00268	B_15_00330	B_16_00093	B_17_00446	B_18_00791	B_19_00321	B_20_01641	B_21_01808	B_23_00441	B_24_00440	B_25_01741	B_26_00642	B_27_01080	B_29_00863	B_30_00699	B_31_00635	B_32_01728	B_33_01874	B_34_01010	B_35_00500	B_36_01095	B_38_00005	B_39_01137	B_4_00044	B_40_01083	B_41_00076	B_42_00269	B_43_01554	B_44_00064	B_45_00640	B_46_01450
smc_5		Chromosome partition protein Smc	78	78	1	32	6709				1424	1424	1424	B_1_00607	B_10_01274	B_11_01554	B_12_01337	B_13_01284	B_14_00624	B_15_02303	B_16_00599	B_17_00766	B_18_00172	B_19_00645	B_20_01288	B_21_00494	B_23_01371	B_24_01570	B_25_01215	B_26_01059	B_27_00188	B_29_00612	B_30_01386	B_31_01330	B_32_01242	B_33_01330	B_34_00277	B_35_00917	B_36_00238	B_38_00112	B_39_01316	B_4_00609	B_40_00904	B_41_00685	B_42_00877	B_43_00588	B_44_00673	B_45_00104	B_46_00837
ydcP		putative protease YdcP	78	78	1	32	5650				1646	1646	1646	B_1_00543	B_10_01354	B_11_01474	B_12_01418	B_13_01364	B_14_00688	B_15_01736	B_16_00518	B_17_00842	B_18_00249	B_19_00722	B_20_01400	B_21_00626	B_23_01446	B_24_01362	B_25_01423	B_26_01580	B_27_00090	B_29_00710	B_30_01498	B_31_01639	B_32_01417	B_33_01538	B_34_00350	B_35_00985	B_36_00170	B_38_00203	B_39_01751	B_4_00545	B_40_01826	B_41_00804	B_42_00756	B_43_00467	B_44_00792	B_45_01737	B_46_00956
ldhB		L-lactate dehydrogenase 2	78	78	1	32	1386				950	950	950	B_1_00994	B_10_01562	B_11_01697	B_12_01626	B_13_01715	B_14_01126	B_15_01155	B_16_01743	B_17_01470	B_18_00926	B_19_01506	B_20_00641	B_21_00994	B_23_00756	B_24_00757	B_25_00439	B_26_00761	B_27_01422	B_29_01402	B_30_01041	B_31_00977	B_32_00665	B_33_00510	B_34_01305	B_35_01187	B_36_01318	B_38_00366	B_39_00250	B_4_01072	B_40_00014	B_41_00394	B_42_00591	B_43_00248	B_44_00568	B_45_00710	B_46_00225
araQ_8		L-arabinose transport system permease protein AraQ	78	78	1	32	6287				842	842	842	B_1_00844	B_10_01940	B_11_02120	B_12_02003	B_13_02027	B_14_01002	B_15_00723	B_16_01941	B_17_01958	B_18_02028	B_19_01154	B_20_01655	B_21_01686	B_23_01693	B_24_01741	B_25_01623	B_26_01690	B_27_01921	B_29_01735	B_30_01697	B_31_01703	B_32_01663	B_33_01809	B_34_01512	B_35_01598	B_36_00009	B_38_01537	B_39_00228	B_4_00846	B_40_01737	B_41_02002	B_42_01649	B_43_02042	B_44_01993	B_45_01825	B_46_01992
group_7047		putative protein	78	78	1	32	5594				629	629	629	B_1_00506	B_10_01400	B_11_01428	B_12_01464	B_13_01410	B_14_00725	B_15_01787	B_16_00472	B_17_00888	B_18_00295	B_19_00768	B_20_01362	B_21_00664	B_23_01484	B_24_01400	B_25_01461	B_26_01542	B_27_00052	B_29_00748	B_30_01536	B_31_01601	B_32_01455	B_33_01576	B_34_00387	B_35_01019	B_36_00136	B_38_00238	B_39_01785	B_4_00507	B_40_01792	B_41_00845	B_42_00715	B_43_00426	B_44_00833	B_45_01703	B_46_00997
rl5		Polyphenol oxidase	78	78	1	32	5649				980	980	980	B_1_00542	B_10_01355	B_11_01473	B_12_01419	B_13_01365	B_14_00689	B_15_01737	B_16_00517	B_17_00843	B_18_00250	B_19_00723	B_20_01399	B_21_00627	B_23_01447	B_24_01363	B_25_01424	B_26_01579	B_27_00089	B_29_00711	B_30_01499	B_31_01638	B_32_01418	B_33_01539	B_34_00351	B_35_00986	B_36_00169	B_38_00204	B_39_01752	B_4_00544	B_40_01825	B_41_00805	B_42_00755	B_43_00466	B_44_00793	B_45_01736	B_46_00957
gpmA_2		2,3-bisphosphoglycerate-dependent phosphoglycerate mutase	78	78	1	32	3909				830	830	830	B_1_00768	B_10_01786	B_11_01736	B_12_01769	B_13_01836	B_14_00824	B_15_02116	B_16_01535	B_17_00150	B_18_00470	B_19_00943	B_20_00421	B_21_00774	B_23_00976	B_24_00977	B_25_00659	B_26_00981	B_27_01202	B_29_01182	B_30_00821	B_31_00757	B_32_00445	B_33_00730	B_34_01449	B_35_01350	B_36_01614	B_38_00886	B_39_00469	B_4_00770	B_40_00233	B_41_00612	B_42_00373	B_43_00029	B_44_00349	B_45_00932	B_46_00445
whiB2		Transcriptional regulator WhiB2	78	78	1	32	3085				299	299	299	B_1_00087	B_10_00280	B_11_00381	B_12_00817	B_13_00279	B_14_00098	B_15_01900	B_16_00288	B_17_00268	B_18_00588	B_19_01061	B_20_00787	B_21_01414	B_23_00612	B_24_00611	B_25_00807	B_26_00471	B_27_00909	B_29_01034	B_30_00528	B_31_00464	B_32_00809	B_33_01142	B_34_00841	B_35_00686	B_36_00909	B_38_02145	B_39_01673	B_4_00213	B_40_01601	B_41_00248	B_42_00097	B_43_00806	B_44_00236	B_45_00459	B_46_00625
nrdH		Glutaredoxin-like protein NrdH	78	78	1	32	157				266	266	266	B_1_01406	B_10_00476	B_11_00854	B_12_00622	B_13_00716	B_14_00551	B_15_00038	B_16_00884	B_17_01791	B_18_01826	B_19_01951	B_20_01834	B_21_01853	B_23_01722	B_24_01770	B_25_01768	B_26_01719	B_27_01828	B_29_01478	B_30_01834	B_31_01781	B_32_01757	B_33_01900	B_34_00037	B_35_01764	B_36_01719	B_38_00749	B_39_00032	B_4_01413	B_40_01235	B_41_01722	B_42_01870	B_43_01766	B_44_01730	B_45_00360	B_46_01600
galR		HTH-type transcriptional regulator GalR	78	78	1	32	6285				1016	1016	1016	B_1_00842	B_10_01938	B_11_02122	B_12_02005	B_13_02025	B_14_01004	B_15_00725	B_16_01943	B_17_01956	B_18_02030	B_19_01152	B_20_01653	B_21_01684	B_23_01695	B_24_01743	B_25_01621	B_26_01692	B_27_01923	B_29_01733	B_30_01695	B_31_01701	B_32_01665	B_33_01811	B_34_01510	B_35_01600	B_36_00007	B_38_01539	B_39_00230	B_4_00844	B_40_01739	B_41_02000	B_42_01647	B_43_02040	B_44_01991	B_45_01827	B_46_01990
tatD		putative metal-dependent hydrolase TatD	78	78	1	32	6348				959	959	959	B_1_00889	B_10_02067	B_11_02162	B_12_02119	B_13_02154	B_14_00957	B_15_00679	B_16_02142	B_17_02004	B_18_01982	B_19_01200	B_20_01692	B_21_01723	B_23_01656	B_24_01705	B_25_01660	B_26_01653	B_27_01770	B_29_01771	B_30_01733	B_31_01740	B_32_01626	B_33_01772	B_34_01557	B_35_01554	B_36_00053	B_38_01488	B_39_00181	B_4_00891	B_40_01690	B_41_01687	B_42_01580	B_43_01733	B_44_01694	B_45_01777	B_46_01536
cspA		putative cold shock protein A	78	78	1	32	4274				239	239	239	B_1_01313	B_10_01144	B_11_01387	B_12_00125	B_13_01561	B_14_01325	B_15_01257	B_16_01402	B_17_01610	B_18_01646	B_19_01646	B_20_00056	B_21_00302	B_23_00074	B_24_00074	B_25_00307	B_26_00081	B_27_00747	B_29_00137	B_30_00302	B_31_00074	B_32_00079	B_33_00318	B_34_00572	B_35_00297	B_36_00559	B_38_01415	B_39_01474	B_4_01320	B_40_01501	B_41_01042	B_42_01398	B_43_00963	B_44_01148	B_45_01610	B_46_01301
kipR_1		HTH-type transcriptional regulator KipR	78	78	1	32	6039				800	800	800	B_1_00927	B_10_01893	B_11_02048	B_12_01957	B_13_02005	B_14_00919	B_15_00619	B_16_01670	B_17_01909	B_18_01918	B_19_01264	B_20_01872	B_21_01897	B_23_01847	B_24_01851	B_25_01894	B_26_01846	B_27_01872	B_29_01874	B_30_01796	B_31_01847	B_32_01882	B_33_01030	B_34_01836	B_35_01821	B_36_01764	B_38_00663	B_39_01864	B_4_00929	B_40_01869	B_41_01899	B_42_01608	B_43_01474	B_44_01226	B_45_01866	B_46_01809
group_7056		hypothetical protein	78	78	1	32	5097				632	632	632	B_1_01228	B_10_01055	B_11_01175	B_12_00216	B_13_00880	B_14_01284	B_15_00962	B_16_01182	B_17_01215	B_18_01414	B_19_00147	B_20_00268	B_21_00090	B_23_00286	B_24_00287	B_25_00095	B_26_00292	B_27_00534	B_29_00351	B_30_00090	B_31_00286	B_32_00292	B_33_00106	B_34_01742	B_35_00111	B_36_00745	B_38_01631	B_39_00635	B_4_01125	B_40_00435	B_41_01359	B_42_01076	B_43_01346	B_44_00982	B_45_01133	B_46_01135
rpsQ		30S ribosomal protein S17	78	78	1	32	5036				260	260	260	B_1_01816	B_10_01020	B_11_01140	B_12_00251	B_13_00845	B_14_01861	B_15_00997	B_16_01217	B_17_01180	B_18_01379	B_19_00112	B_20_00300	B_21_00058	B_23_00318	B_24_00319	B_25_00063	B_26_00324	B_27_00502	B_29_00383	B_30_00058	B_31_00318	B_32_00324	B_33_00074	B_34_01710	B_35_00079	B_36_00778	B_38_01969	B_39_00602	B_4_01862	B_40_00467	B_41_01326	B_42_01109	B_43_01313	B_44_00949	B_45_01166	B_46_01168
rpsG		30S ribosomal protein S7	78	78	1	32	2880				470	470	470	B_1_00176	B_10_00177	B_11_00278	B_12_00956	B_13_00176	B_14_00187	B_15_02430	B_16_00185	B_17_00540	B_18_00884	B_19_00414	B_20_00876	B_21_01503	B_23_00523	B_24_00522	B_25_00896	B_26_00560	B_27_00998	B_29_00945	B_30_00617	B_31_00553	B_32_00898	B_33_01231	B_34_00929	B_35_00594	B_36_01001	B_38_00846	B_39_01046	B_4_00124	B_40_01174	B_41_00156	B_42_00189	B_43_00714	B_44_00144	B_45_00549	B_46_00717
uppS		Decaprenyl diphosphate synthase	78	78	1	32	4142				788	794	792	B_1_01709	B_10_01237	B_11_01293	B_12_00032	B_13_01467	B_14_01488	B_15_01352	B_16_01308	B_17_01519	B_18_01736	B_19_01555	B_20_01766	B_21_01080	B_23_01789	B_24_01904	B_25_01834	B_26_01785	B_27_01720	B_29_00031	B_30_00408	B_31_01277	B_32_01824	B_33_00424	B_34_00470	B_35_00396	B_36_00460	B_38_01345	B_39_01577	B_4_01696	B_40_01398	B_41_00935	B_42_01790	B_43_01069	B_44_01521	B_45_01508	B_46_01714
group_7060		putative ABC transporter ATP-binding protein	78	78	1	32	6337				1796	1808	1807	B_1_00875	B_10_01970	B_11_02090	B_12_01973	B_13_02057	B_14_00971	B_15_00689	B_16_01911	B_17_01994	B_18_01992	B_19_01190	B_20_01690	B_21_01721	B_23_01658	B_24_01707	B_25_01658	B_26_01655	B_27_01768	B_29_01769	B_30_01731	B_31_01738	B_32_01628	B_33_01774	B_34_01543	B_35_01568	B_36_00039	B_38_01502	B_39_00195	B_4_00877	B_40_01704	B_41_01674	B_42_01567	B_43_01720	B_44_01681	B_45_01791	B_46_01549
serC		Phosphoserine aminotransferase	78	78	1	32	5156				1142	1142	1142	B_1_01190	B_10_01096	B_11_01217	B_12_00174	B_13_00922	B_14_01246	B_15_00919	B_16_01141	B_17_01252	B_18_02211	B_19_00183	B_20_00230	B_21_00128	B_23_00248	B_24_00249	B_25_00133	B_26_00254	B_27_00572	B_29_00312	B_30_00128	B_31_00248	B_32_00254	B_33_00144	B_34_00747	B_35_00149	B_36_00706	B_38_01593	B_39_00673	B_4_01163	B_40_00397	B_41_01397	B_42_01038	B_43_01384	B_44_01020	B_45_01095	B_46_01097
pyrB		Aspartate carbamoyltransferase catalytic subunit	78	78	1	32	3422				962	962	962	B_1_01093	B_10_01442	B_11_01577	B_12_01506	B_13_01595	B_14_01027	B_15_01538	B_16_01988	B_17_01360	B_18_01036	B_19_01396	B_20_00541	B_21_00894	B_23_00856	B_24_00857	B_25_00539	B_26_00861	B_27_01322	B_29_01302	B_30_00941	B_31_00877	B_32_00565	B_33_00610	B_34_01781	B_35_01459	B_36_01505	B_38_02056	B_39_00360	B_4_00973	B_40_00124	B_41_00502	B_42_00483	B_43_00139	B_44_00459	B_45_00819	B_46_00335
dnaJ2		Chaperone protein DnaJ 2	78	78	1	32	1374				1145	1145	1145	B_1_01003	B_10_01554	B_11_01689	B_12_01618	B_13_01707	B_14_01117	B_15_01163	B_16_01751	B_17_01462	B_18_00934	B_19_01498	B_20_00632	B_21_00985	B_23_00765	B_24_00766	B_25_00448	B_26_00770	B_27_01413	B_29_01393	B_30_01032	B_31_00968	B_32_00656	B_33_00519	B_34_01314	B_35_01178	B_36_01327	B_38_00357	B_39_00259	B_4_01063	B_40_00023	B_41_00403	B_42_00582	B_43_00239	B_44_00559	B_45_00719	B_46_00234
group_7064	ytrF_2	ABC transporter permease YtrF	78	78	1	32	6803				1304	1304	1304	B_1_00653	B_10_00715	B_11_00615	B_12_00383	B_13_00477	B_14_00578	B_15_02130	B_16_00645	B_17_00719	B_18_00124	B_19_00597	B_20_01242	B_21_00448	B_23_01325	B_24_01524	B_25_01261	B_26_01105	B_27_00234	B_29_00566	B_30_01340	B_31_01376	B_32_01288	B_33_01376	B_34_00231	B_35_00871	B_36_00284	B_38_00066	B_39_01362	B_4_00655	B_40_00858	B_41_01576	B_42_01471	B_43_01624	B_44_01585	B_45_00150	B_46_01522
ilvH		Acetolactate synthase small subunit	78	78	1	32	5598				554	554	554	B_1_00510	B_10_01396	B_11_01432	B_12_01460	B_13_01406	B_14_00721	B_15_01783	B_16_00476	B_17_00884	B_18_00291	B_19_00764	B_20_01366	B_21_00660	B_23_01480	B_24_01396	B_25_01457	B_26_01546	B_27_00056	B_29_00744	B_30_01532	B_31_01605	B_32_01451	B_33_01572	B_34_00383	B_35_01015	B_36_00140	B_38_00234	B_39_01781	B_4_00511	B_40_01796	B_41_00841	B_42_00719	B_43_00430	B_44_00829	B_45_01707	B_46_00993
nrdG		Anaerobic ribonucleoside-triphosphate reductase-activating protein	78	78	1	32	4511				728	728	728	B_1_01648	B_10_00811	B_11_00948	B_12_01188	B_13_01210	B_14_01699	B_15_00848	B_16_00978	B_17_01007	B_18_01257	B_19_01845	B_20_00127	B_21_00231	B_23_00145	B_24_00145	B_25_00236	B_26_00152	B_27_00676	B_29_00208	B_30_00231	B_31_00145	B_32_00150	B_33_00247	B_34_00630	B_35_00245	B_36_00611	B_38_01985	B_39_00767	B_4_01637	B_40_00303	B_41_01763	B_42_00927	B_43_01807	B_44_01771	B_45_01001	B_46_01641
prfA		Peptide chain release factor 1	78	78	1	32	4569				1088	1088	1088	B_1_01124	B_10_00849	B_11_00987	B_12_01226	B_13_01172	B_14_01180	B_15_00806	B_16_01016	B_17_01045	B_18_01219	B_19_01885	B_20_00173	B_21_00185	B_23_00191	B_24_00191	B_25_00190	B_26_00198	B_27_00630	B_29_00254	B_30_00185	B_31_00191	B_32_00196	B_33_00201	B_34_00671	B_35_00209	B_36_00646	B_38_02257	B_39_00731	B_4_01229	B_40_00339	B_41_01804	B_42_00968	B_43_01848	B_44_01812	B_45_01037	B_46_01682
tig		Trigger factor	78	78	1	32	3986				1379	1379	1379	B_1_00724	B_10_00338	B_11_00439	B_12_00759	B_13_00337	B_14_00780	B_15_01436	B_16_00346	B_17_00206	B_18_00526	B_19_00999	B_20_00377	B_21_00730	B_23_01020	B_24_01021	B_25_00703	B_26_01025	B_27_01158	B_29_01138	B_30_00777	B_31_00713	B_32_00401	B_33_00774	B_34_01485	B_35_00759	B_36_01835	B_38_01811	B_39_00513	B_4_00726	B_40_00277	B_41_01925	B_42_01908	B_43_01927	B_44_01934	B_45_00977	B_46_01895
lysC		Aspartokinase	78	78	1	32	6905				566	566	566	B_1_01529	B_10_00674	B_11_00656	B_12_00424	B_13_00518	B_14_01570	B_15_00215	B_16_00686	B_17_00678	B_18_00083	B_19_00556	B_20_01210	B_21_00416	B_23_01293	B_24_01492	B_25_01293	B_26_01137	B_27_00266	B_29_01831	B_30_01308	B_31_01408	B_32_01320	B_33_01408	B_34_00194	B_35_00837	B_36_00318	B_38_00618	B_39_01396	B_4_01508	B_40_00824	B_41_01609	B_42_01504	B_43_01657	B_44_01618	B_45_00184	B_46_01489
rplF		50S ribosomal protein L6	78	78	1	32	5042				539	539	539	B_1_01822	B_10_01026	B_11_01146	B_12_00245	B_13_00851	B_14_01867	B_15_00991	B_16_01211	B_17_01186	B_18_01385	B_19_00118	B_20_00294	B_21_00064	B_23_00312	B_24_00313	B_25_00069	B_26_00318	B_27_00508	B_29_00377	B_30_00064	B_31_00312	B_32_00318	B_33_00080	B_34_01716	B_35_00085	B_36_00772	B_38_01975	B_39_00608	B_4_01868	B_40_00461	B_41_01332	B_42_01103	B_43_01319	B_44_00955	B_45_01160	B_46_01162
group_7071		hypothetical protein	78	78	1	32	4221				1013	1022	1020	B_1_01269	B_10_01176	B_11_01354	B_12_00093	B_13_01528	B_14_01370	B_15_01292	B_16_01369	B_17_01579	B_18_01676	B_19_01615	B_20_00012	B_21_00346	B_23_00030	B_24_00030	B_25_00351	B_26_00037	B_27_00791	B_29_00093	B_30_00346	B_31_00030	B_32_00035	B_33_00362	B_34_00528	B_35_00341	B_36_00515	B_38_01287	B_39_01519	B_4_01276	B_40_01456	B_41_00997	B_42_01354	B_43_01007	B_44_01193	B_45_01565	B_46_01345
group_7072	smc_1	Chromosome partition protein Smc	78	78	1	32	1398				3545	3551	3546	B_1_00983	B_10_01572	B_11_01707	B_12_01636	B_13_01725	B_14_01137	B_15_01145	B_16_01733	B_17_01480	B_18_00916	B_19_01516	B_20_00652	B_21_01005	B_23_00745	B_24_00746	B_25_00428	B_26_00750	B_27_01433	B_29_01413	B_30_01052	B_31_00988	B_32_00676	B_33_00499	B_34_01294	B_35_01198	B_36_01307	B_38_00377	B_39_00239	B_4_01083	B_40_00003	B_41_00383	B_42_00602	B_43_00259	B_44_00579	B_45_00699	B_46_00214
group_7073		hypothetical protein	78	78	1	32	2051				233	233	233	B_1_00415	B_10_01641	B_11_00049	B_12_01707	B_13_01015	B_14_00395	B_15_00449	B_16_01467	B_17_01660	B_18_01546	B_19_01702	B_20_01044	B_21_01199	B_23_01127	B_24_01124	B_25_01102	B_26_01404	B_27_01564	B_29_01640	B_30_01141	B_31_01158	B_32_01060	B_33_00875	B_34_01164	B_35_01271	B_36_01235	B_38_00506	B_39_00892	B_4_00416	B_40_00654	B_41_01146	B_42_01190	B_43_01227	B_44_01364	B_45_01362	B_46_00128
tsf		Elongation factor Ts	78	78	1	32	1429				851	851	851	B_1_00964	B_10_01868	B_11_01937	B_12_02100	B_13_01861	B_14_01156	B_15_01119	B_16_01896	B_17_02221	B_18_02255	B_19_02239	B_20_00673	B_21_01026	B_23_00724	B_24_00725	B_25_00407	B_26_00729	B_27_01454	B_29_01434	B_30_01949	B_31_01009	B_32_00697	B_33_00478	B_34_01275	B_35_01217	B_36_01288	B_38_00396	B_39_01000	B_4_01102	B_40_00762	B_41_00364	B_42_00621	B_43_00278	B_44_00598	B_45_01254	B_46_00195
group_7075		Long-chain-fatty-acid--CoA ligase FadD15	78	78	1	32	5556				1823	1823	1823	B_1_01466	B_10_02100	B_11_00573	B_12_02152	B_13_02187	B_14_01540	B_15_02228	B_16_02126	B_17_00915	B_18_02117	B_19_02226	B_20_01325	B_21_00701	B_23_01521	B_24_01437	B_25_01498	B_26_01505	B_27_00015	B_29_00785	B_30_01573	B_31_01564	B_32_01492	B_33_01613	B_34_00417	B_35_01050	B_36_00105	B_38_00277	B_39_01817	B_4_01473	B_40_01760	B_41_00877	B_42_00683	B_43_00394	B_44_00865	B_45_01671	B_46_01029
group_7076		hypothetical protein	78	78	1	32	3897				623	623	623	B_1_00776	B_10_01779	B_11_01743	B_12_01776	B_13_01829	B_14_00832	B_15_02108	B_16_01542	B_17_00143	B_18_00463	B_19_00936	B_20_00429	B_21_00782	B_23_00968	B_24_00969	B_25_00651	B_26_00973	B_27_01210	B_29_01190	B_30_00829	B_31_00765	B_32_00453	B_33_00722	B_34_01441	B_35_01358	B_36_01606	B_38_00894	B_39_00461	B_4_00778	B_40_00225	B_41_00604	B_42_00381	B_43_00037	B_44_00357	B_45_00924	B_46_00437
ftsX		Cell division protein FtsX	78	78	1	32	2745				923	923	923	B_1_00263	B_10_00078	B_11_00179	B_12_01055	B_13_00077	B_14_00275	B_15_00323	B_16_00086	B_17_00439	B_18_00784	B_19_00314	B_20_01634	B_21_01801	B_23_00434	B_24_00433	B_25_01734	B_26_00649	B_27_01087	B_29_00856	B_30_00706	B_31_00642	B_32_01721	B_33_01867	B_34_01017	B_35_00493	B_36_01102	B_38_00012	B_39_01144	B_4_00037	B_40_01076	B_41_00069	B_42_00276	B_43_01561	B_44_00057	B_45_00647	B_46_01443
pstC2		Phosphate transport system permease protein PstC 2	78	78	1	32	5633				953	953	953	B_1_00531	B_10_01367	B_11_01461	B_12_01431	B_13_01377	B_14_00700	B_15_01749	B_16_00505	B_17_00855	B_18_00262	B_19_00735	B_20_01388	B_21_00638	B_23_01458	B_24_01374	B_25_01435	B_26_01568	B_27_00078	B_29_00722	B_30_01510	B_31_01627	B_32_01429	B_33_01550	B_34_00362	B_35_00997	B_36_00158	B_38_00215	B_39_01763	B_4_00533	B_40_01814	B_41_00816	B_42_00744	B_43_00455	B_44_00804	B_45_01725	B_46_00968
leuD		3-isopropylmalate dehydratase small subunit	78	78	1	32	6037				689	692	691	B_1_00929	B_10_01895	B_11_02050	B_12_01955	B_13_02003	B_14_00917	B_15_00617	B_16_01668	B_17_01907	B_18_01916	B_19_01266	B_20_01874	B_21_01899	B_23_01845	B_24_01849	B_25_01892	B_26_01844	B_27_01874	B_29_01876	B_30_01794	B_31_01845	B_32_01880	B_33_01028	B_34_01834	B_35_01823	B_36_01766	B_38_00665	B_39_01862	B_4_00931	B_40_01871	B_41_01897	B_42_01610	B_43_01472	B_44_01224	B_45_01864	B_46_01811
aroG_2		Phospho-2-dehydro-3-deoxyheptonate aldolase, Phe-sensitive	78	78	1	32	5639				1232	1253	1232	B_1_00536	B_10_01361	B_11_01467	B_12_01425	B_13_01371	B_14_00695	B_15_01743	B_16_00511	B_17_00849	B_18_00256	B_19_00729	B_20_01393	B_21_00633	B_23_01453	B_24_01369	B_25_01430	B_26_01573	B_27_00083	B_29_00717	B_30_01505	B_31_01632	B_32_01424	B_33_01545	B_34_00357	B_35_00992	B_36_00163	B_38_00210	B_39_01758	B_4_00538	B_40_01819	B_41_00811	B_42_00749	B_43_00460	B_44_00799	B_45_01730	B_46_00963
ask		Aspartokinase	78	78	1	32	6906				764	764	764	B_1_01528	B_10_00673	B_11_00657	B_12_00425	B_13_00519	B_14_01571	B_15_00214	B_16_00687	B_17_00677	B_18_00082	B_19_00555	B_20_01209	B_21_00415	B_23_01292	B_24_01491	B_25_01294	B_26_01138	B_27_00267	B_29_01830	B_30_01307	B_31_01409	B_32_01321	B_33_01409	B_34_00193	B_35_00836	B_36_00319	B_38_00617	B_39_01397	B_4_01509	B_40_00823	B_41_01610	B_42_01505	B_43_01658	B_44_01619	B_45_00185	B_46_01488
yihR_2		putative protein YihR	78	78	1	32	1972				944	944	944	B_1_00360	B_10_02006	B_11_01953	B_12_01914	B_13_02093	B_14_00450	B_15_00499	B_16_02011	B_17_01711	B_18_01597	B_19_01753	B_20_01099	B_21_01254	B_23_01182	B_24_01179	B_25_01047	B_26_01349	B_27_01619	B_29_01585	B_30_01196	B_31_01103	B_32_01115	B_33_00930	B_34_01649	B_35_01325	B_36_01181	B_38_00561	B_39_00837	B_4_00361	B_40_00599	B_41_01201	B_42_01245	B_43_01172	B_44_01492	B_45_01417	B_46_00073
ywpJ_1		Phosphatase YwpJ	78	78	1	32	1385				851	851	851	B_1_00995	B_10_01561	B_11_01696	B_12_01625	B_13_01714	B_14_01125	B_15_01156	B_16_01744	B_17_01469	B_18_00927	B_19_01505	B_20_00640	B_21_00993	B_23_00757	B_24_00758	B_25_00440	B_26_00762	B_27_01421	B_29_01401	B_30_01040	B_31_00976	B_32_00664	B_33_00511	B_34_01306	B_35_01186	B_36_01319	B_38_00365	B_39_00251	B_4_01071	B_40_00015	B_41_00395	B_42_00590	B_43_00247	B_44_00567	B_45_00711	B_46_00226
rplL		50S ribosomal protein L7/L12	78	78	1	32	4978				380	380	380	B_1_01547	B_10_00973	B_11_01093	B_12_00298	B_13_00798	B_14_01646	B_15_01046	B_16_01264	B_17_01137	B_18_01325	B_19_00058	B_20_00343	B_21_00015	B_23_00361	B_24_00362	B_25_00020	B_26_00367	B_27_00459	B_29_00427	B_30_00015	B_31_00361	B_32_00367	B_33_00031	B_34_01667	B_35_00030	B_36_00826	B_38_01921	B_39_00559	B_4_01554	B_40_00510	B_41_01283	B_42_01152	B_43_01270	B_44_00906	B_45_01209	B_46_01211
group_7085		putative membrane protein	78	78	1	32	4298				698	698	698	B_1_01334	B_10_01117	B_11_01238	B_12_00153	B_13_00943	B_14_01304	B_15_00898	B_16_01120	B_17_01273	B_18_02232	B_19_00203	B_20_00077	B_21_00281	B_23_00095	B_24_00095	B_25_00286	B_26_00102	B_27_00726	B_29_00158	B_30_00281	B_31_00095	B_32_00100	B_33_00297	B_34_00593	B_35_00276	B_36_00580	B_38_01437	B_39_01453	B_4_01341	B_40_01522	B_41_01063	B_42_01419	B_43_00942	B_44_01127	B_45_01631	B_46_01280
nusB		Transcription antitermination protein NusB	78	78	1	32	4188				563	572	570	B_1_01245	B_10_01188	B_11_01342	B_12_00081	B_13_01516	B_14_01394	B_15_01304	B_16_01357	B_17_01567	B_18_01688	B_19_01603	B_20_01728	B_21_00370	B_23_00006	B_24_00006	B_25_00375	B_26_00013	B_27_00815	B_29_00069	B_30_00370	B_31_00006	B_32_00011	B_33_00386	B_34_00505	B_35_00361	B_36_00495	B_38_01311	B_39_01543	B_4_01252	B_40_01432	B_41_00973	B_42_01330	B_43_01031	B_44_01559	B_45_01542	B_46_01369
xanQ		Xanthine permease XanQ	78	78	1	32	3880				1364	1364	1364	B_1_00790	B_10_01760	B_11_01762	B_12_01795	B_13_01810	B_14_00846	B_15_02087	B_16_01561	B_17_00125	B_18_00445	B_19_00918	B_20_00451	B_21_00804	B_23_00946	B_24_00947	B_25_00629	B_26_00951	B_27_01232	B_29_01212	B_30_00851	B_31_00787	B_32_00475	B_33_00700	B_34_01419	B_35_01372	B_36_01592	B_38_00914	B_39_00447	B_4_00792	B_40_00211	B_41_00590	B_42_00395	B_43_00051	B_44_00371	B_45_00910	B_46_00423
group_7088		Long-chain-fatty-acid--CoA ligase FadD15	78	78	1	32	1432				2087	2096	2088	B_1_00961	B_10_01865	B_11_01934	B_12_02097	B_13_01864	B_14_01159	B_15_01116	B_16_01893	B_17_02224	B_18_02258	B_19_02242	B_20_00676	B_21_01029	B_23_00721	B_24_00722	B_25_00404	B_26_00726	B_27_01457	B_29_01437	B_30_01952	B_31_01012	B_32_00700	B_33_00475	B_34_01272	B_35_01220	B_36_01285	B_38_00399	B_39_00997	B_4_01105	B_40_00759	B_41_00361	B_42_00624	B_43_00281	B_44_00601	B_45_01257	B_46_00192
pcp		Pyrrolidone-carboxylate peptidase	78	78	1	32	5647				677	677	677	B_1_00540	B_10_01357	B_11_01471	B_12_01421	B_13_01367	B_14_00691	B_15_01739	B_16_00515	B_17_00845	B_18_00252	B_19_00725	B_20_01397	B_21_00629	B_23_01449	B_24_01365	B_25_01426	B_26_01577	B_27_00087	B_29_00713	B_30_01501	B_31_01636	B_32_01420	B_33_01541	B_34_00353	B_35_00988	B_36_00167	B_38_00206	B_39_01754	B_4_00542	B_40_01823	B_41_00807	B_42_00753	B_43_00464	B_44_00795	B_45_01734	B_46_00959
helY_2		putative helicase HelY	78	78	1	32	1252				2591	2591	2591	B_1_01032	B_10_01522	B_11_01657	B_12_01586	B_13_01675	B_14_01088	B_15_02336	B_16_01783	B_17_01433	B_18_00963	B_19_01469	B_20_00603	B_21_00956	B_23_00794	B_24_00795	B_25_00477	B_26_00799	B_27_01384	B_29_01364	B_30_01003	B_31_00939	B_32_00627	B_33_00548	B_34_01343	B_35_01090	B_36_01415	B_38_00328	B_39_00288	B_4_01034	B_40_00052	B_41_00432	B_42_00553	B_43_00210	B_44_00530	B_45_00748	B_46_00263
xfp		Xylulose-5-phosphate/fructose-6-phosphate phosphoketolase	78	78	1	32	4000				2477	2477	2477	B_1_00711	B_10_00327	B_11_00428	B_12_00770	B_13_00326	B_14_00767	B_15_01447	B_16_00335	B_17_00219	B_18_00539	B_19_01012	B_20_00364	B_21_00717	B_23_01033	B_24_01034	B_25_00716	B_26_01038	B_27_01145	B_29_01125	B_30_00764	B_31_00700	B_32_00388	B_33_00787	B_34_01498	B_35_00746	B_36_01848	B_38_01824	B_39_00526	B_4_00713	B_40_00290	B_41_01938	B_42_01895	B_43_01914	B_44_01921	B_45_00990	B_46_01908
group_7092		Nucleotide-binding protein	78	78	1	32	1391				986	986	986	B_1_00989	B_10_01567	B_11_01702	B_12_01631	B_13_01720	B_14_01131	B_15_01150	B_16_01738	B_17_01475	B_18_00921	B_19_01511	B_20_00646	B_21_00999	B_23_00751	B_24_00752	B_25_00434	B_26_00756	B_27_01427	B_29_01407	B_30_01046	B_31_00982	B_32_00670	B_33_00505	B_34_01300	B_35_01192	B_36_01313	B_38_00371	B_39_00245	B_4_01077	B_40_00009	B_41_00389	B_42_00596	B_43_00253	B_44_00573	B_45_00705	B_46_00220
rlmN		putative dual-specificity RNA methyltransferase RlmN	78	78	1	32	1425				1169	1169	1169	B_1_00968	B_10_01872	B_11_01941	B_12_02104	B_13_01857	B_14_01152	B_15_01123	B_16_01900	B_17_02217	B_18_02251	B_19_02235	B_20_00669	B_21_01022	B_23_00728	B_24_00729	B_25_00411	B_26_00733	B_27_01450	B_29_01430	B_30_01945	B_31_01005	B_32_00693	B_33_00482	B_34_01279	B_35_01213	B_36_01292	B_38_00392	B_39_01004	B_4_01098	B_40_00766	B_41_00368	B_42_00617	B_43_00274	B_44_00594	B_45_01250	B_46_00199
rep_2		ATP-dependent DNA helicase Rep	78	78	1	32	2717				4022	4031	4029	B_1_00277	B_10_00062	B_11_00163	B_12_01071	B_13_00061	B_14_00289	B_15_00307	B_16_00070	B_17_00427	B_18_00772	B_19_00302	B_20_01620	B_21_01787	B_23_00420	B_24_00419	B_25_01720	B_26_00663	B_27_01101	B_29_00842	B_30_00720	B_31_00656	B_32_01707	B_33_01853	B_34_01031	B_35_00479	B_36_01116	B_38_00026	B_39_01158	B_4_00023	B_40_01062	B_41_00055	B_42_00290	B_43_01575	B_44_00043	B_45_00661	B_46_01429
argF		Ornithine carbamoyltransferase	78	78	1	32	2966				965	965	965	B_1_00138	B_10_00223	B_11_00324	B_12_00873	B_13_00222	B_14_00149	B_15_02022	B_16_00231	B_17_00324	B_18_00644	B_19_01117	B_20_00839	B_21_01466	B_23_00560	B_24_00559	B_25_00859	B_26_00523	B_27_00961	B_29_00982	B_30_00580	B_31_00516	B_32_00861	B_33_01194	B_34_00892	B_35_00634	B_36_00961	B_38_01880	B_39_01725	B_4_00162	B_40_01549	B_41_00195	B_42_00150	B_43_00753	B_44_00183	B_45_00511	B_46_00678
ftsH		ATP-dependent zinc metalloprotease FtsH	78	78	1	32	4641				2081	2093	2092	B_1_01163	B_10_00895	B_11_01033	B_12_01272	B_13_01126	B_14_01219	B_15_00765	B_16_01062	B_17_01092	B_18_01172	B_19_02111	B_20_00204	B_21_00154	B_23_00222	B_24_00222	B_25_00159	B_26_00228	B_27_00598	B_29_00286	B_30_00154	B_31_00222	B_32_00227	B_33_00170	B_34_00721	B_35_00176	B_36_00679	B_38_01567	B_39_00699	B_4_01190	B_40_00371	B_41_01423	B_42_01012	B_43_01410	B_44_01046	B_45_01069	B_46_01071
group_7097		hypothetical protein	78	78	1	32	912				821	821	821	B_1_01039	B_10_01504	B_11_01639	B_12_01568	B_13_01657	B_14_01081	B_15_02345	B_16_01801	B_17_01414	B_18_00982	B_19_01450	B_20_00596	B_21_00949	B_23_00801	B_24_00802	B_25_00484	B_26_00806	B_27_01377	B_29_01357	B_30_00996	B_31_00932	B_32_00620	B_33_00555	B_34_01903	B_35_01519	B_36_01443	B_38_00321	B_39_00295	B_4_01027	B_40_00059	B_41_00439	B_42_00546	B_43_00203	B_44_00523	B_45_00755	B_46_00270
group_7098		hypothetical protein	78	78	1	32	4281				1058	1058	1058	B_1_01319	B_10_01138	B_11_01393	B_12_00131	B_13_01567	B_14_01319	B_15_01251	B_16_01408	B_17_01616	B_18_01640	B_19_01652	B_20_00062	B_21_00296	B_23_00080	B_24_00080	B_25_00301	B_26_00087	B_27_00741	B_29_00143	B_30_00296	B_31_00080	B_32_00085	B_33_00312	B_34_00578	B_35_00291	B_36_00565	B_38_01421	B_39_01468	B_4_01326	B_40_01507	B_41_01048	B_42_01404	B_43_00957	B_44_01142	B_45_01616	B_46_01295
[truncated: 6,324 more rows]
[truncated: 42 more columns]
