# Supplementary material for: Succession of Bifidobacterium longum Strains in Response to a Changing Early Life Nutritional Environment Reveals Dietary Substrate Adaptations
Source: iScience. 2020 Jul 15;23(8):101368. doi: 10.1016/j.isci.2020.101368 (PMC7390879; doi:10.1016/j.isci.2020.101368)
Supplement: Table S9. Summary of Enzyme Classes Identified in all B. longum Isolates, as well as in Specific Groups: B. longum across All Dietary Phases, B. longum Pre-weaning, B. longum Post-weaning and B. infantis (Separate Tabs), Related to Figure 4 [file mmc10.xlsx]

## Sheet: Summary_all
Table S9. Summary of enzyme classes identified in all B. longum isolates, as well as in specific groups: B. longum across all dietary phases, B. longum pre-weaning, B. longum post-weaning and B. infantis (separate tabs). Related to Figure 4.
Enzyme class	Name	GH family	ID=B_1	ID=B_10	ID=B_11	ID=B_12	ID=B_13	ID=B_14	ID=B_15	ID=B_16	ID=B_17	ID=B_18	ID=B_19	ID=B_20	ID=B_21	ID=B_23	ID=B_24	ID=B_25	ID=B_26	ID=B_27	ID=B_29	ID=B_30	ID=B_31	ID=B_32	ID=B_33	ID=B_34	ID=B_35	ID=B_36	ID=B_38	ID=B_39	ID=B_4	ID=B_40	ID=B_41	ID=B_42	ID=B_43	ID=B_44	ID=B_45	ID=B_46	ID=B_48	ID=B_5	ID=B_50	ID=B_52	ID=B_53	ID=B_54	ID=B_55	ID=B_56	ID=B_57	ID=B_58	ID=B_59
eC_number=3.2.1.55	Non-reducing end alpha-L-arabinofuranosidase	GH43, GH51	8	1	1	1	1	8	1	1	1	1	1	7	7	7	7	7	7	7	7	7	7	7	7	8	7	7	10	10	8	10	8	8	8	8	10	8	8	8	10	10	7	10	1	8	8	7	8
eC_number=3.2.1.-	Hydrolases		4	2	2	2	2	4	3	2	3	3	3	5	5	5	5	5	5	5	5	5	5	5	5	4	4	4	5	4	4	4	5	5	5	5	5	5	5	4	4	4	4	4	3	4	4	3	4
eC_number=3.2.1.23	Beta-galactosidase	GH2, GH42	3	3	3	3	3	3	3	3	4	4	4	3	3	3	3	3	3	3	3	3	3	3	3	3	3	3	3	4	3	4	3	3	3	3	3	3	3	3	3	3	3	4	3	4	4	3	4
eC_number=3.2.1.10	Oligo-1,6-glucosidase	GH13	2	2	2	2	2	2	2	2	2	2	2	4	4	4	4	4	4	4	4	4	4	4	4	2	3	3	3	2	2	2	3	3	3	3	2	3	3	2	3	3	3	2	2	2	2	2	2
eC_number=3.2.1.52	Beta-N-acetylhexosaminidase	GH3, GH20	2	3	3	3	3	2	3	3	3	3	3	2	2	2	2	2	2	2	2	2	2	2	2	2	2	2	2	2	2	2	2	2	2	2	2	2	2	2	2	2	2	2	2	2	2	2	2
eC_number=3.2.1.185	Non-reducing end beta-L-arabinofuranosidase	GH127, GH146	3	0	0	0	0	3	0	0	0	0	0	3	3	3	3	3	3	3	3	3	3	3	3	2	3	3	2	3	3	3	2	2	2	2	3	2	2	3	2	2	3	3	0	2	2	2	2
eC_number=2.4.1.25	4-alpha-glucanotransferase	GH77	2	2	2	2	2	2	2	2	2	2	2	2	2	2	2	2	2	2	2	2	2	2	2	2	2	2	2	2	2	2	2	2	2	2	2	2	2	2	2	2	2	2	2	2	2	2	2
eC_number=3.2.1.187	Beta-L-arabinobiosidase	GH43, GH121, GH136	2	0	0	0	0	2	0	0	0	0	0	2	2	2	2	2	2	2	2	2	2	2	2	3	3	3	2	3	2	3	2	2	2	2	2	2	2	2	3	3	3	3	0	2	2	3	2
eC_number=3.2.1.21	Beta-glucosidase	GH3	1	0	0	0	0	1	0	0	1	1	1	2	2	2	2	2	2	2	2	2	2	2	2	2	1	1	2	1	1	1	2	2	2	2	1	2	2	1	1	1	1	1	1	2	2	2	2
eC_number=3.2.1.22	Alpha-galactosidase	GH36	1	1	1	1	1	1	1	1	1	1	1	2	2	2	2	2	2	2	2	2	2	2	2	1	1	1	2	1	1	1	1	1	1	1	1	1	1	1	1	1	1	1	1	2	2	2	2
eC_number=3.2.1.99	Endo-1,5-alpha-L-arabinanase	GH43	2	0	0	0	0	2	0	0	0	0	0	0	0	0	0	0	0	0	0	0	0	0	0	2	2	2	2	2	2	2	2	2	2	2	2	2	2	2	2	2	2	2	0	2	2	2	2
eC_number=2.4.1.18	1,4-alpha-glucan branching enzyme	GH13	1	1	1	1	1	1	1	1	1	1	1	1	1	1	1	1	1	1	1	1	1	1	1	1	1	1	1	1	1	1	1	1	1	1	1	1	1	1	1	1	1	1	1	1	1	1	1
eC_number=3.2.1.26	Beta-fructofuranosidase	GH32	1	1	1	1	1	1	1	1	1	1	1	1	1	1	1	1	1	1	1	1	1	1	1	1	1	1	1	1	1	1	1	1	1	1	1	1	1	1	1	1	1	1	1	1	1	1	1
eC_number=3.2.1.4	Cellulase	GH5	1	1	1	1	1	1	1	1	1	1	1	1	1	1	1	1	1	1	1	1	1	1	1	1	1	1	1	1	1	1	1	1	1	1	1	1	1	1	1	1	1	1	1	1	1	1	1
eC_number=3.2.1.54	Cyclomaltodextrinase	GH13	1	1	1	1	1	1	1	1	1	1	1	1	1	1	1	1	1	1	1	1	1	1	1	1	1	1	1	1	1	1	1	1	1	1	1	1	1	1	1	1	1	1	1	1	1	1	1
eC_number=2.4.1.211	Lacto-N-biose phosphorylase	GH112	1	1	1	1	1	1	1	1	1	1	1	1	1	1	1	1	1	1	1	1	1	1	1	1	1	1	1	1	1	1	1	1	1	1	1	1	1	1	1	1	1	1	1	1	1	1	1
eC_number=2.4.99.16	Starch synthase (maltosyl-transferring)	GH13	1	1	1	1	1	1	1	1	1	1	1	1	1	1	1	1	1	1	1	1	1	1	1	1	1	1	1	1	1	1	1	1	1	1	1	1	1	1	1	1	1	1	1	1	1	1	1
eC_number=2.4.1.7	Sucrose phosphorylase	GH13	1	1	1	1	1	1	1	1	1	1	1	1	1	1	1	1	1	1	1	1	1	1	1	1	1	1	1	1	1	1	1	1	1	1	1	1	1	1	1	1	1	1	1	1	1	1	1
eC_number=2.4.1.161	Oligosaccharide 4-alpha-D-glucosyltransferase	GH31	1	1	1	1	1	1	0	1	0	0	0	1	1	1	1	1	1	1	1	1	1	1	1	1	2	2	1	1	1	1	0	0	0	0	1	0	0	1	1	1	2	1	0	1	1	1	1
eC_number=3.2.1.170	Mannosylglycerate hydrolase	GH38	0	2	2	2	2	0	1	2	2	2	2	1	1	1	1	1	1	1	1	1	1	1	1	1	2	2	1	0	0	0	1	1	1	1	0	1	1	0	0	0	2	0	0	1	1	1	1
eC_number=3.2.1.177	Alpha-xylosidase	GH31	1	0	0	0	0	1	1	0	1	1	1	1	1	1	1	1	1	1	1	1	1	1	1	1	0	0	1	1	1	1	1	1	1	1	1	1	1	1	1	1	0	1	0	2	2	1	2
eC_number=3.2.1.97	Endo-alpha-N-acetylgalactosaminidase	GH101	1	0	0	0	0	1	0	0	0	0	0	1	1	1	1	1	1	1	1	1	1	1	1	1	1	1	1	1	1	1	1	1	1	1	1	1	1	1	1	1	1	1	0	1	1	1	1
eC_number=3.2.1.89	Arabinogalactan endo-beta-1,4-galactanase	GH53	1	0	0	0	0	1	0	0	0	0	0	1	1	1	1	1	1	1	1	1	1	1	1	0	0	0	1	1	1	1	1	1	1	1	1	1	1	1	1	1	0	1	0	1	1	1	1
eC_number=4.2.2.25	Gellan lyase	GH43	1	0	0	0	0	1	0	0	0	0	0	1	1	1	1	1	1	1	1	1	1	1	1	0	1	1	1	0	1	0	1	1	1	1	0	1	1	1	1	1	1	0	0	1	1	1	1
eC_number=3.2.1.93	Trehalose-6-phosphate hydrolase	GH13	1	0	0	0	0	1	0	0	1	1	1	1	1	1	1	1	1	1	1	1	1	1	1	1	0	0	1	0	1	0	1	1	1	1	0	1	1	1	1	1	0	0	0	0	0	1	0
eC_number=3.2.1.17	Lysozyme	GH25	0	1	1	1	1	0	3	1	0	0	0	0	0	0	0	0	0	0	0	0	0	0	0	0	2	2	0	0	0	0	1	1	1	1	0	1	1	0	0	0	2	0	0	1	1	0	1
eC_number=3.2.1.37	Xylan 1,4-beta-xylosidase	GH43	1	0	0	0	0	1	0	0	1	1	1	0	0	0	0	0	0	0	0	0	0	0	0	1	0	0	0	0	1	0	1	1	1	1	0	1	1	1	1	1	0	0	0	1	1	0	1
eC_number=3.2.1.18	Exo-alpha-sialidase	GH33	0	2	2	2	2	0	1	2	2	2	2	0	0	0	0	0	0	0	0	0	0	0	0	0	0	0	0	0	0	0	0	0	0	0	0	0	0	0	0	0	0	0	2	0	0	0	0
eC_number=4.2.2.-	Lyases		0	0	0	0	0	0	0	0	0	0	0	0	0	0	0	0	0	0	0	0	0	0	0	0	0	0	0	1	0	1	0	0	0	0	1	0	0	0	1	1	0	1	0	1	1	0	1
eC_number=1.1.1.18	Inositol 2-dehydrogenase	GH109	0	0	0	0	0	0	0	0	1	1	1	0	0	0	0	0	0	0	0	0	0	0	0	0	0	0	0	0	0	0	0	0	0	0	0	0	0	0	0	0	0	0	1	0	0	0	0
eC_number=2.4.1.230	Kojibiose phosphorylase	GH65	0	0	0	0	0	0	0	0	0	0	0	0	0	0	0	0	0	0	0	0	0	0	0	0	0	0	0	0	0	0	0	0	0	0	0	0	0	0	0	0	0	0	0	1	1	0	1
eC_number=3.2.1.165	Exo-1,4-beta-D-glucosaminidase	GH2	0	0	0	0	0	0	0	0	1	1	1	0	0	0	0	0	0	0	0	0	0	0	0	0	0	0	0	0	0	0	0	0	0	0	0	0	0	0	0	0	0	0	0	0	0	0	0
			44	27	27	27	27	44	28	27	33	33	33	46	46	46	46	46	46	46	46	46	46	46	46	44	46	46	49	46	44	46	47	47	47	47	45	47	47	44	48	48	46	46	25	50	50	44	50
[truncated: 29 more columns]

## Sheet: B.longum
Enzyme class	Name	GH family	ID=B_1	ID=B_4	ID=B_5	ID=B_6	ID=B_7	ID=B_14	ID=B_20	ID=B_21	ID=B_23	ID=B_24	ID=B_25	ID=B_26	ID=B_27	ID=B_29	ID=B_30	ID=B_31	ID=B_32	ID=B_33	ID=B_34	ID=B_35	ID=B_36	ID=B_38	ID=B_53	ID=B_77	ID=B_79	ID=B_80	ID=B_39	ID=B_40	ID=B_41	ID=B_42	ID=B_43	ID=B_44	ID=B_45	ID=B_46	ID=B_48	ID=B_50	ID=B_52	ID=B_54	ID=B_56	ID=B_57	ID=B_58	ID=B_59	ID=B_60	ID=B_61	ID=B_62	ID=B_63	ID=B_64
eC_number=3.2.1.55	Non-reducing end alpha-L-arabinofuranosidase	GH43, GH51	8	8	8	8	8	8	7	7	7	7	7	7	7	7	7	7	7	7	8	7	7	10	7	7	7	4	10	10	8	8	8	8	10	8	8	10	10	10	8	8	7	8	8	7	7	10	10
eC_number=3.2.1.-	Hydrolases		4	4	4	4	4	4	5	5	5	5	5	5	5	5	5	5	5	5	4	4	4	5	4	4	4	4	4	4	5	5	5	5	5	5	5	4	4	4	4	4	3	4	4	3	3	4	4
eC_number=3.2.1.23	Beta-galactosidase	GH2, GH42	3	3	3	3	3	3	3	3	3	3	3	3	3	3	3	3	3	3	3	3	3	3	3	3	3	3	4	4	3	3	3	3	3	3	3	3	3	4	4	4	3	4	4	3	3	3	3
eC_number=3.2.1.10	Oligo-1,6-glucosidase	GH13	2	2	2	2	2	2	4	4	4	4	4	4	4	4	4	4	4	4	2	3	3	3	3	3	2	3	2	2	3	3	3	3	2	3	3	3	3	2	2	2	2	2	2	2	2	3	3
eC_number=3.2.1.52	Beta-N-acetylhexosaminidase	GH3, GH20	2	2	2	2	2	2	2	2	2	2	2	2	2	2	2	2	2	2	2	2	2	2	2	2	2	2	2	2	2	2	2	2	2	2	2	2	2	2	2	2	2	2	2	2	2	2	2
eC_number=3.2.1.185	Non-reducing end beta-L-arabinofuranosidase	GH127, GH146	3	3	3	3	3	3	3	3	3	3	3	3	3	3	3	3	3	3	2	3	3	2	3	3	3	3	3	3	2	2	2	2	3	2	2	2	2	3	2	2	2	2	2	2	2	2	2
eC_number=2.4.1.25	4-alpha-glucanotransferase	GH77	2	2	2	2	2	2	2	2	2	2	2	2	2	2	2	2	2	2	2	2	2	2	2	2	2	2	2	2	2	2	2	2	2	2	2	2	2	2	2	2	2	2	2	2	2	2	2
eC_number=3.2.1.187	Beta-L-arabinobiosidase	GH43, GH121, GH136	2	2	2	2	2	2	2	2	2	2	2	2	2	2	2	2	2	2	3	3	3	2	3	3	3	3	3	3	2	2	2	2	2	2	2	3	3	3	2	2	3	2	2	2	2	3	3
eC_number=3.2.1.21	Beta-glucosidase	GH3	1	1	1	1	1	1	2	2	2	2	2	2	2	2	2	2	2	2	2	1	1	2	1	1	1	1	1	1	2	2	2	2	1	2	2	1	1	1	2	2	2	2	2	4	4	1	1
eC_number=3.2.1.22	Alpha-galactosidase	GH36	1	1	1	1	1	1	2	2	2	2	2	2	2	2	2	2	2	2	1	1	1	2	1	1	1	1	1	1	1	1	1	1	1	1	1	1	1	1	2	2	2	2	2	2	2	1	1
eC_number=3.2.1.99	Endo-1,5-alpha-L-arabinanase	GH43	2	2	2	2	2	2	0	0	0	0	0	0	0	0	0	0	0	0	2	2	2	2	2	2	2	0	2	2	2	2	2	2	2	2	2	2	2	2	2	2	2	2	2	0	0	2	2
eC_number=2.4.1.18	1,4-alpha-glucan branching enzyme	GH13	1	1	1	1	1	1	1	1	1	1	1	1	1	1	1	1	1	1	1	1	1	1	1	1	1	1	1	1	1	1	1	1	1	1	1	1	1	1	1	1	1	1	1	1	1	1	1
eC_number=2.4.1.211	Lacto-N-biose phosphorylase	GH112	1	1	1	1	1	1	1	1	1	1	1	1	1	1	1	1	1	1	1	1	1	1	1	1	1	1	1	1	1	1	1	1	1	1	1	1	1	1	1	1	1	1	1	1	1	1	1
eC_number=2.4.1.7	Sucrose phosphorylase	GH13	1	1	1	1	1	1	1	1	1	1	1	1	1	1	1	1	1	1	1	1	1	1	1	1	1	1	1	1	1	1	1	1	1	1	1	1	1	1	1	1	1	1	1	1	1	1	1
eC_number=2.4.99.16	Starch synthase (maltosyl-transferring)	GH13	1	1	1	1	1	1	1	1	1	1	1	1	1	1	1	1	1	1	1	1	1	1	1	1	1	1	1	1	1	1	1	1	1	1	1	1	1	1	1	1	1	1	1	1	1	1	1
eC_number=3.2.1.26	Beta-fructofuranosidase	GH32	1	1	1	1	1	1	1	1	1	1	1	1	1	1	1	1	1	1	1	1	1	1	1	1	1	1	1	1	1	1	1	1	1	1	1	1	1	1	1	1	1	1	1	1	1	1	1
eC_number=3.2.1.4	Cellulase	GH5	1	1	1	1	1	1	1	1	1	1	1	1	1	1	1	1	1	1	1	1	1	1	1	1	1	1	1	1	1	1	1	1	1	1	1	1	1	1	1	1	1	1	1	1	1	1	1
eC_number=3.2.1.54	Cyclomaltodextrinase	GH13	1	1	1	1	1	1	1	1	1	1	1	1	1	1	1	1	1	1	1	1	1	1	1	1	1	1	1	1	1	1	1	1	1	1	1	1	1	1	1	1	1	1	1	1	1	1	1
eC_number=2.4.1.161	Oligosaccharide 4-alpha-D-glucosyltransferase	GH31	1	1	1	1	1	1	1	1	1	1	1	1	1	1	1	1	1	1	1	2	2	1	2	2	2	2	1	1	0	0	0	0	1	0	0	1	1	1	1	1	1	1	1	1	1	1	1
eC_number=3.2.1.170	Mannosylglycerate hydrolase	GH38	0	0	0	0	0	0	1	1	1	1	1	1	1	1	1	1	1	1	1	2	2	1	2	2	2	2	0	0	1	1	1	1	0	1	1	0	0	0	1	1	1	1	1	1	1	0	0
eC_number=3.2.1.177	Alpha-xylosidase	GH31	1	1	1	1	1	1	1	1	1	1	1	1	1	1	1	1	1	1	1	0	0	1	0	0	0	0	1	1	1	1	1	1	1	1	1	1	1	1	2	2	1	2	2	1	1	1	1
eC_number=3.2.1.97	Endo-alpha-N-acetylgalactosaminidase	GH101	1	1	1	1	1	1	1	1	1	1	1	1	1	1	1	1	1	1	1	1	1	1	1	1	1	1	1	1	1	1	1	1	1	1	1	1	1	1	1	1	1	1	1	1	1	1	1
eC_number=3.2.1.89	Arabinogalactan endo-beta-1,4-galactanase	GH53	1	1	1	1	1	1	1	1	1	1	1	1	1	1	1	1	1	1	0	0	0	1	0	0	0	0	1	1	1	1	1	1	1	1	1	1	1	1	1	1	1	1	1	1	1	1	1
eC_number=4.2.2.25	Gellan lyase	GH43	1	1	1	1	1	1	1	1	1	1	1	1	1	1	1	1	1	1	0	1	1	1	1	1	1	1	0	0	1	1	1	1	0	1	1	1	1	0	1	1	1	1	1	1	1	1	1
eC_number=3.2.1.93	Trehalose-6-phosphate hydrolase	GH13	1	1	1	1	1	1	1	1	1	1	1	1	1	1	1	1	1	1	1	0	0	1	0	0	0	0	0	0	1	1	1	1	0	1	1	1	1	0	0	0	1	0	0	1	1	1	1
eC_number=3.2.1.17	Lysozyme	GH25	0	0	0	0	0	0	0	0	0	0	0	0	0	0	0	0	0	0	0	2	2	0	2	2	2	2	0	0	1	1	1	1	0	1	1	0	0	0	1	1	0	1	1	0	0	0	0
eC_number=3.2.1.37	Xylan 1,4-beta-xylosidase	GH43	1	1	1	1	1	1	0	0	0	0	0	0	0	0	0	0	0	0	1	0	0	0	0	0	0	0	0	0	1	1	1	1	0	1	1	1	1	0	1	1	0	1	1	1	1	1	1
eC_number=3.2.1.18	Exo-alpha-sialidase	GH33	0	0	0	0	0	0	0	0	0	0	0	0	0	0	0	0	0	0	0	0	0	0	0	0	0	0	0	0	0	0	0	0	0	0	0	0	0	0	0	0	0	0	0	0	0	0	0
eC_number=4.2.2.-	Lyases		0	0	0	0	0	0	0	0	0	0	0	0	0	0	0	0	0	0	0	0	0	0	0	0	0	0	1	1	0	0	0	0	1	0	0	1	1	1	1	1	0	1	1	0	0	1	1
eC_number=1.1.1.18	Inositol 2-dehydrogenase	GH109	0	0	0	0	0	0	0	0	0	0	0	0	0	0	0	0	0	0	0	0	0	0	0	0	0	0	0	0	0	0	0	0	0	0	0	0	0	0	0	0	0	0	0	0	0	0	0
eC_number=2.4.1.230	Kojibiose phosphorylase	GH65	0	0	0	0	0	0	0	0	0	0	0	0	0	0	0	0	0	0	0	0	0	0	0	0	0	0	0	0	0	0	0	0	0	0	0	0	0	0	1	1	0	1	1	0	0	0	0
eC_number=3.2.1.165	Exo-1,4-beta-D-glucosaminidase	GH2	0	0	0	0	0	0	0	0	0	0	0	0	0	0	0	0	0	0	0	0	0	0	0	0	0	0	0	0	0	0	0	0	0	0	0	0	0	0	0	0	0	0	0	0	0	0	0
			44	44	44	44	44	44	46	46	46	46	46	46	46	46	46	46	46	46	44	46	46	49	46	46	45	41	46	46	47	47	47	47	45	47	47	48	48	46	50	50	44	50	50	44	44	48	48
				breast-fed strains
				formula-fed strains
[truncated: 19 more columns]

## Sheet: B. longum_pre_weaning
Enzyme class	Name	GH family	ID=B_1	ID=B_20	ID=B_21	ID=B_30	ID=B_31	ID=B_32	ID=B_35	ID=B_36	ID=B_39	ID=B_54	ID=B_68	ID=B_76		Pre-weaning/bfavg		Pre-weaning/ffavg		t-test
eC_number=3.2.1.55	Non-reducing end alpha-L-arabinofuranosidase	GH43, GH51	8	7	7	7	7	7	7	7	10	10	8	10		7.125		9.5		9.75152e-05
eC_number=3.2.1.-	Hydrolases		4	5	5	5	5	5	4	4	4	4	4	5		4.625		4.25		0.259573
eC_number=3.2.1.23	Beta-galactosidase	GH2, GH42	3	3	3	3	3	3	3	3	4	4	3	3		3		3.5		0.0273229
eC_number=3.2.1.10	Oligo-1,6-glucosidase	GH13	2	4	4	4	4	4	3	3	2	2	2	2		3.5		2		0.00309409
eC_number=3.2.1.52	Beta-N-acetylhexosaminidase	GH3, GH20	2	2	2	2	2	2	2	2	2	2	2	2		2		2		#DIV/0!
eC_number=3.2.1.185	Non-reducing end beta-L-arabinofuranosidase	GH127, GH146	3	3	3	3	3	3	3	3	3	3	3	3		3		3		#DIV/0!
eC_number=2.4.1.25	4-alpha-glucanotransferase	GH77	2	2	2	2	2	2	2	2	2	2	2	2		2		2		#DIV/0!
eC_number=3.2.1.187	Beta-L-arabinobiosidase	GH43, GH121, GH136	2	2	2	2	2	2	3	3	3	3	3	2		2.25		2.75		0.115925
eC_number=3.2.1.21	Beta-glucosidase	GH3	1	2	2	2	2	2	1	1	1	1	2	1		1.625		1.25		0.259573
eC_number=3.2.1.22	Alpha-galactosidase	GH36	1	2	2	2	2	2	1	1	1	1	1	1		1.625		1		0.0401567
eC_number=3.2.1.99	Endo-1,5-alpha-L-arabinanase	GH43	2	0	0	0	0	0	2	2	2	2	0	2		0.75		1.5		0.259573
eC_number=2.4.1.18	1,4-alpha-glucan branching enzyme	GH13	1	1	1	1	1	1	1	1	1	1	1	1		1		1		#DIV/0!
eC_number=2.4.1.211	Lacto-N-biose phosphorylase	GH112	1	1	1	1	1	1	1	1	1	1	1	1		1		1		#DIV/0!
eC_number=2.4.1.7	Sucrose phosphorylase	GH13	1	1	1	1	1	1	1	1	1	1	1	1		1		1		#DIV/0!
eC_number=2.4.99.16	Starch synthase (maltosyl-transferring)	GH13	1	1	1	1	1	1	1	1	1	1	1	1		1		1		#DIV/0!
eC_number=3.2.1.26	Beta-fructofuranosidase	GH32	1	1	1	1	1	1	1	1	1	1	1	1		1		1		#DIV/0!
eC_number=3.2.1.4	Cellulase	GH5	1	1	1	1	1	1	1	1	1	1	1	1		1		1		#DIV/0!
eC_number=3.2.1.54	Cyclomaltodextrinase	GH13	1	1	1	1	1	1	1	1	1	1	1	1		1		1		#DIV/0!
eC_number=2.4.1.161	Oligosaccharide 4-alpha-D-glucosyltransferase	GH31	1	1	1	1	1	1	2	2	1	1	1	1		1.25		1		0.316643
eC_number=3.2.1.170	Mannosylglycerate hydrolase	GH38	0	1	1	1	1	1	2	2	0	0	1	0		1.125		0.25		0.0390618
eC_number=3.2.1.177	Alpha-xylosidase	GH31	1	1	1	1	1	1	0	0	1	1	1	1		0.75		1		0.316643
eC_number=3.2.1.97	Endo-alpha-N-acetylgalactosaminidase	GH101	1	1	1	1	1	1	1	1	1	1	1	1		1		1		#DIV/0!
eC_number=3.2.1.89	Arabinogalactan endo-beta-1,4-galactanase	GH53	1	1	1	1	1	1	0	0	1	1	1	1		0.75		1		0.316643
eC_number=4.2.2.25	Gellan lyase	GH43	1	1	1	1	1	1	1	1	0	0	1	0		1		0.25		0.00119347
eC_number=3.2.1.93	Trehalose-6-phosphate hydrolase	GH13	1	1	1	1	1	1	0	0	0	0	0	0		0.75		0		0.0101196
eC_number=3.2.1.17	Lysozyme	GH25	0	0	0	0	0	0	2	2	0	0	1	0		0.5		0.25		0.629999
eC_number=3.2.1.37	Xylan 1,4-beta-xylosidase	GH43	1	0	0	0	0	0	0	0	0	0	1	0		0.125		0.25		0.623574
eC_number=3.2.1.18	Exo-alpha-sialidase	GH33	0	0	0	0	0	0	0	0	0	0	0	0		0		0		#DIV/0!
eC_number=4.2.2.-	Lyases		0	0	0	0	0	0	0	0	1	1	1	1		0		1		#DIV/0!
eC_number=1.1.1.18	Inositol 2-dehydrogenase	GH109	0	0	0	0	0	0	0	0	0	0	0	0		0		0		#DIV/0!
eC_number=2.4.1.230	Kojibiose phosphorylase	GH65	0	0	0	0	0	0	0	0	0	0	0	0		0		0		#DIV/0!
eC_number=3.2.1.165	Exo-1,4-beta-D-glucosaminidase	GH2	0	0	0	0	0	0	0	0	0	0	0	0		0		0		#DIV/0!
			44	46	46	46	46	46	46	46	46	46	46	45
				breast-fed strains
				formula-fed strains

## Sheet: B. longum_post_weaning
Enzyme class	Name	GH family	ID=B_27	ID=B_29	ID=B_34	ID=B_38	ID=B_45	ID=B_46	ID=B_48	ID=B_61	ID=B_62	ID=B_66	ID=B_67	ID=B_73	ID=B_74	ID=B_75		Post-weaning/bfavg		Pos-weaning/ffavg		t-test
eC_number=3.2.1.55	Non-reducing end alpha-L-arabinofuranosidase	GH43, GH51	7	7	8	10	10	8	8	7	7	10	10	11	11	12		8		9.4		0.187514
eC_number=3.2.1.-	Hydrolases		5	5	4	5	5	5	5	3	3	4	4	4	4	4		4.75		4.1		0.135314
eC_number=3.2.1.23	Beta-galactosidase	GH2, GH42	3	3	3	3	3	3	3	3	3	3	3	4	3	3		3		3.1		0.548627
eC_number=3.2.1.10	Oligo-1,6-glucosidase	GH13	4	4	2	3	2	3	3	2	2	3	3	3	2	1		3.25		2.4		0.0873631
eC_number=3.2.1.52	Beta-N-acetylhexosaminidase	GH3, GH20	2	2	2	2	2	2	2	2	2	2	2	2	2	2		2		2		#DIV/0!
eC_number=3.2.1.185	Non-reducing end beta-L-arabinofuranosidase	GH127, GH146	3	3	2	2	3	2	2	2	2	2	2	2	2	2		2.5		2.1		0.115037
eC_number=2.4.1.25	4-alpha-glucanotransferase	GH77	2	2	2	2	2	2	2	2	2	2	2	2	2	2		2		2		#DIV/0!
eC_number=3.2.1.187	Beta-L-arabinobiosidase	GH43, GH121, GH136	2	2	3	2	2	2	2	2	2	3	3	2	3	3		2.25		2.4		0.629627
eC_number=3.2.1.21	Beta-glucosidase	GH3	2	2	2	2	1	2	2	4	4	1	1	4	3	1		2		2.3		0.669315
eC_number=3.2.1.22	Alpha-galactosidase	GH36	2	2	1	2	1	1	1	2	2	1	1	1	1	1		1.75		1.2		0.0574629
eC_number=3.2.1.99	Endo-1,5-alpha-L-arabinanase	GH43	0	0	2	2	2	2	2	0	0	2	2	2	2	2		1		1.6		0.297367
eC_number=2.4.1.18	1,4-alpha-glucan branching enzyme	GH13	1	1	1	1	1	1	1	1	1	1	1	1	1	1		1		1		#DIV/0!
eC_number=2.4.1.211	Lacto-N-biose phosphorylase	GH112	1	1	1	1	1	1	1	1	1	1	1	1	1	1		1		1		#DIV/0!
eC_number=2.4.1.7	Sucrose phosphorylase	GH13	1	1	1	1	1	1	1	1	1	1	1	1	1	1		1		1		#DIV/0!
eC_number=2.4.99.16	Starch synthase (maltosyl-transferring)	GH13	1	1	1	1	1	1	1	1	1	1	1	1	1	1		1		1		#DIV/0!
eC_number=3.2.1.26	Beta-fructofuranosidase	GH32	1	1	1	1	1	1	1	1	1	1	1	1	1	1		1		1		#DIV/0!
eC_number=3.2.1.4	Cellulase	GH5	1	1	1	1	1	1	1	1	1	1	1	1	1	1		1		1		#DIV/0!
eC_number=3.2.1.54	Cyclomaltodextrinase	GH13	1	1	1	1	1	1	1	1	1	1	1	1	1	1		1		1		#DIV/0!
eC_number=2.4.1.161	Oligosaccharide 4-alpha-D-glucosyltransferase	GH31	1	1	1	1	1	0	0	1	1	1	1	1	1	2		1		0.9		0.736916
eC_number=3.2.1.170	Mannosylglycerate hydrolase	GH38	1	1	1	1	0	1	1	1	1	0	0	1	0	0		1		0.5		0.0888297
eC_number=3.2.1.177	Alpha-xylosidase	GH31	1	1	1	1	1	1	1	1	1	1	1	1	1	1		1		1		#DIV/0!
eC_number=3.2.1.97	Endo-alpha-N-acetylgalactosaminidase	GH101	1	1	1	1	1	1	1	1	1	1	1	1	1	1		1		1		#DIV/0!
eC_number=3.2.1.89	Arabinogalactan endo-beta-1,4-galactanase	GH53	1	1	0	1	1	1	1	1	1	1	1	1	1	1		0.75		1		0.116756
eC_number=4.2.2.25	Gellan lyase	GH43	1	1	0	1	0	1	1	1	1	1	1	1	1	1		0.75		0.9		0.507114
eC_number=3.2.1.93	Trehalose-6-phosphate hydrolase	GH13	1	1	1	1	0	1	1	1	1	1	1	1	1	1		1		0.9		0.548627
eC_number=3.2.1.17	Lysozyme	GH25	0	0	0	0	0	1	1	0	0	0	0	0	0	0		0		0.2		0.372784
eC_number=3.2.1.37	Xylan 1,4-beta-xylosidase	GH43	0	0	1	0	0	1	1	1	1	1	1	0	0	1		0.25		0.7		0.144544
eC_number=3.2.1.18	Exo-alpha-sialidase	GH33	0	0	0	0	0	0	0	0	0	0	0	0	0	0		0		0		#DIV/0!
eC_number=4.2.2.-	Lyases		0	0	0	0	1	0	0	0	0	1	1	0	0	0		0		0.3		0.248769
eC_number=1.1.1.18	Inositol 2-dehydrogenase	GH109	0	0	0	0	0	0	0	0	0	0	0	0	0	0		0		0		#DIV/0!
eC_number=2.4.1.230	Kojibiose phosphorylase	GH65	0	0	0	0	0	0	0	0	0	0	0	0	0	0		0		0		#DIV/0!
eC_number=3.2.1.165	Exo-1,4-beta-D-glucosaminidase	GH2	0	0	0	0	0	0	0	0	0	0	0	0	0	0		0		0
			46	46	44	49	45	47	47	44	44	48	48	51	48	48
				breast-fed strains
				formula-fed strains

## Sheet: B. infantis
Enzyme class	Name	GH family	ID=B_8	ID=B_9	ID=B_10	ID=B_11	ID=B_12	ID=B_13	ID=B_15	ID=B_16	ID=B_17	ID=B_18	ID=B_19	ID=B_55	ID=B_78		Total
eC_number=3.2.1.23	Beta-galactosidase	GH2, GH42	3	3	3	3	3	3	3	3	4	4	4	3	3		42
eC_number=3.2.1.52	Beta-N-acetylhexosaminidase	GH3, GH20	3	3	3	3	3	3	3	3	3	3	3	2	2		37
eC_number=3.2.1.-	Hydrolases		2	2	2	2	2	2	3	2	3	3	3	3	3		32
eC_number=2.4.1.25	4-alpha-glucanotransferase	GH77	2	2	2	2	2	2	2	2	2	2	2	2	2		26
eC_number=3.2.1.10	Oligo-1,6-glucosidase	GH13	2	2	2	2	2	2	2	2	2	2	2	2	2		26
eC_number=3.2.1.18	Exo-alpha-sialidase	GH33	2	2	2	2	2	2	1	2	2	2	2	2	2		25
eC_number=3.2.1.170	Mannosylglycerate hydrolase	GH38	2	2	2	2	2	2	1	2	2	2	2	0	0		21
eC_number=2.4.1.18	1,4-alpha-glucan branching enzyme	GH13	1	1	1	1	1	1	1	1	1	1	1	1	1		13
eC_number=3.2.1.22	Alpha-galactosidase	GH36	1	1	1	1	1	1	1	1	1	1	1	1	1		13
eC_number=3.2.1.26	Beta-fructofuranosidase	GH32	1	1	1	1	1	1	1	1	1	1	1	1	1		13
eC_number=3.2.1.4	Cellulase	GH5	1	1	1	1	1	1	1	1	1	1	1	1	1		13
eC_number=3.2.1.54	Cyclomaltodextrinase	GH13	1	1	1	1	1	1	1	1	1	1	1	1	1		13
eC_number=2.4.1.211	Lacto-N-biose phosphorylase	GH112	1	1	1	1	1	1	1	1	1	1	1	1	1		13
eC_number=3.2.1.55	Non-reducing end alpha-L-arabinofuranosidase	GH43, GH51	1	1	1	1	1	1	1	1	1	1	1	1	1		13
eC_number=2.4.99.16	Starch synthase (maltosyl-transferring)	GH13	1	1	1	1	1	1	1	1	1	1	1	1	1		13
eC_number=2.4.1.7	Sucrose phosphorylase	GH13	1	1	1	1	1	1	1	1	1	1	1	1	1		13
eC_number=3.2.1.17	Lysozyme	GH25	1	1	1	1	1	1	3	1	0	0	0	0	0		10
eC_number=2.4.1.161	Oligosaccharide 4-alpha-D-glucosyltransferase	GH31	1	1	1	1	1	1	0	1	0	0	0	0	0		7
eC_number=3.2.1.21	Beta-glucosidase	GH3	0	0	0	0	0	0	0	0	1	1	1	1	1		5
eC_number=1.1.1.18	Inositol 2-dehydrogenase	GH109	0	0	0	0	0	0	0	0	1	1	1	1	1		5
eC_number=3.2.1.177	Alpha-xylosidase	GH31	0	0	0	0	0	0	1	0	1	1	1	0	0		4
eC_number=3.2.1.165	Exo-1,4-beta-D-glucosaminidase	GH2	0	0	0	0	0	0	0	0	1	1	1	0	0		3
eC_number=3.2.1.93	Trehalose-6-phosphate hydrolase	GH13	0	0	0	0	0	0	0	0	1	1	1	0	0		3
eC_number=3.2.1.37	Xylan 1,4-beta-xylosidase	GH43	0	0	0	0	0	0	0	0	1	1	1	0	0		3
eC_number=3.2.1.89	Arabinogalactan endo-beta-1,4-galactanase	GH53	0	0	0	0	0	0	0	0	0	0	0	0	0		0
eC_number=3.2.1.187	Beta-L-arabinobiosidase	GH43, GH121, GH136	0	0	0	0	0	0	0	0	0	0	0	0	0		0
eC_number=3.2.1.99	Endo-1,5-alpha-L-arabinanase	GH43	0	0	0	0	0	0	0	0	0	0	0	0	0		0
eC_number=3.2.1.97	Endo-alpha-N-acetylgalactosaminidase	GH101	0	0	0	0	0	0	0	0	0	0	0	0	0		0
eC_number=4.2.2.25	Gellan lyase	GH43	0	0	0	0	0	0	0	0	0	0	0	0	0		0
eC_number=2.4.1.230	Kojibiose phosphorylase	GH65	0	0	0	0	0	0	0	0	0	0	0	0	0		0
eC_number=4.2.2.-	Lyases		0	0	0	0	0	0	0	0	0	0	0	0	0		0
eC_number=3.2.1.185	Non-reducing end beta-L-arabinofuranosidase	GH127, GH146	0	0	0	0	0	0	0	0	0	0	0	0	0		0
			27	27	27	27	27	27	28	27	33	33	33	25	25
