# Supplementary material for: Succession of Bifidobacterium longum Strains in Response to a Changing Early Life Nutritional Environment Reveals Dietary Substrate Adaptations
Source: iScience. 2020 Jul 15;23(8):101368. doi: 10.1016/j.isci.2020.101368 (PMC7390879; doi:10.1016/j.isci.2020.101368)
Supplement: Table S10. Prediction of Glycosyl Hydrolase Family Gain-Loss Events in B. longum Isolates, Related to Figure 4 [file mmc11.xlsx]

## Sheet: GH_family_gain-loss_events
Table S10. Prediction of glycosyl hydrolase family gain-loss events in B. longum isolates. Related to Figure 4.
	Node	No of families present	No of gain events	GH families gained	No of loss events	GH families lost
	B.77	24	0	n/a	0	n/a
	B.35	24	0	n/a	0	n/a
	B.53	24	0	n/a	0	n/a
	B.36	24	0	n/a	0	n/a
	B.79	24	0	n/a	0	n/a
	B.80	24	0	n/a	0	n/a
	B.38	24	0	n/a	5	GH1, GH29, GH95, GH136, GH146
	B.longum.subsp.longum.JCM1217	20	0	n/a	7	GH38, GH53, GH78, GH85, GH120, GH125, GH146
	B.34	23	0	n/a	3	GH53, GH78, GH146
	B.32	24	0	n/a	0	n/a
	B.33	24	0	n/a	0	n/a
	B.31	24	0	n/a	0	n/a
	B.23	24	0	n/a	0	n/a
	B.25	24	0	n/a	0	n/a
	B.26	24	0	n/a	0	n/a
	B.24	24	0	n/a	0	n/a
	B.27	24	0	n/a	0	n/a
	B.29	24	0	n/a	0	n/a
	B.20	24	0	n/a	0	n/a
	B.21	24	0	n/a	0	n/a
	B.30	24	0	n/a	0	n/a
	B.59	24	0	n/a	0	n/a
	B.60	24	0	n/a	0	n/a
	B.56	24	0	n/a	0	n/a
	B.57	24	0	n/a	0	n/a
	B.61	25	0	n/a	0	n/a
	B.62	25	0	n/a	0	n/a
	B.67	23	0	n/a	0	n/a
	B.52	23	0	n/a	0	n/a
	B.66	23	0	n/a	0	n/a
	B.50	23	0	n/a	0	n/a
	B.63	23	0	n/a	0	n/a
	B.64	23	0	n/a	0	n/a
	B.39	22	0	n/a	0	n/a
	B.40	22	0	n/a	0	n/a
	B.83	22	0	n/a	0	n/a
	B.54	21	0	n/a	1	GH78
	B.84	21	0	n/a	0	n/a
	B.76	21	0	n/a	0	n/a
	B.45	21	0	n/a	0	n/a
	B.42	25	0	n/a	0	n/a
	B.48	25	0	n/a	0	n/a
	B.41	25	0	n/a	0	n/a
	B.46	25	0	n/a	0	n/a
	B.44	25	0	n/a	0	n/a
	B.43	25	0	n/a	0	n/a
	B.74	22	0	n/a	4	GH38, GH78, GH85, GH125
	B.73	24	0	n/a	1	GH78
	B.71	25	0	n/a	0	n/a
	B.72	25	0	n/a	0	n/a
	B.75	22	0	n/a	1	GH38
	B.69	22	0	n/a	1	GH38
	B.81	23	0	n/a	0	n/a
	B.82	22	0	n/a	1	GH38
	B.58	25	1	GH93	4	GH23, GH25, GH78, GH146
	B.7	22	0	n/a	0	n/a
	B.4	22	0	n/a	0	n/a
	B.1	22	0	n/a	0	n/a
	B.5	22	0	n/a	0	n/a
	B.14	22	0	n/a	0	n/a
	B.6	22	0	n/a	0	n/a
	B.68	26	0	n/a	0	n/a
	B.70	26	0	n/a	0	n/a
	B.longum.subsp.suis.LMG21814	23	0	n/a	4	GH1, GH29, GH31, GH136
	B.17	24	0	n/a	0	n/a
	B.19	24	0	n/a	0	n/a
	B.18	24	0	n/a	0	n/a
	B.16	21	0	n/a	0	n/a
	B.8	21	0	n/a	0	n/a
	B.9	21	0	n/a	0	n/a
	B.10	21	0	n/a	0	n/a
	B.11	21	0	n/a	0	n/a
	B.12	21	0	n/a	0	n/a
	B.13	21	0	n/a	0	n/a
	B.longum.subsp.infantis.ATCC15697	20	0	n/a	4	GH31, GH109, GH123, GH136
	B.15	22	0	n/a	1	GH109
	B.55	20	0	n/a	0	n/a
	B.78	20	0	n/a	0	n/a
	Δ1	27	1	GH33	0	n/a
	Δ2	24	2	GH109, GH123	5	GH30, GH53, GH85, GH101, GH127
	Δ3	23	0	n/a	1	GH1
	Δ4	20	0	n/a	3	GH25, GH31, GH43
	Δ5	21	0	n/a	3	GH1, GH43, GH109
	Δ6	24	0	n/a	4	GH1, GH29, GH53, GH95
	Δ7	28	2	GH121, GH146	0	n/a
	Δ8	27	0	n/a	3	GH1, GH29, GH95
	Δ9	26	0	n/a	1	GH25
	Δ10	24	0	n/a	2	GH120, GH136
	Δ11	29	1	GH78	0	n/a
	Δ12	30	1	GH120	0	n/a
	Δ13	25	0	n/a	1	GH25
	Δ14	26	0	n/a	4	GH29, GH78, GH95, GH136
	Δ15	24	1	GH65	3	GH1, GH129, GH146
	Δ16	23	0	n/a	7	GH29, GH38, GH78, GH85, GH95, GH125, GH146
	Δ17	25	0	n/a	2	GH136, GH147
	Δ18	30	1	GH23	1	GH1
	Δ19	27	0	n/a	3	GH23, GH29, GH95
	Δ20	22	0	n/a	1	GH78
	Δ21	23	0	n/a	4	GH38, GH85, GH120, GH125
	Δ22	22	0	n/a	1	GH129
	Δ23	21	0	n/a	1	GH136
	Δ24	26	0	n/a	2	GH23, GH120
	Δ25	25	0	n/a	1	GH136
	Δ26	28	0	n/a	2	GH25, GH146
	Δ27	23	0	n/a	5	GH29, GH78, GH85, GH95, GH125
	Δ28	28	0	n/a	2	GH29, GH95
	Δ29	26	0	n/a	2	GH78, GH129
	Δ30	22	0	n/a	6	GH23, GH25, GH38, GH85, GH125, GH136
