# Supplementary material for: Succession of Bifidobacterium longum Strains in Response to a Changing Early Life Nutritional Environment Reveals Dietary Substrate Adaptations
Source: iScience. 2020 Jul 15;23(8):101368. doi: 10.1016/j.isci.2020.101368 (PMC7390879; doi:10.1016/j.isci.2020.101368)
Supplement: Table S11. Summary of SNPs in Predicted Glycosyl Hydrolases in Breast-Fed and Formula-Fed Babies, Related to Figures 3 and 4 [file mmc12.xlsx]

## Sheet: BF2
Table S11. Summary of SNPs in predicted glycosyl hydrolases in breast-fed and formula-fed babies. Related to Figure 3 and Figure 4.
POSITION	REFERENCE	ALTERNATIVE	TYPE	PREDICTION	GENE_ID		NAME	B_8 (reference)	B_9	B_10	B_11	B_12	B_13	B_15	B_16	B_17	B_17	B_19
50262	A	G	complex	missense_variant c.1733_1737delTCTACinsCCTAT p.Val578Ala	B_8_01931	mngB_2	Mannosylglycerate hydrolase	A	A	A	A	A	A	G	A	A	A	A
50424	G	T	snp	synonymous_variant c.1575G>A p.Pro525Pro	B_8_01931	mngB_2	Mannosylglycerate hydrolase	G	G	G	G	G	G	T	G	T	T	T
51246	T	C	snp	synonymous_variant c.753T>A p.Ala251Ala	B_8_01931	mngB_2	Mannosylglycerate hydrolase	T	T	T	T	T	T	C	T	C	C	C
57149	T	C,-	snp	synonymous_variant c.969T>C p.Ile323Ile	B_8_01629		hypothetical protein	T	T	T	T	T	T	C	T	-	-	-
76586	T	C	complex	missense_variant c.1581_1585delCTTGTinsTTTGC p.Ser529Pro	B_8_01644	exoI_2	Beta-hexosaminidase	T	T	T	T	T	T	C	T	T	T	T
107645	C	T	snp	missense_variant c.856G>A p.Val286Ile	B_8_01670		hypothetical protein	C	C	C	C	C	C	T	C	C	C	C
121820	T	C	complex	missense_variant c.2067_2071delCATGAinsTGTGG p.MetIle690ValVal	B_8_00128	glgX_1	Glycogen operon protein GlgX	T	T	T	T	T	T	C	T	T	T	T
121995	C	T	snp	synonymous_variant c.1896G>A p.Glu632Glu	B_8_00128	glgX_1	Glycogen operon protein GlgX	C	C	C	C	C	C	T	C	C	C	C
122094	C	T	snp	synonymous_variant c.1797G>A p.Glu599Glu	B_8_00128	glgX_1	Glycogen operon protein GlgX	C	C	C	C	C	C	T	C	T	T	T
122139	G	T	snp	synonymous_variant c.1752C>A p.Thr584Thr	B_8_00128	glgX_1	Glycogen operon protein GlgX	G	G	G	G	G	G	T	G	T	T	T
122145	A	G	snp	synonymous_variant c.1746T>C p.Phe582Phe	B_8_00128	glgX_1	Glycogen operon protein GlgX	A	A	A	A	A	A	G	A	G	G	G
122655	G	A	snp	synonymous_variant c.1236C>T p.Arg412Arg	B_8_00128	glgX_1	Glycogen operon protein GlgX	G	G	G	G	G	G	G	G	A	A	A
123252	A	G	snp	synonymous_variant c.639T>C p.Asp213Asp	B_8_00128	glgX_1	Glycogen operon protein GlgX	A	A	A	A	A	A	G	A	G	G	G
123296	T	C	snp	missense_variant c.595A>G p.Ile199Val	B_8_00128	glgX_1	Glycogen operon protein GlgX	T	T	T	T	T	T	C	T	C	C	C
123417	C	T	snp	synonymous_variant c.474G>A p.Val158Val	B_8_00128	glgX_1	Glycogen operon protein GlgX	C	C	C	C	C	C	T	C	C	C	C
123513	A	C	snp	synonymous_variant c.378T>G p.Leu126Leu	B_8_00128	glgX_1	Glycogen operon protein GlgX	A	A	A	A	A	A	C	A	A	A	A
123643	A	C	snp	missense_variant c.248T>G p.Leu83Arg	B_8_00128	glgX_1	Glycogen operon protein GlgX	A	A	A	A	A	A	C	A	A	A	A
148263	C	T	snp	synonymous_variant c.519C>T p.Ala173Ala	B_8_00150	glgB	1,4-alpha-glucan branching enzyme GlgB	C	C	C	C	C	C	T	C	C	C	C
148272	C	T	complex	synonymous_variant c.528_531delCCATinsTCAC p.178	B_8_00150	glgB	1,4-alpha-glucan branching enzyme GlgB	C	C	C	C	C	C	T	C	C	C	C
148282	T	C	mnp	missense_variant c.538_539delTCinsCG p.Ser180Arg	B_8_00150	glgB	1,4-alpha-glucan branching enzyme GlgB	T	T	T	T	T	T	C	T	C	C	C
148314	C	T	snp	synonymous_variant c.570C>T p.Gly190Gly	B_8_00150	glgB	1,4-alpha-glucan branching enzyme GlgB	C	C	C	C	C	C	T	C	C	C	C
148474	G	A	snp	missense_variant c.730G>A p.Asp244Asn	B_8_00150	glgB	1,4-alpha-glucan branching enzyme GlgB	G	G	G	G	G	G	A	G	G	G	G
148761	G	T	snp	synonymous_variant c.1017G>T p.Gly339Gly	B_8_00150	glgB	1,4-alpha-glucan branching enzyme GlgB	G	G	G	G	G	G	T	G	G	G	G
149076	A	G	snp	synonymous_variant c.1332A>G p.Glu444Glu	B_8_00150	glgB	1,4-alpha-glucan branching enzyme GlgB	A	A	A	A	A	A	G	A	A	A	A
149361	T	C	snp	synonymous_variant c.1617T>C p.Tyr539Tyr	B_8_00150	glgB	1,4-alpha-glucan branching enzyme GlgB	T	T	T	T	T	T	C	T	T	T	T
149703	A	G	snp	synonymous_variant c.1959A>G p.Leu653Leu	B_8_00150	glgB	1,4-alpha-glucan branching enzyme GlgB	A	A	A	A	A	A	G	A	A	A	A
149865	T	C	snp	synonymous_variant c.2121T>C p.Asp707Asp	B_8_00150	glgB	1,4-alpha-glucan branching enzyme GlgB	T	T	T	T	T	T	C	T	T	T	T
149895	C	T	snp	synonymous_variant c.2151C>T p.Asn717Asn	B_8_00150	glgB	1,4-alpha-glucan branching enzyme GlgB	C	C	C	C	C	C	T	C	C	C	C
152053	T	C	complex	missense_variant c.1182_1186delGCAGAinsACAGG p.Thr396Ala	B_8_01133	malQ_2	4-alpha-glucanotransferase	T	T	T	T	T	T	C	T	T	T	T
184724	A	G	snp	missense_variant c.40A>G p.Met14Val	B_8_00181	nagZ	Beta-hexosaminidase	A	A	A	A	A	A	G	A	A	A	A
184828	T	C	snp	synonymous_variant c.144T>C p.Asp48Asp	B_8_00181	nagZ	Beta-hexosaminidase	T	T	T	T	T	T	C	T	T	T	T
184997	A	G	snp	missense_variant c.313A>G p.Ile105Val	B_8_00181	nagZ	Beta-hexosaminidase	A	A	A	A	A	A	G	A	A	A	A
185002	T	C	snp	synonymous_variant c.318T>C p.Leu106Leu	B_8_00181	nagZ	Beta-hexosaminidase	T	T	T	T	T	T	C	T	T	T	T
185336	G	A	snp	missense_variant c.652G>A p.Ala218Thr	B_8_00181	nagZ	Beta-hexosaminidase	G	G	G	G	G	G	A	G	G	G	G
185428	C	T	snp	synonymous_variant c.744C>T p.Gly248Gly	B_8_00181	nagZ	Beta-hexosaminidase	C	C	C	C	C	C	T	C	C	C	C
185475	T	C	snp	missense_variant c.791T>C p.Met264Thr	B_8_00181	nagZ	Beta-hexosaminidase	T	T	T	T	T	T	C	T	T	T	T
185514	C	A	snp	missense_variant c.830C>A p.Ala277Asp	B_8_00181	nagZ	Beta-hexosaminidase	C	C	C	C	C	C	A	C	C	C	C
185529	A	G	snp	missense_variant c.845A>G p.Lys282Arg	B_8_00181	nagZ	Beta-hexosaminidase	A	A	A	A	A	A	G	A	A	A	A
185731	G	A	snp	synonymous_variant c.1047G>A p.Glu349Glu	B_8_00181	nagZ	Beta-hexosaminidase	G	G	G	G	G	G	A	G	G	G	G
185785	G	A	snp	synonymous_variant c.1101G>A p.Val367Val	B_8_00181	nagZ	Beta-hexosaminidase	G	G	G	G	G	G	A	G	G	G	G
185864	T	C	snp	synonymous_variant c.1180T>C p.Leu394Leu	B_8_00181	nagZ	Beta-hexosaminidase	T	T	T	T	T	T	C	T	T	T	T
185904	C	T	snp	missense_variant c.205T>C p.Phe69Leu	B_8_00962	nanA	Sialidase A	C	C	C	C	C	C	T	C	C	C	C
244628	C	T	snp	synonymous_variant c.1341C>T p.Ala447Ala	B_8_00645	malL_2	Oligo-1,6-glucosidase 1	C	C	C	C	C	C	T	C	C	C	C
332920	T	C	snp	synonymous_variant c.186T>C p.Arg62Arg	B_8_00324		Extracellular exo-alpha-L-arabinofuranosidase	T	T	T	T	T	T	C	T	C	C	C
333256	G	A	snp	synonymous_variant c.522G>A p.Leu174Leu	B_8_00324		Extracellular exo-alpha-L-arabinofuranosidase	G	G	G	G	G	G	A	G	A	A	A
333388	A	G	complex	missense_variant c.654_655delATinsGC p.Ser219Pro	B_8_00324		Extracellular exo-alpha-L-arabinofuranosidase	A	A	A	A	A	A	G	A	G	G	G
333547	C	T	snp	synonymous_variant c.813C>T p.Tyr271Tyr	B_8_00324		Extracellular exo-alpha-L-arabinofuranosidase	C	C	C	C	C	C	T	C	T	T	T
333724	A	C	snp	synonymous_variant c.990A>C p.Arg330Arg	B_8_00324		Extracellular exo-alpha-L-arabinofuranosidase	A	A	A	A	A	A	C	A	C	C	C
334032	G	A	snp	missense_variant c.1298G>A p.Gly433Asp	B_8_00324		Extracellular exo-alpha-L-arabinofuranosidase	G	G	G	G	G	G	A	G	A	A	A
334069	T	G	snp	synonymous_variant c.1335T>G p.Gly445Gly	B_8_00324		Extracellular exo-alpha-L-arabinofuranosidase	T	T	T	T	T	T	G	T	G	G	G
334167	G	A	snp	missense_variant c.1433G>A p.Arg478Gln	B_8_00324		Extracellular exo-alpha-L-arabinofuranosidase	G	G	G	G	G	G	A	G	A	A	A
334336	T	C	snp	synonymous_variant c.1602T>C p.Gly534Gly	B_8_00324		Extracellular exo-alpha-L-arabinofuranosidase	T	T	T	T	T	T	C	T	C	C	C
334399	A	C	snp	missense_variant c.1665A>C p.Glu555Asp	B_8_00324		Extracellular exo-alpha-L-arabinofuranosidase	A	A	A	A	A	A	A	A	C	C	C
334605	T	C	snp	missense_variant c.1871T>C p.Met624Thr	B_8_00324		Extracellular exo-alpha-L-arabinofuranosidase	T	T	T	T	T	T	C	T	C	C	C
334620	C	T	snp	missense_variant c.1886C>T p.Thr629Met	B_8_00324		Extracellular exo-alpha-L-arabinofuranosidase	C	C	C	C	C	C	C	C	T	T	T
334886	T	G	snp	missense_variant c.2152T>G p.Trp718Gly	B_8_00324		Extracellular exo-alpha-L-arabinofuranosidase	T	T	T	T	T	T	G	T	G	G	G
366323	G	A	snp	synonymous_variant c.2025C>T p.Ser675Ser	B_8_00351	beta-galIII	Beta-galactosidase III	G	G	G	G	G	G	G	G	A	A	A
366458	A	T,-	snp	missense_variant c.1890T>A p.Asp630Glu	B_8_00351	beta-galIII	Beta-galactosidase III	A	A	A	A	A	A	T	A	-	T	T
366467	G	A,-	snp	synonymous_variant c.1881C>T p.Asp627Asp	B_8_00351	beta-galIII	Beta-galactosidase III	G	G	G	G	G	G	A	G	-	-	A
366476	G	A,-	complex	missense_variant c.1863_1872delCGTGCCGGGCinsGACTTCGGCT p.AspValProGly621GluThrSerAla	B_8_00351	beta-galIII	Beta-galactosidase III	G	G	G	G	G	G	A	G	-	-	A
366511	T	C	complex	missense_variant c.1836_1837delGAinsCG p.Thr613Ala	B_8_00351	beta-galIII	Beta-galactosidase III	T	T	T	T	T	T	C	T	C	C	C
366522	G	T	complex	missense_variant c.1825_1826delGCinsAA p.Ala609Lys	B_8_00351	beta-galIII	Beta-galactosidase III	G	G	G	G	G	G	T	G	T	T	T
366529	G	A	complex	missense_variant c.1812_1819delCGACGGCCinsTGAGGGCT p.Asp605Glu	B_8_00351	beta-galIII	Beta-galactosidase III	G	G	G	G	G	G	A	G	A	A	A
366542	A	G	snp	synonymous_variant c.1806T>C p.Leu602Leu	B_8_00351	beta-galIII	Beta-galactosidase III	A	A	A	A	A	A	G	A	G	G	G
366551	G	A	snp	synonymous_variant c.1797C>T p.Gly599Gly	B_8_00351	beta-galIII	Beta-galactosidase III	G	G	G	G	G	G	A	G	A	A	A
366560	C	T	snp	synonymous_variant c.1788G>A p.Ala596Ala	B_8_00351	beta-galIII	Beta-galactosidase III	C	C	C	C	C	C	T	C	T	T	T
366653	G	A	snp	synonymous_variant c.1695C>T p.Ala565Ala	B_8_00351	beta-galIII	Beta-galactosidase III	G	G	G	G	G	G	A	G	A	A	A
366971	G	A	snp	synonymous_variant c.1377C>T p.Arg459Arg	B_8_00351	beta-galIII	Beta-galactosidase III	G	G	G	G	G	G	A	G	A	A	A
367140	T	C	complex	missense_variant c.1207_1208delGAinsAG p.Asp403Ser	B_8_00351	beta-galIII	Beta-galactosidase III	T	T	T	T	T	T	C	T	C	C	C
367178	G	A	snp	synonymous_variant c.1170C>T p.Gly390Gly	B_8_00351	beta-galIII	Beta-galactosidase III	G	G	G	G	G	G	A	G	A	A	A
367394	T	C	snp	synonymous_variant c.954A>G p.Glu318Glu	B_8_00351	beta-galIII	Beta-galactosidase III	T	T	T	T	T	T	C	T	T	T	T
367625	G	A	snp	synonymous_variant c.723C>T p.Phe241Phe	B_8_00351	beta-galIII	Beta-galactosidase III	G	G	G	G	G	G	G	G	A	A	A
367631	C	G	snp	synonymous_variant c.717G>C p.Leu239Leu	B_8_00351	beta-galIII	Beta-galactosidase III	C	C	C	C	C	C	C	C	G	G	G
367637	C	G	snp	synonymous_variant c.711G>C p.Ala237Ala	B_8_00351	beta-galIII	Beta-galactosidase III	C	C	C	C	C	C	C	C	G	G	G
367694	G	A	snp	synonymous_variant c.654C>T p.Asp218Asp	B_8_00351	beta-galIII	Beta-galactosidase III	G	G	G	G	G	G	G	G	A	A	A
367706	G	T	snp	synonymous_variant c.642C>A p.Arg214Arg	B_8_00351	beta-galIII	Beta-galactosidase III	G	G	G	G	G	G	G	G	T	T	T
367715	G	A	snp	synonymous_variant c.633C>T p.Ile211Ile	B_8_00351	beta-galIII	Beta-galactosidase III	G	G	G	G	G	G	A	G	A	A	A
367778	A	G	snp	synonymous_variant c.570T>C p.Ala190Ala	B_8_00351	beta-galIII	Beta-galactosidase III	A	A	A	A	A	A	G	A	A	A	A
368006	G	A	snp	synonymous_variant c.342C>T p.Asp114Asp	B_8_00351	beta-galIII	Beta-galactosidase III	G	G	G	G	G	G	A	G	A	A	A
368084	C	G	snp	synonymous_variant c.264G>C p.Leu88Leu	B_8_00351	beta-galIII	Beta-galactosidase III	C	C	C	C	C	C	G	C	G	G	G
368093	C	G	snp	synonymous_variant c.255G>C p.Ala85Ala	B_8_00351	beta-galIII	Beta-galactosidase III	C	C	C	C	C	C	G	C	G	G	G

## Sheet: BF4
POSITION	REFERENCE	ALTERNATIVE	TYPE	PREDICTION	GENE_ID		NAME	B_30 (reference)	B_31	B_32	B_33	B_34
421851	G	T	snp	missense_variant c.1758G>T p.Gln586His	B_30_00357	exoI	Beta-hexosaminidase	G	G	G	G	T
422880	G	T	snp	synonymous_variant c.78G>T p.Ala26Ala	B_30_00359	yicI	Alpha-xylosidase	G	G	G	G	T
422985	G	A	complex	synonymous_variant c.183_189delGCCGGCAinsACCTGCG p.64	B_30_00359	yicI	Alpha-xylosidase	G	G	G	G	A
423010	C	T	snp	missense_variant c.208C>T p.Arg70Cys	B_30_00359	yicI	Alpha-xylosidase	C	C	C	C	T
423114	T	C	complex	synonymous_variant c.312_315delTGATinsCGAC p.106	B_30_00359	yicI	Alpha-xylosidase	T	T	T	T	C
423144	C	T	snp	synonymous_variant c.342C>T p.Asp114Asp	B_30_00359	yicI	Alpha-xylosidase	C	C	C	C	T
423173	C	T	snp	missense_variant c.371C>T p.Ala124Val	B_30_00359	yicI	Alpha-xylosidase	C	C	C	C	T
423307	G	A	snp	missense_variant c.505G>A p.Gly169Ser	B_30_00359	yicI	Alpha-xylosidase	G	G	G	G	A
424202	G	A	snp	missense_variant c.1400G>A p.Gly467Asp	B_30_00359	yicI	Alpha-xylosidase	G	G	G	G	A
424619	C	T	complex	missense_variant c.1817_1818delCGinsTA p.Thr606Ile	B_30_00359	yicI	Alpha-xylosidase	C	C	C	C	T

## Sheet: BF5
POSITION	REFERENCE	ALTERNATIVE	TYPE	PREDICTION	GENE_ID		NAME	B_35 (reference)	B_77	B_36	B_79	B_80	B_53	B_38
26241	G	A	snp	missense_variant c.683G>A p.Cys228Tyr	B_35_00014		Non-reducing end alpha-L-arabinofuranosidase BoGH43B	G	G	G	G	G	G	A
27445	T	C	snp	synonymous_variant c.1887T>C p.Gly629Gly	B_35_00014		Non-reducing end alpha-L-arabinofuranosidase BoGH43B	T	T	T	T	T	T	C
27848	T	C	snp	missense_variant c.2290T>C p.Cys764Arg	B_35_00014		Non-reducing end alpha-L-arabinofuranosidase BoGH43B	T	T	T	T	T	T	C
84474	T	C,N	snp	missense_variant c.811A>G p.Ser271Gly	B_35_00065	glgX_1	Glycogen operon protein GlgX	T	T	T	N	T	T	C
85171	A	G,N	complex	synonymous_variant c.111_114delGTGTinsATGC p.39	B_35_00065	glgX_1	Glycogen operon protein GlgX	A	A	A	N	A	A	G
109125	C	T	snp	missense_variant c.581C>A p.Ala194Asp	B_35_01596		hypothetical protein	C	C	C	C	C	C	T
113022	C	T	snp	missense_variant c.1331C>T p.Ala444Val	B_35_00102	afuB_1	Exo-alpha-(1->6)-L-arabinofuranosidase	C	C	C	C	C	C	T
142994	G	A	snp	synonymous_variant c.5247G>A p.Lys1749Lys	B_35_00902	hypBA2_2	Beta-L-arabinobiosidase	G	G	G	G	G	G	A
147159	T	G	snp	missense_variant c.124T>G p.Ser42Ala	B_35_00130	lnpA	1,3-beta-galactosyl-N-acetylhexosamine phosphorylase	T	T	T	T	T	T	G
147536	T	C	snp	synonymous_variant c.501T>C p.His167His	B_35_00130	lnpA	1,3-beta-galactosyl-N-acetylhexosamine phosphorylase	T	T	T	T	T	T	C
147545	C	T	complex	synonymous_variant c.510_513delCGACinsTGAT p.172	B_35_00130	lnpA	1,3-beta-galactosyl-N-acetylhexosamine phosphorylase	C	C	C	C	C	C	T
147554	C	A	snp	synonymous_variant c.519C>A p.Gly173Gly	B_35_00130	lnpA	1,3-beta-galactosyl-N-acetylhexosamine phosphorylase	C	C	C	C	C	C	A
147806	T	C	snp	synonymous_variant c.771T>C p.Arg257Arg	B_35_00130	lnpA	1,3-beta-galactosyl-N-acetylhexosamine phosphorylase	T	T	T	T	T	T	C
470173	T	C	snp	missense_variant c.1271A>G p.Asp424Gly	B_35_00400	sacA	Sucrose-6-phosphate hydrolase	T	T	T	T	T	T	C
470292	A	G	snp	synonymous_variant c.1152T>C p.Asp384Asp	B_35_00400	sacA	Sucrose-6-phosphate hydrolase	A	A	A	A	A	A	G
470330	T	C	snp	missense_variant c.1114A>G p.Ile372Val	B_35_00400	sacA	Sucrose-6-phosphate hydrolase	T	T	T	T	T	T	C
470613	A	G	snp	synonymous_variant c.831T>C p.Ile277Ile	B_35_00400	sacA	Sucrose-6-phosphate hydrolase	A	A	A	A	A	A	G
471075	G	T	snp	synonymous_variant c.369C>A p.Gly123Gly	B_35_00400	sacA	Sucrose-6-phosphate hydrolase	G	G	G	G	G	G	T
471131	G	A	complex	synonymous_variant c.312_313delTCinsCT p.106	B_35_00400	sacA	Sucrose-6-phosphate hydrolase	G	G	G	G	G	G	A
471138	T	C	snp	synonymous_variant c.306A>G p.Ala102Ala	B_35_00400	sacA	Sucrose-6-phosphate hydrolase	T	T	T	T	T	T	C
471166	C	T	snp	missense_variant c.278G>A p.Ser93Asn	B_35_00400	sacA	Sucrose-6-phosphate hydrolase	C	C	C	C	C	C	T
471253	A	C	snp	missense_variant c.191T>G p.Leu64Arg	B_35_00400	sacA	Sucrose-6-phosphate hydrolase	A	A	A	A	A	A	C
471390	A	G	complex	synonymous_variant c.51_54delCGCTinsTGCC p.19	B_35_00400	sacA	Sucrose-6-phosphate hydrolase	A	A	A	A	A	A	G

## Sheet: FF1
POSITION	REFERENCE	ALTERNATIVE	TYPE	PREDICTION	GENE_ID		NAME	B_56 (reference)	B_57	B_58	B_59	B_60	B_61	B_62
117347	C	T	complex	synonymous_variant c.993_999delCGCCGTGinsTGCGGTC p.334	B_56_00709	lnpA	1,3-beta-galactosyl-N-acetylhexosamine phosphorylase	C	C	T	C	C	C	C
141281	G	A	snp	synonymous_variant c.777G>A p.Lys259Lys	B_56_00105	mngB	Mannosylglycerate hydrolase	G	G	A	G	G	G	G
140915	T	C	snp	synonymous_variant c.411T>C p.Ala137Ala	B_56_00105	mngB	Mannosylglycerate hydrolase	T	T	C	T	T	T	T
146469	T	C	snp	synonymous_variant c.2715T>C p.Pro905Pro	B_56_00106		hypothetical protein	T	T	C	T	T	T	T
146440	T	C	complex	synonymous_variant c.2686_2688delTTGinsCTC p.897	B_56_00106		hypothetical protein	T	T	C	T	T	T	T
146355	G	A	snp	synonymous_variant c.2601G>A p.Val867Val	B_56_00106		hypothetical protein	G	G	A	G	G	G	G
146268	T	C	snp	synonymous_variant c.2514T>C p.Asn838Asn	B_56_00106		hypothetical protein	T	T	C	T	T	T	T
146262	G	C,A	snp	synonymous_variant c.2508G>C p.Pro836Pro	B_56_00106		hypothetical protein	G	G	C	G	G	G	G
146232	T	C	snp	synonymous_variant c.2478T>C p.Tyr826Tyr	B_56_00106		hypothetical protein	T	T	C	T	T	T	T
146043	T	C	snp	synonymous_variant c.2289T>C p.Asp763Asp	B_56_00106		hypothetical protein	T	T	C	T	T	T	T
145902	T	C	snp	synonymous_variant c.2148T>C p.Arg716Arg	B_56_00106		hypothetical protein	T	T	C	T	T	T	T
145410	N	C,T	snp	synonymous_variant c.1656T>C p.Arg552Arg	B_56_00106		hypothetical protein	N	N	C	N	N	T	T
145254	N	C,T	snp	synonymous_variant c.1500T>C p.Gly500Gly	B_56_00106		hypothetical protein	N	N	C	N	N	T	T
140973	A	G	snp	missense_variant c.469A>G p.Thr157Ala	B_56_00105	mngB	Mannosylglycerate hydrolase	A	A	G	A	A	A	A
140909	G	A	snp	missense_variant c.405G>A p.Met135Ile	B_56_00105	mngB	Mannosylglycerate hydrolase	G	G	A	G	G	G	G
145732	N	A,G	snp	missense_variant c.1978G>A p.Ala660Thr	B_56_00106		hypothetical protein	N	N	A	N	N	G	G
145615	N	A,G	snp	missense_variant c.1861G>A p.Val621Ile	B_56_00106		hypothetical protein	N	N	A	N	N	G	G
145597	N	A,G	complex	missense_variant c.1843_1844delGTinsAC p.Val615Thr	B_56_00106		hypothetical protein	N	N	A	N	N	G	G

## Sheet: FF2
POSITION	REFERENCE	ALTERNATIVE	TYPE	PREDICTION	GENE_ID		NAME	B_63 (reference)	B_64	B_50	B_52	B_66	B_67
268500	T	C	snp	synonymous_variant c.528T>C p.Arg176Arg	B_63_00240	celC	Endoglucanase C	T	T	T	C	T	T

## Sheet: FF3
POSITION	REFERENCE	ALTERNATIVE	TYPE	PREDICTION	GENE_ID		NAME	B_68 (reference)	B_69	B_81	B_82	B_70	B_71	B_72	B_73	B_74	B_75
228778	A	G,-	snp	synonymous_variant c.87A>G p.Gln29Gln	B_68_00182		N-acetylmuramoyl-L-alanine amidase domain-containing protein	A	G	G	G	A	-	-	-	-	G
18985	T	C,N	snp	synonymous_variant c.603C>T p.Asp201Asp	B_68_01603		hypothetical protein	T	C	C	C	T	N	N	N	C	C
190266	C	N,T	snp	synonymous_variant c.2511G>C p.Leu837Leu	B_68_00402	hypBA2_1	Beta-L-arabinobiosidase	C	N	N	N	C	T	T	T	T	N
228922	T	C,-	snp	synonymous_variant c.231T>C p.Arg77Arg	B_68_00182		N-acetylmuramoyl-L-alanine amidase domain-containing protein	T	C	C	C	T	-	-	-	-	C
44552	G	N,A	snp	synonymous_variant c.195T>C p.Arg65Arg	B_68_01617	hypBA1_3	Non-reducing end beta-L-arabinofuranosidase	G	N	N	N	G	N	N	N	G	A
230392	C	T,-	snp	synonymous_variant c.1701C>T p.His567His	B_68_00182		N-acetylmuramoyl-L-alanine amidase domain-containing protein	C	T	T	T	C	-	-	-	-	T
82108	G	-,A	snp	missense_variant c.623C>T p.Ala208Val	B_68_00061		hypothetical protein	G	-	-	-	G	A	A	A	-	-
45003	T	N,G	snp	missense_variant c.538A>G p.Met180Val	B_68_00976	glgX_2	Glycogen operon protein GlgX	T	N	N	N	T	N	N	N	T	G
190381	C	N,T	snp	missense_variant c.2626A>G p.Thr876Ala	B_68_00402	hypBA2_1	Beta-L-arabinobiosidase	C	N	N	N	C	T	T	T	T	N
65460	T	-,C	snp	missense_variant c.2594T>C p.Val865Ala	B_68_00048		hypothetical protein	T	-	-	-	T	C	C	C	-	-
64727	G	-,A	snp	missense_variant c.1861G>A p.Val621Ile	B_68_00048		hypothetical protein	G	-	-	-	G	A	A	A	-	-
64709	G	-,A	complex	missense_variant c.1843_1844delGTinsAC p.Val615Thr	B_68_00048		hypothetical protein	G	-	-	-	G	A	A	A	-	-
64556	G	-,A	complex	missense_variant c.1690_1692delGCTinsACC p.Ala564Thr	B_68_00048		hypothetical protein	G	-	-	-	G	A	A	A	-	-

## Sheet: FF5
POSITION	REFERENCE	ALTERNATIVE		TYPE	PREDICTION	GENE_ID		NAME	B_76 (reference)	B_54	B_39	B_40	B_83	B_41	B_84	B_42	B_43	B_44	B_45	B_46	B_48
23757	A	G	23757	snp	missense_variant c.1085A>G p.Gln362Arg	B_76_00021	lacZ_1	Beta-galactosidase	A	A	A	A	A	G	A	G	G	G	A	G	G
62421	C	T	62421	snp	missense_variant c.1051C>T p.Leu351Phe	B_76_00057	glgB	1,4-alpha-glucan branching enzyme GlgB	C	C	C	C	C	T	C	T	T	T	C	T	T
104686	A	G	104686	snp	missense_variant c.340A>G p.Lys114Glu	B_76_01734	rafA	Alpha-galactosidase	A	A	A	A	A	G	A	G	G	G	A	G	G
144190	T	G	144190	snp	synonymous_variant c.540G>T p.Ala180Ala	B_76_00441	mltD	Membrane-bound lytic murein transglycosylase D	T	T	T	T	T	G	T	G	G	G	T	G	G
144669	G	A	144669	complex	missense_variant c.52_61delTTCGTGGCAAinsCTGTTCGCCG p.PheValAlaMet18LeuPheAlaVal	B_76_00441	mltD	Membrane-bound lytic murein transglycosylase D	G	G	G	G	G	A	G	A	A	A	G	A	A
222072	G	A	222072	snp	missense_variant c.238G>A p.Gly80Ser	B_76_00198		Extracellular exo-alpha-L-arabinofuranosidase	G	G	G	G	G	A	G	A	A	A	G	A	A
222505	C	T	222505	snp	missense_variant c.671C>T p.Ala224Val	B_76_00198		Extracellular exo-alpha-L-arabinofuranosidase	C	C	C	C	C	T	C	T	T	T	C	T	T
222696	C	T	222696	snp	synonymous_variant c.862C>T p.Leu288Leu	B_76_00198		Extracellular exo-alpha-L-arabinofuranosidase	C	C	C	C	C	T	C	T	T	T	C	T	T
222704	A	G	222704	snp	synonymous_variant c.870A>G p.Glu290Glu	B_76_00198		Extracellular exo-alpha-L-arabinofuranosidase	A	A	A	A	A	G	A	G	G	G	A	G	G
222944	C	T	222944	snp	synonymous_variant c.1110C>T p.Pro370Pro	B_76_00198		Extracellular exo-alpha-L-arabinofuranosidase	C	C	C	C	C	T	C	T	T	T	C	T	T
223163	C	T	223163	snp	synonymous_variant c.1329C>T p.Asn443Asn	B_76_00198		Extracellular exo-alpha-L-arabinofuranosidase	C	C	C	C	C	T	C	T	T	T	C	T	T
223434	A	G	223434	snp	missense_variant c.1600A>G p.Ser534Gly	B_76_00198		Extracellular exo-alpha-L-arabinofuranosidase	A	A	A	A	A	G	A	G	G	G	A	G	G
223553	T	C	223553	snp	synonymous_variant c.1719T>C p.Gly573Gly	B_76_00198		Extracellular exo-alpha-L-arabinofuranosidase	T	T	T	T	T	C	T	C	C	C	T	C	C
223595	G	A	223595	snp	synonymous_variant c.1761G>A p.Ala587Ala	B_76_00198		Extracellular exo-alpha-L-arabinofuranosidase	G	G	G	G	G	A	G	A	A	A	G	A	A
272847	T	C	272847	snp	synonymous_variant c.111T>C p.Thr37Thr	B_76_00239	abfB	Intracellular exo-alpha-(1->5)-L-arabinofuranosidase	T	T	T	T	T	C	T	C	C	C	T	C	C
272859	C	T	272859	snp	synonymous_variant c.123C>T p.Thr41Thr	B_76_00239	abfB	Intracellular exo-alpha-(1->5)-L-arabinofuranosidase	C	C	C	C	C	T	C	T	T	T	C	T	T
273553	C	A	273553	snp	missense_variant c.817C>A p.Gln273Lys	B_76_00239	abfB	Intracellular exo-alpha-(1->5)-L-arabinofuranosidase	C	C	C	C	C	A	C	A	A	A	C	A	A
274002	T	C	274002	snp	synonymous_variant c.1266T>C p.His422His	B_76_00239	abfB	Intracellular exo-alpha-(1->5)-L-arabinofuranosidase	T	T	T	T	T	C	T	C	C	C	T	C	C
274118	G	A	274118	snp	missense_variant c.1382G>A p.Gly461Asp	B_76_00239	abfB	Intracellular exo-alpha-(1->5)-L-arabinofuranosidase	G	G	G	G	G	A	G	A	A	A	G	A	A
275710	G	A	275710	snp	synonymous_variant c.2061C>T p.Leu687Leu	B_76_00241	beta-galIII	Beta-galactosidase III	G	G	G	G	G	A	G	A	A	A	G	A	A
276067	A	G	276067	snp	synonymous_variant c.1704T>C p.Val568Val	B_76_00241	beta-galIII	Beta-galactosidase III	A	A	A	A	A	G	A	G	G	G	A	G	G
276748	G	A	276748	snp	synonymous_variant c.1023C>T p.Asp341Asp	B_76_00241	beta-galIII	Beta-galactosidase III	G	G	G	G	G	A	G	A	A	A	G	A	A
276969	T	C	276969	snp	missense_variant c.802A>G p.Thr268Ala	B_76_00241	beta-galIII	Beta-galactosidase III	T	T	T	T	T	C	T	C	C	C	T	C	C
277615	T	C	277615	snp	synonymous_variant c.156A>G p.Val52Val	B_76_00241	beta-galIII	Beta-galactosidase III	T	T	T	T	T	C	T	C	C	C	T	C	C
