# Supplementary material for: Succession of Bifidobacterium longum Strains in Response to a Changing Early Life Nutritional Environment Reveals Dietary Substrate Adaptations
Source: iScience. 2020 Jul 15;23(8):101368. doi: 10.1016/j.isci.2020.101368 (PMC7390879; doi:10.1016/j.isci.2020.101368)
Supplement: Table S12. Results of Growth Experiments Performed for selected B. longum and B. infantis Strains from Nine Babies, Related to Figure 5 — Strains (1%v/v) were grown in modified (m)MRS (pH 6.8) supplemented with cysteine HCl at 0.05% and 2% (w/v) of selected carbohydrates, except for pectin and mucin (1%). Experiments were performed in triplicates; the data are presented as difference in OD between T2 (30min) and Tend (48h) for growth on 12 selected carbohydrate sources and T2 (30min) and Tend (72h) for an additional experiment on cellobiose (separate tabs) [file mmc13.xlsx]

## Sheet: Growth_all_48h
Table S12. Results of growth experiments performed for selected B. longum and B. infantis strains from nine babies. Strains (1%v/v) were grown in modified (m)MRS (pH 6.8) supplemented with cysteine HCl at 0.05% and 2% (w/v) of selected carbohydrates, except for pectin and mucin (1%). Experiments were performed in triplicates, the data are presented as difference in OD between T2 (30min) and Tend …
	BF1		BF2							BF3								BF4					BF5						FF1						FF2		FF3										FF5
	B_4		B_9	B_11	B_12	B_13	B_16	B_19		B_20	B_21	B_23	B_24	B_25	B_26	B_27		B_29	B_30	B_32	B_33		B_78	B_36	B_79	B_53	B_38		B_55	B_56	B_60	B_61	B_62		B_67		B_68	B_69	B_81	B_82	B_70	B_71	B_73	B_74	B_75		B_76	B_54	B_39
2'-FL
Experiment 1	-0.0091		0.2823	0.4203	0.3665	0.3293	0.2863	0.4526		-0.0007	-0.0063	0.0026	-0.0067	0.0042	0.0139	-0.0022		-0.001	-0.0023	-0.0112	-0.0045		0.3941	-0.0152	0.0028	0.0031	0.0062		0.4456	0.0021	-0.0061	0.0008	0.0017		0.0075		0.0132	-0.0003	0.0006	0.0126	0.0152	0.324	0.3233	0.2644	0.0038		0.0337	0.0044	-0.0057
Experiment 2	-0.0095		0.2024	0.1767	0.2198	0.1991	0.1905	0.2972		0.0044	-0.0083	-0.0015	-0.0165	0.0004	-0.0031	-0.0034		-0.0077	-0.0045	-0.012	-0.0179		0.2667	0.0004	0.0015	-0.0043	0.0046		0.2892	-0.0061	0.0048	0.0035	0.0033		0.0027		0.0078	0.004	0.0118	-0.0035	-0.0007	0.2386	0.2371	0.1832	0.0026		0.0033	0.0378	-0.0122
Experiment 3	-0.0208		0.2927	0.2871	0.2918	0.2936	0.2812	0.3404		-0.0058	-0.0029	-0.0056	-0.0142	0.006	-0.0109	-0.0122		-0.0107	-0.0061	-0.0083	-0.0123		0.3349	-0.0037	-0.0061	-0.0116	-0.0037		0.3451	-0.0064	-0.0056	-0.0035	0.0013		-0.0009		0.0145	-0.0007	-0.0102	-0.0004	-0.0008	0.2894	0.2453	0.2063	0.0013		0.0027	-0.0084	-0.0087
Mean	-0.0131333		0.259133	0.2947	0.2927	0.274	0.252667	0.3634		-0.0007	-0.00583333	-0.0015	-0.0124667	0.00353333	-3.33333e-05	-0.00593333		-0.00646667	-0.0043	-0.0105	-0.0115667		0.3319	-0.00616667	-0.0006	-0.00426667	0.00236667		0.359967	-0.00346667	-0.0023	0.000266667	0.0021		0.0031		0.0118333	0.001	0.000733333	0.0029	0.00456667	0.284	0.268567	0.217967	0.00256667		0.0132333	0.0112667	-0.00886667
Arabinogalactan
Experiment 1	-0.0431		-0.0072	-0.0157	0.0012	-0.0262	-0.0079	0.0312		0.0285	0.0084	0.0314	0.0223	0.0074	0.0159	0.0251		0.0289	0.0216	0.0189	0.0267		0.0095	0.0032	0.0117	0.0064	0.0296		0.0059	0.0165	0.0283	0.0391	0.028		0.0287		0.0233	0.0293	0.0231	0.0218	0.0268	0.0259	0.0134	0.0181	0.0129		0.0416	0.0259	0.0283
Experiment 2	0.012		0.0243	0.0107	0.0255	0.0022	0.019	0.0319		0.0078	0.0447	0.0428	0.0203	0.0074	-0.105	-0.0964		-0.0919	-0.077	-0.0989	0.0425		-0.0549	0.0373	-0.0241	0.0528	0.0372		-0.0057	0.0274	0.0205	-0.1101	-0.083		-0.0719		-0.0868	-0.0849	0.0422	0.0656	0.043	0.0423	0.044	0.0095	-0.0894		-0.0651	0.0534	0.0323
Experiment 3	0.0283		0.0372	0.0186	0.0004	0.0355	0.0338	0.0193		0.052	0.0297	0.034	0.0165	0.0011	0.0327	0.0504		0.0441	0.0608	0.0407	0.0503		0.0329	-0.0011	0.0275	0.0254	0.0256		0.0135	0.0277	0.025	0.0361	0.0297		0.0507		0.0472	0.0336	0.0354	0.0493	0.0373	0.0374	0.025	0.0252	0.0282		0.046	0.0575	0.1501
Mean	-0.000933333		0.0181	0.00453333	0.00903333	0.00383333	0.0149667	0.0274667		0.0294333	0.0276	0.0360667	0.0197	0.0053	-0.0188	-0.00696667		-0.0063	0.0018	-0.0131	0.0398333		-0.00416667	0.0131333	0.00503333	0.0282	0.0308		0.00456667	0.0238667	0.0246	-0.0116333	-0.00843333		0.0025		-0.00543333	-0.00733333	0.0335667	0.0455667	0.0357	0.0352	0.0274667	0.0176	-0.0161		0.0075	0.0456	0.0702333
Arabinose
Experiment 1	0.1622		-0.0089	-0.0216	-0.0032	-0.0216	0.0161	-0.0069		0.1697	0.1603	0.1476	0.1204	-0.0083	0.1046	0.189		0.1948	0.1699	0.1356	0.0478		0.0005	0.1328	0.001	0.1684	0.1851		-0.0168	0.2238	0.1648	0.181	0.205		0.1925		0.1856	0.1776	0.1956	0.1464	0.199	0.1837	0.2351	0.1734	0.153		0.2228	0.1742	0.1951
Experiment 2	0.2166		-0.0041	0.0167	0.0057	0.0181	0.0266	0.023		0.1643	0.1819	0.2145	0.1938	0.0121	0.2074	0.2748		0.2788	0.1296	0.147	0.1915		0.0406	0.2377	0.4213	0.2655	0.1981		0.0015	0.1046	0.1483	0.2088	0.2762		0.2117		0.2093	0.1925	0.2423	0.2141	0.1944	0.2312	0.3185	0.1699	0.2265		0.2441	0.2765	0.2847
Experiment 3	0.2111		0.0027	0.0292	0.0178	0.0187	0.0053	0.024		0.1482	0.0971	0.1832	0.1457	0.0184	0.1424	0.2318		0.2211	0.1278	0.1658	0.114		-0.0049	0.1975	0.3005	0.2551	0.1963		0.0175	0.1362	0.0906	0.19	0.1369		0.0138		-0.002	0.1393	0.1922	0.1844	0.1819	0.2083	0.2985	0.1916	0.1992		0.2547	0.2418	0.2869
Mean	0.196633		-0.00343333	0.0081	0.00676667	0.00506667	0.016	0.0133667		0.160733	0.146433	0.181767	0.1533	0.0074	0.151467	0.231867		0.231567	0.142433	0.149467	0.117767		0.0120667	0.189333	0.240933	0.229667	0.193167		0.000733333	0.154867	0.134567	0.193267	0.206033		0.139333		0.130967	0.1698	0.210033	0.181633	0.191767	0.207733	0.284033	0.1783	0.1929		0.240533	0.230833	0.255567
LNnT
Experiment 1	0.0008		0.2783	0.215	0.2029	0.2395	0.237	0.3632		0.037	0.025	-0.0295	0.4153	-0.0069	-0.0059	0.0411		0.0016	0.0231	-0.0172	-0.0068		0.3286	-0.0007	-0.008	0.0043	-0.0032		0.3289	-0.0099	-0.0017	0.0675	-0.0053		0.0062		0.0967	0.0007	0.0053	-0.0019	0.0326	0.0031	0.0228	0.0044	-0.0062		-0.0014	0.0043	0.0433
Experiment 2	-0.0012		-0.0019	0.2551	0.3084	0.0098	0.2862	0.2758		0.0046	-0.004	0.0072	-0.0056	0.3404	-0.0205	0.0224		0.0369	-0.0074	-0.0073	-0.0178		0.3263	0.0076	-0.002	0.0052	0.0145		0.3734	0.0014	-0.0022	0.021	0.0244		-0.0176		0.0701	-0.0097	-0.0038	0.0083	0.0149	-0.0015	-0.0015	-0.021	-0.0068		0.018	-0.0092	-0.0143
Experiment 3	-0.0051		0.0933	0.2513	0.2775	0.1832	0.3038	0.2514		-0.0114	0.0032	-0.0167	-0.004	0.3345	-0.0089	-0.0295		0.0703	-0.007	-0.0124	-0.0092		0.3691	-0.006	-0.0084	-0.0065	-0.0191		0.3439	-0.0021	-0.0006	0.0166	-0.0061		0.008		-0.0008	-0.0025	0.0043	0.0065	0.0397	0.0001	0.0028	-0.0088	-0.0155		-0.0143	0.005	-0.0094
Mean	-0.00183333		0.123233	0.240467	0.262933	0.144167	0.275667	0.2968		0.0100667	0.00806667	-0.013	0.135233	0.222667	-0.0117667	0.0113333		0.0362667	0.0029	-0.0123	-0.0112667		0.341333	0.0003	-0.00613333	0.001	-0.0026		0.348733	-0.00353333	-0.0015	0.0350333	0.00433333		-0.00113333		0.0553333	-0.00383333	0.00193333	0.0043	0.0290667	0.000566667	0.00803333	-0.00846667	-0.0095		0.000766667	3.33333e-05	0.00653333
Mannose
Experiment 1	-0.0218		-0.0073	-0.0106	-0.0066	-0.0183	-0.0012	0.1061		0.3102	0.3694	0.2103	0.0119	-0.0011	0.0055	0.4198		0.0392	0.3748	0.2693	0.1387		0.0717	0.0296	0.3077	-0.0058	0.0346		0.1219	0.232	0.0497	0.1915	0.0499		-0.0149		0.0149	-0.0021	-0.0121	-0.0216	0.1437	0.0052	0.3201	-0.0135	-0.0123		-0.022	-0.0174	-0.0064
Experiment 2	0.0096		-0.0196	0.0223	0.0048	0.0153	0.1089	0.097		0.3329	0.0904	0.3493	0.3131	-0.0017	0.3183	0.3369		0.3032	0.3967	0.3416	0.3388		0.1385	0.0684	-0.0072	0.3029	0.0095		0.4341	0.2331	0.0475	0.284	0.0406		-0.0127		0.0423	-0.0069	-0.0115	-0.0184	0.1047	0.084	0.3152	-0.0069	-0.0043		-0.0045	-0.0059	-0.0129
Experiment 3	0.006		0.1361	0.0486	0.0719	0.0373	0.1443	0.3399		0.2903	0.2274	0.3077	0.3289	0.0397	0.3645	0.4305		0.3718	0.3131	0.2245	0.3312		0.3539	0.2056	0.3031	0.3668	0.0195		0.4557	0.3637	0.0855	0.3242	0.3006		0.0233		0.3527	0.022	0.0184	0.0259	0.3227	0.1721	0.3501	-0.0106	0.0238		0.0309	0.0006	-0.0014
Mean	-0.00206667		0.0364	0.0201	0.0233667	0.0114333	0.084	0.181		0.311133	0.229067	0.2891	0.217967	0.0123	0.229433	0.395733		0.238067	0.361533	0.278467	0.269567		0.188033	0.1012	0.2012	0.2213	0.0212		0.337233	0.276267	0.0609	0.266567	0.130367		-0.00143333		0.136633	0.00433333	-0.00173333	-0.0047	0.190367	0.0871	0.328467	-0.0103333	0.0024		0.00146667	-0.00756667	-0.0069
Pectin 1%
Experiment 1	-0.0093		0.0131	0.0066	-0.0196	-0.0215	-0.0021	-0.0114		0.017	-0.0145	-0.1124	-0.0073	0.0401	-0.0103	0.0045		0.0106	0.0266	-0.0215	0.0162		0.0101	-0.0311	-0.0062	-0.0171	-0.0075		-0.0017	-0.0015	-0.0036	0.0296	0.0228		0.0448		-0.023	0.0237	0.0123	0.0353	0.0172	0.0154	0.0023	0.0237	0.034		0.0338	0.0239	0.021
Experiment 2	-0.0116		-0.0217	-0.0305	-0.0256	-0.0395	-0.0292	-0.0205		0.0161	0.0015	-0.0367	-0.0049	0.0051	-0.0153	-0.0177		0.0029	-0.0134	-0.0069	-0.0272		-0.019	-0.0235	-0.01	-0.0264	-0.0141		-0.0352	-0.0286	-0.011	0.0038	-0.0058		0.0072		-0.0372	0.0127	0.0023	-0.0086	-0.0186	0.0138	-0.0179	-0.0095	0.0021		0.0121	-0.0026	0.0097
Experiment 3	-0.0149		-0.0414	-0.0591	-0.0387	-0.0484	-0.0348	-0.0286		0.0057	-0.0058	-0.0434	-0.0168	-0.0194	-0.0541	-0.0082		-0.013	-0.0062	-0.0315	-0.0393		-0.0259	-0.0423	-0.0452	-0.0366	-0.041		-0.0378	-0.0192	-0.0269	-0.0022	-0.0211		0.0003		-0.0432	-0.0126	0.0113	0.0011	-0.0523	-0.0165	-0.0418	-0.0161	-0.0039		0.0106	-0.0106	0.01
Mean	-0.0119333		-0.0166667	-0.0276667	-0.0279667	-0.0364667	-0.0220333	-0.0201667		0.0129333	-0.00626667	-0.0641667	-0.00966667	0.0086	-0.0265667	-0.00713333		0.000166667	0.00233333	-0.0199667	-0.0167667		-0.0116	-0.0323	-0.0204667	-0.0267	-0.0208667		-0.0249	-0.0164333	-0.0138333	0.0104	-0.00136667		0.0174333		-0.0344667	0.00793333	0.00863333	0.00926667	-0.0179	0.00423333	-0.0191333	-0.000633333	0.0107333		0.0188333	0.00356667	0.0135667
Rhamnose
Experiment 1	-0.0022		-0.0011	-0.0107	-0.0069	-0.0074	-0.0017	-0.0029		0.0011	-0.0019	-0.0109	-0.0145	0.009	0.0031	0.0021		0.0099	-0.0046	0.0039	0.0004		-0.0011	0.0022	0.0027	0.0032	0.0059		-0.003	0.0029	0.0013	0.002	0.0045		-0.0016		0	0.0011	0.0064	-0.0015	-0.0037	0.0061	0.002	-0.0036	-0.0122		0.0042	0.006	-0.0068
Experiment 2	-0.0153		-0.0159	-0.0161	-0.003	-0.0053	-0.0056	-0.0107		-0.0043	-0.0057	-0.0113	-0.0189	-0.011	-0.0016	-0.0066		-0.0039	0.0032	-0.0082	-0.0004		0.0107	-0.0133	0.0136	0.0025	-0.0067		-0.0069	-0.0013	-0.0024	-0.0047	-0.0013		-0.007		0.0084	-0.0007	0.006	0.012	-0.0042	0.0106	-0.0057	-0.0099	-0.0092		0.0015	-0.0049	-0.0119
Experiment 3	0.0081		-0.012	0.0301	0.0104	-0.1745	0.0268	0.0334		0.0136	-0.1126	0.0124	0.0008	-0.0017	0.013	0.0248		0.0118	0.0152	0.0173	-0.0427		0.0265	0.0071	0.038	0.0407	0.0157		0.0066	0.0183	0.0241	0.0359	0.0284		0.0214		0.0194	0.0244	0.0441	0.0324	0.037	0.023	0.0201	-0.0035	0.0296		0.0117	0.013	0.0214
Mean	-0.00313333		-0.00966667	0.0011	0.000166667	-0.0624	0.0065	0.0066		0.00346667	-0.0400667	-0.00326667	-0.0108667	-0.00123333	0.00483333	0.00676667		0.00593333	0.0046	0.00433333	-0.0142333		0.0120333	-0.00133333	0.0181	0.0154667	0.00496667		-0.0011	0.00663333	0.00766667	0.0110667	0.0105333		0.00426667		0.00926667	0.00826667	0.0188333	0.0143	0.0097	0.0132333	0.00546667	-0.00566667	0.00273333		0.0058	0.0047	0.0009
Xylose
Experiment 1	0.1565		-0.0074	-0.0093	-0.0173	-0.021	-0.0096	0.0563		0.1991	0.1796	0.1593	0.1497	-0.0142	0.1797	0.2165		0.1736	0.2177	0.1821	0.1502		-0.0085	0.1611	0.2747	0.2189	0.1736		-0.0267	0.2107	0.1828	0.1687	0.2286		0.1889		0.1981	0.1731	0.1641	0.1411	0.1852	0.1502	0.3061	0.1606	0.1689		0.2322	0.1878	0.2032
Experiment 2	0.2253		-0.008	0.0068	-0.0031	-0.0022	0.0036	0.0284		0.1825	0.0654	0.1829	0.1908	-0.0056	0.205	0.2093		0.1253	0.137	0.1392	0.1728		0.0118	0.2371	0.16	0.2452	0.1659		0.1953	0.1267	0.1099	0.1066	0.2506		0.1759		0.2015	0.187	0.1981	0.1812	0.2061	0.2167	0.2939	0.1805	0.1658		0.2505	0.23	0.2787
Experiment 3	0.2026		-0.0159	-0.0024	0.0052	0.0368	-0.0122	0.0828		0.2655	0.2289	0.1593	0.1432	0.0021	0.1769	0.2426		0.2052	0.2018	0.1943	0.1688		0.0235	0.2244	0.3027	0.2429	0.1799		-0.0105	0.1501	0.1438	0.1842	0.2822		0.2064		0.1869	0.1773	0.1968	0.2068	0.207	0.2041	0.3242	0.1712	0.1984		0.2473	0.2116	0.1965
Mean	0.1948		-0.0104333	-0.00163333	-0.00506667	0.00453333	-0.00606667	0.0558333		0.2157	0.157967	0.167167	0.161233	-0.0059	0.1872	0.2228		0.168033	0.1855	0.171867	0.163933		0.00893333	0.207533	0.2458	0.235667	0.173133		0.0527	0.1625	0.1455	0.153167	0.2538		0.1904		0.1955	0.179133	0.186333	0.176367	0.199433	0.190333	0.308067	0.170767	0.1777		0.243333	0.2098	0.226133
Cellobiose
Experiment 1	-0.0175		-0.0155	-0.0196	-0.0241	-0.0125	-0.0114	-0.005		-0.0093	-0.0085	-0.0141	-0.022	0.2864	-0.0098	0.0007		-0.0015	-0.0033	-0.009	-0.0128		-0.0028	-0.0155	0.0018	-0.0106	-0.0029		0.0042	-0.0023	0.0013	0.0061	0.0005		0.0028		0.0049	0.0006	-0.0028	0.0021	0.0085	-0.0013	-0.0118	-0.0089	-0.0025		-0.0005	-0.0114	-0.0065
Experiment 2	0.0064		-0.0109	-0.0103	-0.0093	-0.0075	-0.0038	0.0835		-0.0115	-0.004	-0.013	-0.0083	-0.0111	-0.0022	-0.0096		-0.0046	-0.0045	-0.0007	-0.0073		0.006	-0.0023	-0.0009	0.0015	-0.0097		-0.0138	-0.0127	0.007	-0.004	-0.0128		-0.003		0.0008	0.0118	0.0049	0.0026	0.0068	-0.0071	-0.0057	-0.003	-0.0007		0.0015	-0.009	-0.0022
Experiment 3	0.0114		-0.0193	0.0226	0.0017	-0.0075	-0.007	0.2921		-0.0081	-0.0053	-0.0073	-0.0098	0.2665	-0.0082	-0.0021		-0.0013	-0.0075	-0.0124	-0.0125		0.0176	-0.0136	-0.0053	-0.0046	-0.0131		-0.0058	-0.0051	0.0061	0.013	0.0015		-0.0065		0.0079	0.0117	0.0098	-0.0063	0.0035	-0.016	0.0025	-0.0119	-0.0035		-0.0031	-0.011	-0.0115
Mean	0.0001		-0.0152333	-0.00243333	-0.0105667	-0.00916667	-0.0074	0.123533		-0.00963333	-0.00593333	-0.0114667	-0.0133667	0.1806	-0.00673333	-0.00366667		-0.00246667	-0.0051	-0.00736667	-0.0108667		0.00693333	-0.0104667	-0.00146667	-0.00456667	-0.00856667		-0.00513333	-0.0067	0.0048	0.00503333	-0.0036		-0.00223333		0.00453333	0.00803333	0.00396667	-0.000533333	0.00626667	-0.00813333	-0.005	-0.00793333	-0.00223333		-0.0007	-0.0104667	-0.00673333
Mucin 1%
Experiment 1	-0.0703		-0.0645	-0.1175	-0.0827	-0.0797	-0.0493	-0.0811		-0.1093	-0.0907	-0.1068	-0.0993	-0.0373	-0.0771	-0.1186		-0.0867	-0.1141	-0.0897	-0.0669		-0.0523	-0.0743	-0.0657	-0.0609	-0.1026		-0.1063	-0.0777	0.227	-0.0792	-0.1025		-0.1741		-0.0638	-0.0712	-0.1012	-0.0727	-0.0593	-0.0647	-0.0648	-0.1051	-0.1031		-0.1124	-0.067	-0.0811
Experiment 2	-0.0299		-0.0293	-0.029	-0.0297	-0.0658	-0.0141	-0.0173		-0.0339	-0.0315	-0.0292	-0.0355	0.0134	-0.0256	-0.0283		-0.0416	-0.0564	-0.0262	-0.0404		-0.0067	-0.0168	0.0101	-0.0117	-0.043		-0.0231	-0.0105	-0.0094	-0.0429	-0.0516		-0.0328		-0.0007	-0.0066	-0.0079	-0.0173	-0.0102	0.0005	0.0064	-0.0322	-0.0133		-0.0069	0.0013	-0.0569
Experiment 3	-0.0447		-0.0462	-0.0357	-0.0567	-0.0567	-0.0194	-0.0097		-0.0363	-0.0489	-0.0476	-0.0323	-0.0098	-0.0379	-0.0257		-0.0304	-0.0698	-0.024	-0.0282		-0.0164	-0.0188	-0.0009	-0.0116	-0.0412		-0.0063	-0.025	-0.0099	-0.0498	-0.0591		-0.0353		-0.0284	-0.0178	-0.0116	-0.0159	-0.0149	-0.0115	-0.0018	-0.0298	-0.0181		-0.0238	-0.0144	-0.0542
Mean	-0.0483		-0.0466667	-0.0607333	-0.0563667	-0.0674	-0.0276	-0.0360333		-0.0598333	-0.0570333	-0.0612	-0.0557	-0.0112333	-0.0468667	-0.0575333		-0.0529	-0.0801	-0.0466333	-0.0451667		-0.0251333	-0.0366333	-0.0188333	-0.0280667	-0.0622667		-0.0452333	-0.0377333	0.0692333	-0.0573	-0.0710667		-0.0807333		-0.0309667	-0.0318667	-0.0402333	-0.0353	-0.0281333	-0.0252333	-0.0200667	-0.0557	-0.0448333		-0.0477	-0.0267	-0.0640667
Lactose
Experiment 1	0.3099		0.3001	0.243	0.2638	0.1387	0.2248	0.4082		0.2851	0.3381	0.2687	0.3254	0.3928	0.2568	0.3328		0.3209	0.2069	0.2635	0.1811		0.3892	0.3221	0.3184	0.3247	0.3287		0.4234	0.2674	0.2156	0.1881	0.2964		0.2532		0.2684	0.2617	0.3158	0.2276	0.3203	0.3326	0.2674	0.2307	0.1869		0.2808	0.3483	0.3112
Experiment 2	0.3499		0.3248	0.3236	0.1736	0.2079	0.2952	0.4585		0.3482	0.3817	0.3429	0.3896	0.4554	0.3945	0.413		0.4168	0.3339	0.3861	0.2534		0.5468	0.2069	0.4297	0.4177	0.4014		0.5342	0.3328	0.2851	0.3214	0.4256		0.3273		0.4064	0.4	0.374	0.2878	0.3496	0.3291	0.4041	0.3514	0.2672		0.3027	0.3597	0.3694
Experiment 3	0.3984		0.3664	0.3114	0.2297	0.2432	0.1986	0.4649		0.3216	0.431	0.4239	0.3393	0.4282	0.3946	0.37		0.4381	0.2552	0.36	0.2836		0.5139	0.3046	0.4014	0.4088	0.4601		0.508	0.3466	0.3718	0.3176	0.3816		0.3086		0.3712	0.4181	0.3298	0.2904	0.368	0.3297	0.3991	0.3257	0.2757		0.2841	0.3175	0.3398
Mean	0.352733		0.330433	0.292667	0.222367	0.1966	0.239533	0.443867		0.3183	0.3836	0.345167	0.351433	0.425467	0.348633	0.371933		0.391933	0.265333	0.336533	0.239367		0.4833	0.277867	0.383167	0.383733	0.396733		0.488533	0.3156	0.290833	0.2757	0.367867		0.296367		0.348667	0.359933	0.339867	0.2686	0.345967	0.330467	0.356867	0.3026	0.243267		0.2892	0.341833	0.340133
Glucose
Experiment 1	0.3487		0.3552	0.3578	0.435	0.255	0.4886	0.4663		0.4148	0.3775	0.3467	0.3511	0.3572	0.3001	0.3876		0.3667	0.4107	0.3337	0.2505		0.5344	0.2143	0.2979	0.3908	0.1942		0.4177	0.2038	0.2695	0.1769	0.3487		0.1833		0.2689	0.2732	0.304	0.2117	0.2749	0.2719	0.3388	0.2841	0.3134		0.3506	0.2992	0.3633
Experiment 2	0.3569		0.3481	0.3377	0.4191	0.1201	0.39	0.4531		0.3483	0.3548	0.2891	0.3447	0.3149	0.3431	0.2925		0.3753	0.4154	0.344	0.2474		0.5044	0.2127	0.2734	0.3374	0.3361		0.4875	0.269	0.1994	0.1916	0.3288		0.2784		0.3186	0.2463	0.2927	0.233	0.3256	0.339	0.3146	0.2507	0.2493		0.2908	0.3282	0.3155
Experiment 3	0.2884		0.3471	0.2671	0.2694	0.1925	0.4547	0.3947		0.2952	0.317	0.2499	0.2473	0.4268	0.2791	0.1636		0.3108	0.3638	0.2183	0.3178		0.4313	0.267	0.29	0.304	0.3287		0.4849	0.2691	0.2189	0.1941	0.3053		0.31		0.2842	0.2455	0.3166	0.1971	0.3551	0.2935	0.2935	0.2176	0.2661		0.2778	0.3034	0.2905
Mean	0.331333		0.350133	0.320867	0.3745	0.1892	0.444433	0.438033		0.352767	0.349767	0.295233	0.314367	0.3663	0.307433	0.281233		0.350933	0.396633	0.298667	0.2719		0.490033	0.231333	0.2871	0.344067	0.286333		0.463367	0.2473	0.229267	0.187533	0.3276		0.257233		0.290567	0.255	0.304433	0.213933	0.318533	0.301467	0.315633	0.2508	0.276267		0.3064	0.310267	0.3231
[truncated: 8 more columns]

## Sheet: Additional_cellobiose_72h
	BF2		BF3
	B_19		B_25
Cellobiose
Experiment 1	-0.0138		0.3398
Experiment 2	0.0067		0.257
Experiment 3	0.0571		0.3105
Mean	0.0166667		0.302433
